# Supplementary material for: Age-dependent patterns of the gut microbiome, antibiotic resistome, and pathogenicity in captive koalas (Phascolarctos cinereus)
Source: Commun Biol. 2025 Dec 7;9:40. doi: 10.1038/s42003-025-09302-2 (PMC12783762; doi:10.1038/s42003-025-09302-2)
Supplement: Supplementary file 3 — Supplementary Data 1 [file 42003_2025_9302_MOESM3_ESM.xlsx]

## Sheet: Sheet1
bins_ID	classification	fastani_reference	fastani_reference_radius	fastani_taxonomy	fastani_ani	fastani_af	closest_placement_reference	closest_placement_radius	closest_placement_taxonomy	closest_placement_ani	closest_placement_af	pplacer_taxonomy	classification_method	note	other_related_references(genome_id,species_name,radius,ANI,AF)	msa_percent	translation_table	red_value	warnings
bin.100	d__Bacteria;p__Actinomycetota;c__Coriobacteriia;o__Coriobacteriales;f__Eggerthellaceae;g__Enteroscipio;s__	N/A	N/A	N/A	N/A	N/A	GCF_002899715.1	95	d__Bacteria;p__Actinomycetota;c__Coriobacteriia;o__Coriobacteriales;f__Eggerthellaceae;g__Enteroscipio;s__Enteroscipio rubneri	78.3	0.124	d__Bacteria;p__Actinomycetota;c__Coriobacteriia;o__Coriobacteriales;f__Eggerthellaceae;g__Enteroscipio;s__	taxonomic classification defined by topology and ANI	classification based on placement in class-level tree	GCF_000270285.1, s__Enteroscipio sp000270285, 95.0, 77.82, 0.169	62.96	11	0.96478	N/A
bin.105	d__Bacteria;p__Cyanobacteriota;c__Vampirovibrionia;o__Gastranaerophilales;f__Gastranaerophilaceae;g__UBA2883;s__	N/A	N/A	N/A	N/A	N/A	GCA_900768915.1	95	d__Bacteria;p__Cyanobacteriota;c__Vampirovibrionia;o__Gastranaerophilales;f__Gastranaerophilaceae;g__UBA2883;s__UBA2883 sp900768915	78.52	0.384	d__Bacteria;p__Cyanobacteriota;c__Vampirovibrionia;o__Gastranaerophilales;f__Gastranaerophilaceae;g__UBA2883;s__	taxonomic classification defined by topology and ANI	classification based on placement in class-level tree	GCA_023665105.1, s__UBA2883 sp023665105, 95.0, 77.69, 0.312; GCA_021205645.1, s__UBA2883 sp021205645, 95.0, 77.47, 0.251; GCA_902765215.1, s__UBA2883 sp902765215, 95.0, 77.46, 0.207; GCA_902797985.1, s__UBA2883 sp902797985, 95.0, 77.33, 0.215; GCA_902783125.1, s__UBA2883 sp902783125, 95.0, 77.22, 0.133; GCA_002103075.1, s__UBA2883 sp002103075, 95.0, 77.09, 0.182; GCA_024695725.1, s__UBA2883 sp024…	65.94	11	0.96498	N/A
bin.109	d__Bacteria;p__Bacteroidota;c__Bacteroidia;o__Bacteroidales;f__Bacteroidaceae;g__JAJQDI01;s__	N/A	N/A	N/A	N/A	N/A	N/A	N/A	N/A	N/A	N/A	d__Bacteria;p__Bacteroidota;c__Bacteroidia;o__Bacteroidales;f__Bacteroidaceae;g__JAJQDI01;s__	taxonomic novelty determined using RED	classification based on placement in class-level tree	N/A	91.4	11	0.98812	N/A
bin.11	d__Bacteria;p__Bacteroidota;c__Bacteroidia;o__Bacteroidales;f__WRGA01;g__WRGA01;s__	N/A	N/A	N/A	N/A	N/A	GCA_021201815.1	95	d__Bacteria;p__Bacteroidota;c__Bacteroidia;o__Bacteroidales;f__WRGA01;g__WRGA01;s__WRGA01 sp021201815	80.59	0.496	d__Bacteria;p__Bacteroidota;c__Bacteroidia;o__Bacteroidales;f__WRGA01;g__WRGA01;s__	taxonomic classification defined by topology and ANI	classification based on placement in class-level tree	GCA_009787405.1, s__WRGA01 sp009787405, 95.0, 76.25, 0.07	97.36	11	0.97174	N/A
bin.111	d__Bacteria;p__Planctomycetota;c__SZUA-567;o__SZUA-567;f__SZUA-567;g__JAJBSZ01;s__	N/A	N/A	N/A	N/A	N/A	GCA_020861125.1	95	d__Bacteria;p__Planctomycetota;c__SZUA-567;o__SZUA-567;f__SZUA-567;g__JAJBSZ01;s__JAJBSZ01 sp020861125	87.33	0.685	d__Bacteria;p__Planctomycetota;c__SZUA-567;o__SZUA-567;f__SZUA-567;g__JAJBSZ01;s__	taxonomic classification defined by topology and ANI	classification based on placement in class-level tree	GCA_021203245.1, s__JAJBSZ01 sp021203245, 95.0, 77.89, 0.288; GCA_021201355.1, s__JAJBSZ01 sp021201355, 95.0, 77.41, 0.207; GCA_020860865.1, s__JAJBSZ01 sp020860865, 95.0, 77.15, 0.196; GCA_021205245.1, s__JAJBSZ01 sp021205245, 95.0, 77.15, 0.207	58.29	11	0.98384	Genome not assigned to closest species as it falls outside its pre-defined ANI radius
bin.113	d__Bacteria;p__Bacteroidota;c__Bacteroidia;o__Bacteroidales;f__Rikenellaceae;g__WRDF01;s__	N/A	N/A	N/A	N/A	N/A	N/A	N/A	N/A	N/A	N/A	d__Bacteria;p__Bacteroidota;c__Bacteroidia;o__Bacteroidales;f__Rikenellaceae;g__WRDF01;s__	ANI	classification based on placement in class-level tree	GCA_021202985.1, s__WRDF01 sp021202985, 95.0, 78.06, 0.079; GCA_020859875.1, s__WRDF01 sp020859875, 95.0, 77.77, 0.064; GCA_020859685.1, s__WRDF01 sp020859685, 95.0, 77.09, 0.06; GCA_021201825.1, s__WRDF01 sp021201825, 95.0, 77.0, 0.076; GCA_944415565.1, s__WRDF01 sp944415565, 95.0, 76.45, 0.054; GCA_009783565.1, s__WRDF01 sp009783565, 95.0, 76.16, 0.034; GCA_944325305.1, s__WRDF01 sp944325305, 9…	86.97	11	0.93419	N/A
bin.115	d__Bacteria;p__Fusobacteriota;c__Fusobacteriia;o__Fusobacteriales;f__Fusobacteriaceae;g__Fusobacterium_A;s__Fusobacterium_A varium	GCF_900637705.1	95	d__Bacteria;p__Fusobacteriota;c__Fusobacteriia;o__Fusobacteriales;f__Fusobacteriaceae;g__Fusobacterium_A;s__Fusobacterium_A varium	98.66	0.885	GCF_900637705.1	95	d__Bacteria;p__Fusobacteriota;c__Fusobacteriia;o__Fusobacteriales;f__Fusobacteriaceae;g__Fusobacterium_A;s__Fusobacterium_A varium	98.66	0.885	d__Bacteria;p__Fusobacteriota;c__Fusobacteriia;o__Fusobacteriales;f__Fusobacteriaceae;g__Fusobacterium_A;s__	taxonomic classification defined by topology and ANI	topological placement and ANI have congruent species assignments	GCA_002356455.1, s__Fusobacterium_A varium_A, 95.0, 90.06, 0.841; GCF_900683735.1, s__Fusobacterium_A ulcerans_A, 95.0, 88.81, 0.838; GCF_003019675.1, s__Fusobacterium_A ulcerans, 95.0, 88.02, 0.806; GCA_900543175.1, s__Fusobacterium_A sp900543175, 95.4581, 80.23, 0.532; GCA_021531615.1, s__Fusobacterium_A varium_C, 95.4581, 79.9, 0.483; GCA_905200055.1, s__Fusobacterium_A sp900555845, 95.0, 79.8…	92.12	11	N/A	N/A
bin.116	d__Bacteria;p__Desulfobacterota;c__Desulfovibrionia;o__Desulfovibrionales;f__Desulfovibrionaceae;g__Mailhella;s__	N/A	N/A	N/A	N/A	N/A	N/A	N/A	N/A	N/A	N/A	d__Bacteria;p__Desulfobacterota;c__Desulfovibrionia;o__Desulfovibrionales;f__Desulfovibrionaceae;g__Mailhella;s__	ANI	classification based on placement in class-level tree	GCA_900541395.1, s__Mailhella merdigallinarum, 95.0, 77.79, 0.19; GCA_022510785.1, s__Mailhella sp022510785, 95.0, 77.3, 0.213; GCA_900553065.1, s__Mailhella sp900553065, 95.0, 77.24, 0.106; GCA_944324995.1, s__Mailhella sp944324995, 95.0, 77.23, 0.103; GCF_900155525.1, s__Mailhella massiliensis, 95.0, 77.23, 0.092; GCA_900770205.1, s__Mailhella sp900770205, 95.0, 77.22, 0.073; GCA_019421865.1, s…	91.78	11	0.93158	N/A
bin.117	d__Bacteria;p__Bacillota_A;c__Clostridia;o__Oscillospirales;f__Ruminococcaceae;g__WRAV01;s__	N/A	N/A	N/A	N/A	N/A	N/A	N/A	N/A	N/A	N/A	d__Bacteria;p__Bacillota_A;c__Clostridia;o__Oscillospirales;f__Ruminococcaceae;g__WRAV01;s__	ANI	classification based on placement in class-level tree	GCA_009784625.1, s__WRAV01 sp009784625, 95.0, 76.63, 0.057; GCA_018434245.1, s__WRAV01 sp018434245, 95.0, 76.53, 0.086; GCA_009777635.1, s__WRAV01 sp009777635, 95.0, 76.16, 0.037; GCA_009776345.1, s__WRAV01 sp009776345, 95.0, 75.77, 0.048; GCA_009780025.1, s__WRAV01 sp009780025, 95.0, 75.64, 0.047	77.72	11	0.88735	N/A
bin.119	d__Bacteria;p__Planctomycetota;c__SZUA-567;o__SZUA-567;f__SZUA-567;g__;s__	N/A	N/A	N/A	N/A	N/A	N/A	N/A	N/A	N/A	N/A	d__Bacteria;p__Planctomycetota;c__SZUA-567;o__SZUA-567;f__SZUA-567;g__;s__	taxonomic novelty determined using RED	classification based on placement in class-level tree	N/A	89.71	11	0.83922	N/A
bin.12	d__Bacteria;p__Desulfobacterota;c__Desulfovibrionia;o__Desulfovibrionales;f__Desulfovibrionaceae;g__FLUQ01;s__	N/A	N/A	N/A	N/A	N/A	N/A	N/A	N/A	N/A	N/A	d__Bacteria;p__Desulfobacterota;c__Desulfovibrionia;o__Desulfovibrionales;f__Desulfovibrionaceae;g__FLUQ01;s__	taxonomic novelty determined using RED	classification based on placement in class-level tree	N/A	83.1	11	0.94214	N/A
bin.122	d__Bacteria;p__Bacillota_A;c__Clostridia;o__Lachnospirales;f__Lachnospiraceae;g__Eubacterium_I;s__	N/A	N/A	N/A	N/A	N/A	GCA_020860755.1	95	d__Bacteria;p__Bacillota_A;c__Clostridia;o__Lachnospirales;f__Lachnospiraceae;g__Eubacterium_I;s__Eubacterium_I sp020860755	91.44	0.819	d__Bacteria;p__Bacillota_A;c__Clostridia;o__Lachnospirales;f__Lachnospiraceae;g__Eubacterium_I;s__	taxonomic classification defined by topology and ANI	classification based on placement in class-level tree	GCA_001941025.1, s__Eubacterium_I sp001941025, 95.0, 78.74, 0.3; GCA_021205085.1, s__Eubacterium_I sp021205085, 95.0, 77.29, 0.212; GCA_020860185.1, s__Eubacterium_I sp020860185, 95.0, 77.27, 0.168; GCA_020859905.1, s__Eubacterium_I sp020859905, 95.0, 77.27, 0.177; GCA_021202015.1, s__Eubacterium_I sp021202015, 95.0, 77.23, 0.193; GCA_021201535.1, s__Eubacterium_I sp021201535, 95.0, 77.18, 0.201;…	91.46	11	0.99282	Genome not assigned to closest species as it falls outside its pre-defined ANI radius
bin.123	d__Bacteria;p__Bacteroidota;c__Bacteroidia;o__Bacteroidales;f__Tannerellaceae;g__UBA4116;s__	N/A	N/A	N/A	N/A	N/A	GCA_021203545.1	95	d__Bacteria;p__Bacteroidota;c__Bacteroidia;o__Bacteroidales;f__Tannerellaceae;g__UBA4116;s__UBA4116 sp021203545	85.8	0.664	d__Bacteria;p__Bacteroidota;c__Bacteroidia;o__Bacteroidales;f__Tannerellaceae;g__UBA4116;s__	taxonomic classification defined by topology and ANI	classification based on placement in class-level tree	GCA_020860805.1, s__UBA4116 sp020860805, 95.0, 78.48, 0.258; GCA_021201565.1, s__UBA4116 sp021201565, 95.0, 78.36, 0.265; GCA_021201865.1, s__UBA4116 sp021201865, 95.0, 77.82, 0.171; GCA_021201295.1, s__UBA4116 sp021201295, 95.0, 77.45, 0.168	75.67	11	0.98406	Genome not assigned to closest species as it falls outside its pre-defined ANI radius
bin.124	d__Bacteria;p__Bacillota_B;c__Dehalobacteriia;o__UBA4068;f__UBA4068;g__;s__	N/A	N/A	N/A	N/A	N/A	N/A	N/A	N/A	N/A	N/A	d__Bacteria;p__Bacillota_B;c__Dehalobacteriia;o__UBA4068;f__UBA4068;g__;s__	taxonomic novelty determined using RED	classification based on placement in class-level tree	N/A	91.12	11	0.83783	N/A
bin.126	d__Bacteria;p__Planctomycetota;c__SZUA-567;o__SZUA-567;f__SZUA-567;g__;s__	N/A	N/A	N/A	N/A	N/A	N/A	N/A	N/A	N/A	N/A	d__Bacteria;p__Planctomycetota;c__SZUA-567;o__SZUA-567;f__SZUA-567;g__;s__	taxonomic novelty determined using RED	classification based on placement in class-level tree	N/A	85.86	11	0.86787	N/A
bin.127	d__Bacteria;p__Planctomycetota;c__SZUA-567;o__SZUA-567;f__SZUA-567;g__;s__	N/A	N/A	N/A	N/A	N/A	N/A	N/A	N/A	N/A	N/A	d__Bacteria;p__Planctomycetota;c__SZUA-567;o__SZUA-567;f__SZUA-567;g__;s__	taxonomic novelty determined using RED	classification based on placement in class-level tree	N/A	66.61	11	0.85549	N/A
bin.128	d__Bacteria;p__Bacillota_A;c__Clostridia;o__Lachnospirales;f__Lachnospiraceae;g__Choladousia;s__	N/A	N/A	N/A	N/A	N/A	GCA_020860365.1	95	d__Bacteria;p__Bacillota_A;c__Clostridia;o__Lachnospirales;f__Lachnospiraceae;g__Choladousia;s__Choladousia sp020860365	88.87	0.668	d__Bacteria;p__Bacillota_A;c__Clostridia;o__Lachnospirales;f__Lachnospiraceae;g__Choladousia;s__	taxonomic classification defined by topology and ANI	classification based on placement in class-level tree	GCA_021205305.1, s__Choladousia sp021205305, 95.0, 85.42, 0.668; GCA_021205755.1, s__Choladousia sp021205755, 95.0, 85.38, 0.599; GCA_021205225.1, s__Choladousia sp021205225, 95.0, 85.35, 0.686; GCA_021202635.1, s__Choladousia sp021202635, 95.0, 85.05, 0.612; GCA_021200475.1, s__Choladousia sp021200475, 95.0, 84.62, 0.694; GCA_021202075.1, s__Choladousia sp021202075, 95.0, 80.42, 0.376; GCA_02120…	89.26	11	0.99444	Genome not assigned to closest species as it falls outside its pre-defined ANI radius
bin.129	d__Bacteria;p__Bacteroidota;c__Bacteroidia;o__Bacteroidales;f__Bacteroidaceae;g__Bacteroides;s__Bacteroides intestinigallinarum	GCF_014334015.1	95	d__Bacteria;p__Bacteroidota;c__Bacteroidia;o__Bacteroidales;f__Bacteroidaceae;g__Bacteroides;s__Bacteroides intestinigallinarum	95.9	0.756	GCF_001314995.1	95	d__Bacteria;p__Bacteroidota;c__Bacteroidia;o__Bacteroidales;f__Bacteroidaceae;g__Bacteroides;s__Bacteroides ovatus	95.61	0.767	d__Bacteria;p__Bacteroidota;c__Bacteroidia;o__Bacteroidales;f__Bacteroidaceae;g__Bacteroides;s__	ANI	N/A	GCA_019412865.1, s__Bacteroides sp019412865, 95.0, 94.79, 0.525; GCA_902362375.1, s__Bacteroides sp902362375, 95.0, 94.34, 0.768; GCA_900755095.1, s__Bacteroides sp900755095, 95.0, 92.5, 0.339; GCF_000210075.1, s__Bacteroides xylanisolvens, 95.0, 91.04, 0.68; GCF_009193295.2, s__Bacteroides luhongzhouii, 95.0, 90.11, 0.72; GCF_001688725.2, s__Bacteroides caecimuris, 95.0, 88.07, 0.505; GCA_900557…	53.31	11	N/A	N/A
bin.13	d__Bacteria;p__Bacillota_A;c__Clostridia;o__Lachnospirales;f__Lachnospiraceae;g__RGIG6307;s__	N/A	N/A	N/A	N/A	N/A	N/A	N/A	N/A	N/A	N/A	d__Bacteria;p__Bacillota_A;c__Clostridia;o__Lachnospirales;f__Lachnospiraceae;g__RGIG6307;s__	taxonomic classification defined by topology and ANI	classification based on placement in class-level tree	GCA_021203305.1, s__RGIG6307 sp021203305, 95.0, 81.74, 0.555; GCA_021202575.1, s__RGIG6307 sp021202575, 95.0, 81.49, 0.537; GCA_021199405.1, s__RGIG6307 sp021199405, 95.0, 81.39, 0.574; GCA_021205045.1, s__RGIG6307 sp021205045, 95.0, 81.25, 0.553; GCA_021205565.1, s__RGIG6307 sp021205565, 95.0, 80.77, 0.427; GCA_021200995.1, s__RGIG6307 sp021200995, 95.0, 80.74, 0.495; GCA_021199495.1, s__RGIG630…	84.77	11	0.97689	Genome not assigned to closest species as it falls outside its pre-defined ANI radius
bin.133	d__Bacteria;p__Bacteroidota;c__Bacteroidia;o__Bacteroidales;f__Rikenellaceae;g__JAJQAW01;s__	N/A	N/A	N/A	N/A	N/A	GCA_021203585.1	95	d__Bacteria;p__Bacteroidota;c__Bacteroidia;o__Bacteroidales;f__Rikenellaceae;g__JAJQAW01;s__JAJQAW01 sp021203585	81.48	0.536	d__Bacteria;p__Bacteroidota;c__Bacteroidia;o__Bacteroidales;f__Rikenellaceae;g__JAJQAW01;s__	taxonomic classification defined by topology and ANI	classification based on placement in class-level tree	N/A	90.71	11	0.96737	Genome not assigned to closest species as it falls outside its pre-defined ANI radius
bin.134	d__Bacteria;p__Pseudomonadota;c__Gammaproteobacteria;o__Burkholderiales;f__Burkholderiaceae_A;g__JAJPXW01;s__	N/A	N/A	N/A	N/A	N/A	GCA_021205255.1	95	d__Bacteria;p__Pseudomonadota;c__Gammaproteobacteria;o__Burkholderiales;f__Burkholderiaceae_A;g__JAJPXW01;s__JAJPXW01 sp021205255	78.8	0.38	d__Bacteria;p__Pseudomonadota;c__Gammaproteobacteria;o__Burkholderiales;f__Burkholderiaceae_A;g__JAJPXW01;s__	taxonomic classification defined by topology and ANI	classification based on placement in class-level tree	N/A	97.24	11	0.98822	N/A
bin.136	d__Bacteria;p__Desulfobacterota;c__Desulfovibrionia;o__Desulfovibrionales;f__Desulfovibrionaceae;g__WRHT01;s__	N/A	N/A	N/A	N/A	N/A	N/A	N/A	N/A	N/A	N/A	d__Bacteria;p__Desulfobacterota;c__Desulfovibrionia;o__Desulfovibrionales;f__Desulfovibrionaceae;g__WRHT01;s__	taxonomic novelty determined using RED	classification based on placement in class-level tree	N/A	77.46	11	0.89393	N/A
bin.138	d__Bacteria;p__Bacillota_A;c__Clostridia;o__Oscillospirales;f__Oscillospiraceae;g__JAJQCF01;s__JAJQCF01 sp021202845	GCA_021202845.1	95	d__Bacteria;p__Bacillota_A;c__Clostridia;o__Oscillospirales;f__Oscillospiraceae;g__JAJQCF01;s__JAJQCF01 sp021202845	96.76	0.927	GCA_021202845.1	95	d__Bacteria;p__Bacillota_A;c__Clostridia;o__Oscillospirales;f__Oscillospiraceae;g__JAJQCF01;s__JAJQCF01 sp021202845	96.76	0.927	d__Bacteria;p__Bacillota_A;c__Clostridia;o__Oscillospirales;f__Oscillospiraceae;g__;s__	taxonomic classification defined by topology and ANI	topological placement and ANI have congruent species assignments	N/A	95.87	11	N/A	N/A
bin.14	d__Bacteria;p__Bacillota_A;c__Clostridia;o__Oscillospirales;f__Oscillospiraceae;g__Onthomonas;s__Onthomonas sp021201475	GCA_021201475.1	95	d__Bacteria;p__Bacillota_A;c__Clostridia;o__Oscillospirales;f__Oscillospiraceae;g__Onthomonas;s__Onthomonas sp021201475	96.75	0.855	GCA_021201475.1	95	d__Bacteria;p__Bacillota_A;c__Clostridia;o__Oscillospirales;f__Oscillospiraceae;g__Onthomonas;s__Onthomonas sp021201475	96.75	0.855	d__Bacteria;p__Bacillota_A;c__Clostridia;o__Oscillospirales;f__Oscillospiraceae;g__Onthomonas;s__	taxonomic classification defined by topology and ANI	topological placement and ANI have congruent species assignments	GCA_020860385.1, s__Onthomonas sp020860385, 95.0, 92.64, 0.756; GCA_021200895.1, s__Onthomonas sp021200895, 95.0, 92.49, 0.717; GCA_021205455.1, s__Onthomonas sp021205455, 95.0, 90.95, 0.797; GCA_021203325.1, s__Onthomonas sp021203325, 95.0, 89.35, 0.736; GCA_021202775.1, s__Onthomonas sp021202775, 95.0, 89.2, 0.707; GCA_021201515.1, s__Onthomonas sp021201515, 95.0, 89.2, 0.789; GCA_021203185.1, …	93.25	11	N/A	N/A
bin.140	d__Bacteria;p__Actinomycetota;c__Coriobacteriia;o__Coriobacteriales;f__Eggerthellaceae;g__;s__	N/A	N/A	N/A	N/A	N/A	N/A	N/A	N/A	N/A	N/A	d__Bacteria;p__Actinomycetota;c__Coriobacteriia;o__Coriobacteriales;f__Eggerthellaceae;g__;s__	taxonomic novelty determined using RED	classification based on placement in class-level tree	N/A	86.12	11	0.91713	N/A
bin.142	d__Bacteria;p__Desulfobacterota;c__Desulfovibrionia;o__Desulfovibrionales;f__Desulfovibrionaceae;g__FLUQ01;s__	N/A	N/A	N/A	N/A	N/A	N/A	N/A	N/A	N/A	N/A	d__Bacteria;p__Desulfobacterota;c__Desulfovibrionia;o__Desulfovibrionales;f__Desulfovibrionaceae;g__FLUQ01;s__	taxonomic novelty determined using RED	classification based on placement in class-level tree	N/A	83.54	11	0.91826	N/A
bin.143	d__Bacteria;p__Planctomycetota;c__SZUA-567;o__SZUA-567;f__SZUA-567;g__JAJBSZ01;s__JAJBSZ01 sp021203245	GCA_021203245.1	95	d__Bacteria;p__Planctomycetota;c__SZUA-567;o__SZUA-567;f__SZUA-567;g__JAJBSZ01;s__JAJBSZ01 sp021203245	99.17	0.871	GCA_021203245.1	95	d__Bacteria;p__Planctomycetota;c__SZUA-567;o__SZUA-567;f__SZUA-567;g__JAJBSZ01;s__JAJBSZ01 sp021203245	99.17	0.871	d__Bacteria;p__Planctomycetota;c__SZUA-567;o__SZUA-567;f__SZUA-567;g__JAJBSZ01;s__	taxonomic classification defined by topology and ANI	topological placement and ANI have congruent species assignments	GCA_021205245.1, s__JAJBSZ01 sp021205245, 95.0, 86.18, 0.827; GCA_021201355.1, s__JAJBSZ01 sp021201355, 95.0, 78.57, 0.329; GCA_020860865.1, s__JAJBSZ01 sp020860865, 95.0, 78.41, 0.308; GCA_020861125.1, s__JAJBSZ01 sp020861125, 95.0, 77.2, 0.2	53.86	11	N/A	N/A
bin.146	d__Bacteria;p__Fusobacteriota;c__Fusobacteriia;o__Fusobacteriales;f__Fusobacteriaceae;g__Fusobacterium_A;s__Fusobacterium_A varium_A	GCA_002356455.1	95	d__Bacteria;p__Fusobacteriota;c__Fusobacteriia;o__Fusobacteriales;f__Fusobacteriaceae;g__Fusobacterium_A;s__Fusobacterium_A varium_A	99.09	0.956	GCA_002356455.1	95	d__Bacteria;p__Fusobacteriota;c__Fusobacteriia;o__Fusobacteriales;f__Fusobacteriaceae;g__Fusobacterium_A;s__Fusobacterium_A varium_A	99.09	0.956	d__Bacteria;p__Fusobacteriota;c__Fusobacteriia;o__Fusobacteriales;f__Fusobacteriaceae;g__Fusobacterium_A;s__	taxonomic classification defined by topology and ANI	topological placement and ANI have congruent species assignments	GCF_900683735.1, s__Fusobacterium_A ulcerans_A, 95.0, 90.72, 0.867; GCF_900637705.1, s__Fusobacterium_A varium, 95.0, 89.78, 0.819; GCF_003019675.1, s__Fusobacterium_A ulcerans, 95.0, 88.64, 0.829; GCA_900543175.1, s__Fusobacterium_A sp900543175, 95.4581, 80.12, 0.385; GCA_905200055.1, s__Fusobacterium_A sp900555845, 95.0, 80.08, 0.365; GCA_021531615.1, s__Fusobacterium_A varium_C, 95.4581, 79.97…	82.09	11	N/A	N/A
bin.147	d__Bacteria;p__Bacillota_A;c__Clostridia;o__Lachnospirales;f__Anaerotignaceae;g__Metalachnospira;s__	N/A	N/A	N/A	N/A	N/A	GCA_021202325.1	95	d__Bacteria;p__Bacillota_A;c__Clostridia;o__Lachnospirales;f__Anaerotignaceae;g__Metalachnospira;s__Metalachnospira sp021202325	94.36	0.916	d__Bacteria;p__Bacillota_A;c__Clostridia;o__Lachnospirales;f__Anaerotignaceae;g__Metalachnospira;s__	taxonomic classification defined by topology and ANI	classification based on placement in class-level tree	GCA_902406135.1, s__Metalachnospira sp902406135, 95.0, 79.13, 0.367; GCA_019423725.1, s__Metalachnospira sp019423725, 95.0, 78.65, 0.344; GCA_904378045.1, s__Metalachnospira gallinarum, 95.0, 78.57, 0.283; GCF_018918145.1, s__Metalachnospira sp900553995, 95.0, 78.45, 0.272; GCA_900546215.1, s__Metalachnospira sp900546215, 95.0, 78.17, 0.281; GCA_900548595.1, s__Metalachnospira sp900548595, 95.0, …	93.9	11	0.99082	Genome not assigned to closest species as it falls outside its pre-defined ANI radius
bin.148	d__Bacteria;p__Bacillota;c__Bacilli;o__Bacillales;f__Caldibacillaceae;g__Bacillus_J;s__Bacillus_J thermoamylovorans	GCF_000751775.1	95	d__Bacteria;p__Bacillota;c__Bacilli;o__Bacillales;f__Caldibacillaceae;g__Bacillus_J;s__Bacillus_J thermoamylovorans	98.24	0.8	GCF_000751775.1	95	d__Bacteria;p__Bacillota;c__Bacilli;o__Bacillales;f__Caldibacillaceae;g__Bacillus_J;s__Bacillus_J thermoamylovorans	98.24	0.8	d__Bacteria;p__Bacillota;c__Bacilli;o__Bacillales;f__Caldibacillaceae;g__Bacillus_J;s__	taxonomic classification defined by topology and ANI	topological placement and ANI have congruent species assignments	GCF_001244735.1, s__Bacillus_J andreraoultii, 95.0, 78.82, 0.287	78.83	11	N/A	N/A
bin.149	d__Bacteria;p__Verrucomicrobiota;c__Verrucomicrobiae;o__Verrucomicrobiales;f__Akkermansiaceae;g__Akkermansia;s__Akkermansia sp021200315	GCA_021200315.1	95	d__Bacteria;p__Verrucomicrobiota;c__Verrucomicrobiae;o__Verrucomicrobiales;f__Akkermansiaceae;g__Akkermansia;s__Akkermansia sp021200315	98.73	0.926	GCA_021200315.1	95	d__Bacteria;p__Verrucomicrobiota;c__Verrucomicrobiae;o__Verrucomicrobiales;f__Akkermansiaceae;g__Akkermansia;s__Akkermansia sp021200315	98.73	0.926	d__Bacteria;p__Verrucomicrobiota;c__Verrucomicrobiae;o__Verrucomicrobiales;f__Akkermansiaceae;g__Akkermansia;s__	taxonomic classification defined by topology and ANI	topological placement and ANI have congruent species assignments	GCA_905200945.1, s__Akkermansia sp905200945, 95.0, 77.11, 0.093; GCA_944390825.1, s__Akkermansia sp944390825, 95.0, 76.99, 0.068; GCF_002884975.1, s__Akkermansia muciniphila_C, 95.0, 76.88, 0.088; GCA_017937215.1, s__Akkermansia sp017937215, 95.0, 76.82, 0.084; GCA_019114365.1, s__Akkermansia intestinigallinarum, 95.0, 76.8, 0.084; GCA_017415555.1, s__Akkermansia sp017415555, 95.0, 76.8, 0.041; G…	89.33	11	N/A	N/A
bin.15	d__Bacteria;p__Bacillota_A;c__Clostridia;o__Oscillospirales;f__Ruminococcaceae;g__WRAV01;s__	N/A	N/A	N/A	N/A	N/A	N/A	N/A	N/A	N/A	N/A	d__Bacteria;p__Bacillota_A;c__Clostridia;o__Oscillospirales;f__Ruminococcaceae;g__WRAV01;s__	ANI	classification based on placement in class-level tree	GCA_018434245.1, s__WRAV01 sp018434245, 95.0, 76.45, 0.067; GCA_009784625.1, s__WRAV01 sp009784625, 95.0, 76.12, 0.05; GCA_009780025.1, s__WRAV01 sp009780025, 95.0, 75.88, 0.047; GCA_009776345.1, s__WRAV01 sp009776345, 95.0, 75.85, 0.023; GCA_009777635.1, s__WRAV01 sp009777635, 95.0, 75.17, 0.02	57.54	11	0.88667	N/A
bin.153	d__Bacteria;p__Bacteroidota;c__Bacteroidia;o__Bacteroidales;f__Muribaculaceae;g__CAG-873;s__CAG-873 sp020860515	GCA_020860515.1	95	d__Bacteria;p__Bacteroidota;c__Bacteroidia;o__Bacteroidales;f__Muribaculaceae;g__CAG-873;s__CAG-873 sp020860515	98.49	0.86	GCA_020860515.1	95	d__Bacteria;p__Bacteroidota;c__Bacteroidia;o__Bacteroidales;f__Muribaculaceae;g__CAG-873;s__CAG-873 sp020860515	98.49	0.86	d__Bacteria;p__Bacteroidota;c__Bacteroidia;o__Bacteroidales;f__Muribaculaceae;g__CAG-873;s__	taxonomic classification defined by topology and ANI	topological placement and ANI have congruent species assignments	GCA_020860445.1, s__CAG-873 sp020860445, 95.0, 78.31, 0.189; GCA_002633115.1, s__CAG-873 sp002633115, 95.0, 78.13, 0.197; GCA_023666615.1, s__CAG-873 sp023666615, 95.0, 77.21, 0.102; GCA_910578095.1, s__CAG-873 sp910578095, 95.0, 77.06, 0.077; GCA_910584905.1, s__CAG-873 sp910584905, 95.0, 77.04, 0.091; GCA_004553485.1, s__CAG-873 sp004553485, 95.0, 77.0, 0.114; GCA_910578365.1, s__CAG-873 sp9105…	87.83	11	N/A	N/A
bin.154	d__Bacteria;p__Bacillota_A;c__Clostridia;o__Lachnospirales;f__Lachnospiraceae;g__UBA3305;s__	N/A	N/A	N/A	N/A	N/A	GCA_021202235.1	95	d__Bacteria;p__Bacillota_A;c__Clostridia;o__Lachnospirales;f__Lachnospiraceae;g__UBA3305;s__UBA3305 sp021202235	92.49	0.841	d__Bacteria;p__Bacillota_A;c__Clostridia;o__Lachnospirales;f__Lachnospiraceae;g__UBA3305;s__	taxonomic classification defined by topology and ANI	classification based on placement in class-level tree	GCA_021202715.1, s__UBA3305 sp021202715, 95.0, 89.52, 0.762; GCA_021202465.1, s__UBA3305 sp021202465, 95.0, 88.41, 0.781; GCA_902783295.1, s__UBA3305 sp902783295, 95.0, 77.2, 0.067; GCA_017431345.1, s__UBA3305 sp017431345, 95.0, 77.02, 0.084; GCA_902796405.1, s__UBA3305 sp902796405, 95.0, 76.82, 0.126; GCA_002373555.1, s__UBA3305 sp002373555, 95.0, 76.77, 0.067	90.39	11	0.99442	Genome not assigned to closest species as it falls outside its pre-defined ANI radius
bin.156	d__Bacteria;p__Actinomycetota;c__Coriobacteriia;o__Coriobacteriales;f__UMGS124;g__;s__	N/A	N/A	N/A	N/A	N/A	N/A	N/A	N/A	N/A	N/A	d__Bacteria;p__Actinomycetota;c__Coriobacteriia;o__Coriobacteriales;f__UMGS124;g__;s__	taxonomic classification fully defined by topology	classification based on placement in class-level tree	N/A	81.57	11	0.87873	N/A
bin.160	d__Bacteria;p__Bacteroidota;c__Bacteroidia;o__Bacteroidales;f__Rikenellaceae;g__Alistipes;s__Alistipes dispar	GCF_006542685.1	95	d__Bacteria;p__Bacteroidota;c__Bacteroidia;o__Bacteroidales;f__Rikenellaceae;g__Alistipes;s__Alistipes dispar	99	0.899	GCF_006542685.1	95	d__Bacteria;p__Bacteroidota;c__Bacteroidia;o__Bacteroidales;f__Rikenellaceae;g__Alistipes;s__Alistipes dispar	99	0.899	d__Bacteria;p__Bacteroidota;c__Bacteroidia;o__Bacteroidales;f__Rikenellaceae;g__Alistipes;s__	taxonomic classification defined by topology and ANI	topological placement and ANI have congruent species assignments	GCA_019115605.1, s__Alistipes faecigallinarum, 95.0, 84.76, 0.644; GCA_019119615.1, s__Alistipes stercoravium, 95.0, 84.57, 0.731; GCA_000434235.1, s__Alistipes avistercoris, 95.0, 84.3, 0.596; GCA_022782405.1, s__Alistipes sp022782405, 95.0, 83.98, 0.665; GCA_025145845.1, s__Alistipes shahii, 95.0, 83.75, 0.618; GCA_025145645.1, s__Alistipes senegalensis, 95.0, 83.74, 0.599; GCA_900544265.1, s__…	84.09	11	N/A	N/A
bin.165	d__Bacteria;p__Desulfobacterota;c__Desulfovibrionia;o__Desulfovibrionales;f__Desulfovibrionaceae;g__WRHT01;s__	N/A	N/A	N/A	N/A	N/A	N/A	N/A	N/A	N/A	N/A	d__Bacteria;p__Desulfobacterota;c__Desulfovibrionia;o__Desulfovibrionales;f__Desulfovibrionaceae;g__WRHT01;s__	taxonomic novelty determined using RED	classification based on placement in class-level tree	N/A	73.57	11	0.88736	N/A
bin.167	d__Bacteria;p__Pseudomonadota;c__Gammaproteobacteria;o__Burkholderiales;f__Burkholderiaceae_A;g__JAJPXW01;s__	N/A	N/A	N/A	N/A	N/A	GCA_021205255.1	95	d__Bacteria;p__Pseudomonadota;c__Gammaproteobacteria;o__Burkholderiales;f__Burkholderiaceae_A;g__JAJPXW01;s__JAJPXW01 sp021205255	80.67	0.591	d__Bacteria;p__Pseudomonadota;c__Gammaproteobacteria;o__Burkholderiales;f__Burkholderiaceae_A;g__JAJPXW01;s__	taxonomic classification defined by topology and ANI	classification based on placement in class-level tree	N/A	96.33	11	0.99079	Genome not assigned to closest species as it falls outside its pre-defined ANI radius
bin.17	d__Bacteria;p__Bacteroidota;c__Bacteroidia;o__Bacteroidales;f__Azobacteroidaceae;g__BHEP01;s__	N/A	N/A	N/A	N/A	N/A	GCA_003851245.1	95	d__Bacteria;p__Bacteroidota;c__Bacteroidia;o__Bacteroidales;f__Azobacteroidaceae;g__BHEP01;s__BHEP01 sp003851245	76.27	0.035	d__Bacteria;p__Bacteroidota;c__Bacteroidia;o__Bacteroidales;f__Azobacteroidaceae;g__BHEP01;s__	taxonomic classification defined by topology and ANI	classification based on placement in class-level tree	N/A	96.41	11	0.90189	N/A
bin.170	d__Bacteria;p__Bacteroidota;c__Bacteroidia;o__Bacteroidales;f__Paludibacteraceae;g__QVMH01;s__	N/A	N/A	N/A	N/A	N/A	GCF_010501035.1	95	d__Bacteria;p__Bacteroidota;c__Bacteroidia;o__Bacteroidales;f__Paludibacteraceae;g__QVMH01;s__QVMH01 sp010501035	77.03	0.165	d__Bacteria;p__Bacteroidota;c__Bacteroidia;o__Bacteroidales;f__Paludibacteraceae;g__QVMH01;s__	taxonomic classification defined by topology and ANI	classification based on placement in class-level tree	GCA_944321745.1, s__QVMH01 sp944321745, 95.0, 77.11, 0.038; GCA_023391625.1, s__QVMH01 sp023391625, 95.0, 76.62, 0.104	95.47	11	0.95404	N/A
bin.173	d__Bacteria;p__Desulfobacterota;c__Desulfovibrionia;o__Desulfovibrionales;f__Desulfovibrionaceae;g__FLUQ01;s__	N/A	N/A	N/A	N/A	N/A	N/A	N/A	N/A	N/A	N/A	d__Bacteria;p__Desulfobacterota;c__Desulfovibrionia;o__Desulfovibrionales;f__Desulfovibrionaceae;g__FLUQ01;s__	taxonomic novelty determined using RED	classification based on placement in class-level tree	N/A	45.36	11	0.93231	N/A
bin.177	d__Bacteria;p__Bacteroidota;c__Bacteroidia;o__Bacteroidales;f__Rikenellaceae;g__JAJQAW01;s__	N/A	N/A	N/A	N/A	N/A	GCA_021203585.1	95	d__Bacteria;p__Bacteroidota;c__Bacteroidia;o__Bacteroidales;f__Rikenellaceae;g__JAJQAW01;s__JAJQAW01 sp021203585	76.91	0.084	d__Bacteria;p__Bacteroidota;c__Bacteroidia;o__Bacteroidales;f__Rikenellaceae;g__JAJQAW01;s__	taxonomic classification defined by topology and ANI	classification based on placement in class-level tree	N/A	93.53	11	0.9008	N/A
bin.178	d__Bacteria;p__Actinomycetota;c__Coriobacteriia;o__Coriobacteriales;f__UMGS124;g__;s__	N/A	N/A	N/A	N/A	N/A	N/A	N/A	N/A	N/A	N/A	d__Bacteria;p__Actinomycetota;c__Coriobacteriia;o__Coriobacteriales;f__UMGS124;g__;s__	taxonomic classification fully defined by topology	classification based on placement in class-level tree	N/A	60.28	11	0.87853	N/A
bin.179	d__Bacteria;p__Bacillota_A;c__Clostridia;o__Oscillospirales;f__Acutalibacteraceae;g__;s__	N/A	N/A	N/A	N/A	N/A	N/A	N/A	N/A	N/A	N/A	d__Bacteria;p__Bacillota_A;c__Clostridia;o__Oscillospirales;f__Acutalibacteraceae;g__;s__	taxonomic classification fully defined by topology	classification based on placement in class-level tree	N/A	95.61	11	0.80953	N/A
bin.18	d__Bacteria;p__Bacillota_A;c__Clostridia;o__Oscillospirales;f__Oscillospiraceae;g__Onthomonas;s__	N/A	N/A	N/A	N/A	N/A	N/A	N/A	N/A	N/A	N/A	d__Bacteria;p__Bacillota_A;c__Clostridia;o__Oscillospirales;f__Oscillospiraceae;g__Onthomonas;s__	taxonomic classification defined by topology and ANI	classification based on placement in class-level tree	GCA_020859945.1, s__Onthomonas sp020859945, 95.0, 93.56, 0.817; GCA_001941075.1, s__Onthomonas sp001941075, 95.0, 93.5, 0.791; GCA_021202515.1, s__Onthomonas sp021202515, 95.0, 92.27, 0.764; GCA_021205375.1, s__Onthomonas sp021205375, 95.0, 92.07, 0.804; GCA_021205205.1, s__Onthomonas sp021205205, 95.0, 90.76, 0.853; GCA_021203685.1, s__Onthomonas sp021203685, 95.0, 90.17, 0.716; GCA_021203185.1,…	96.78	11	0.99691	Genome not assigned to closest species as it falls outside its pre-defined ANI radius
bin.182	d__Bacteria;p__Bacillota;c__Bacilli;o__Erysipelotrichales;f__Coprobacillaceae;g__JAJQDJ01;s__JAJQDJ01 sp021202205	GCA_021202205.1	95	d__Bacteria;p__Bacillota;c__Bacilli;o__Erysipelotrichales;f__Coprobacillaceae;g__JAJQDJ01;s__JAJQDJ01 sp021202205	98.71	0.744	GCA_021202205.1	95	d__Bacteria;p__Bacillota;c__Bacilli;o__Erysipelotrichales;f__Coprobacillaceae;g__JAJQDJ01;s__JAJQDJ01 sp021202205	98.71	0.744	d__Bacteria;p__Bacillota;c__Bacilli;o__Erysipelotrichales;f__Coprobacillaceae;g__JAJQDJ01;s__	taxonomic classification defined by topology and ANI	topological placement and ANI have congruent species assignments	GCA_021201315.1, s__JAJQDJ01 sp021201315, 95.0, 84.99, 0.803; GCA_021200395.1, s__JAJQDJ01 sp021200395, 95.0, 84.6, 0.669; GCA_021201655.1, s__JAJQDJ01 sp021201655, 95.0, 84.34, 0.795	82.16	11	N/A	N/A
bin.185	d__Bacteria;p__Bacteroidota;c__Bacteroidia;o__Bacteroidales;f__Rikenellaceae;g__;s__	N/A	N/A	N/A	N/A	N/A	N/A	N/A	N/A	N/A	N/A	d__Bacteria;p__Bacteroidota;c__Bacteroidia;o__Bacteroidales;f__Rikenellaceae;g__;s__	taxonomic novelty determined using RED	classification based on placement in class-level tree	N/A	95.19	11	0.89527	N/A
bin.189	d__Bacteria;p__Actinomycetota;c__Coriobacteriia;o__Coriobacteriales;f__Eggerthellaceae;g__Raoultibacter;s__	N/A	N/A	N/A	N/A	N/A	N/A	N/A	N/A	N/A	N/A	d__Bacteria;p__Actinomycetota;c__Coriobacteriia;o__Coriobacteriales;f__Eggerthellaceae;g__Raoultibacter;s__	ANI	classification based on placement in class-level tree	GCA_009782605.1, s__Raoultibacter sp009782605, 95.0, 77.89, 0.021; GCA_009782615.1, s__Raoultibacter sp009782615, 95.0, 77.15, 0.033; GCF_900240215.1, s__Raoultibacter timonensis, 95.0, 76.95, 0.05; GCF_901411515.1, s__Raoultibacter sp901411515, 95.0, 76.68, 0.038; GCF_900199545.1, s__Raoultibacter massiliensis, 95.0, 76.64, 0.05	75	11	0.94169	N/A
bin.192	d__Bacteria;p__Desulfobacterota;c__Desulfarculia;o__Adiutricales;f__Adiutricaceae;g__Adiutrix;s__	N/A	N/A	N/A	N/A	N/A	GCA_023525915.1	95	d__Bacteria;p__Desulfobacterota;c__Desulfarculia;o__Adiutricales;f__Adiutricaceae;g__Adiutrix;s__Adiutrix sp023525915	77.78	0.233	d__Bacteria;p__Desulfobacterota;c__Desulfarculia;o__Adiutricales;f__Adiutricaceae;g__Adiutrix;s__	taxonomic classification defined by topology and ANI	classification based on placement in class-level tree	GCA_001577715.1, s__Adiutrix intracellularis, 95.0, 76.47, 0.049	89.18	11	0.89142	N/A
bin.193	d__Bacteria;p__Bacteroidota;c__Bacteroidia;o__Bacteroidales;f__Rikenellaceae;g__WRDF01;s__	N/A	N/A	N/A	N/A	N/A	GCA_021201825.1	95	d__Bacteria;p__Bacteroidota;c__Bacteroidia;o__Bacteroidales;f__Rikenellaceae;g__WRDF01;s__WRDF01 sp021201825	78.17	0.306	d__Bacteria;p__Bacteroidota;c__Bacteroidia;o__Bacteroidales;f__Rikenellaceae;g__WRDF01;s__	taxonomic classification defined by topology and ANI	classification based on placement in class-level tree	GCA_021202985.1, s__WRDF01 sp021202985, 95.0, 77.88, 0.195; GCA_020859685.1, s__WRDF01 sp020859685, 95.0, 77.62, 0.176; GCA_020859875.1, s__WRDF01 sp020859875, 95.0, 77.45, 0.24; GCA_944415565.1, s__WRDF01 sp944415565, 95.0, 76.84, 0.076; GCA_009783565.1, s__WRDF01 sp009783565, 95.0, 76.26, 0.051; GCA_944325305.1, s__WRDF01 sp944325305, 95.0, 76.25, 0.075	93.6	11	0.97783	N/A
bin.194	d__Bacteria;p__Bacillota_A;c__Clostridia;o__Peptostreptococcales;f__Anaerovoracaceae;g__;s__	N/A	N/A	N/A	N/A	N/A	N/A	N/A	N/A	N/A	N/A	d__Bacteria;p__Bacillota_A;c__Clostridia;o__Peptostreptococcales;f__Anaerovoracaceae;g__;s__	taxonomic classification fully defined by topology	classification based on placement in class-level tree	N/A	92.45	11	0.8826	N/A
bin.196	d__Bacteria;p__Bacillota_A;c__Clostridia;o__Oscillospirales;f__CAG-272;g__DTU064;s__DTU064 sp021202555	GCA_021202555.1	95	d__Bacteria;p__Bacillota_A;c__Clostridia;o__Oscillospirales;f__CAG-272;g__DTU064;s__DTU064 sp021202555	95.06	0.97	GCA_021202555.1	95	d__Bacteria;p__Bacillota_A;c__Clostridia;o__Oscillospirales;f__CAG-272;g__DTU064;s__DTU064 sp021202555	95.06	0.97	d__Bacteria;p__Bacillota_A;c__Clostridia;o__Oscillospirales;f__CAG-272;g__DTU064;s__	taxonomic classification defined by topology and ANI	topological placement and ANI have congruent species assignments	GCA_021199825.1, s__DTU064 sp021199825, 95.0, 79.42, 0.465; GCA_012522015.1, s__DTU064 sp012522015, 95.0, 75.91, 0.03; GCA_001513385.1, s__DTU064 sp001513385, 95.0, 75.81, 0.037	87.63	11	N/A	N/A
bin.198	d__Bacteria;p__Desulfobacterota;c__Desulfovibrionia;o__Desulfovibrionales;f__Desulfovibrionaceae;g__RGIG1962;s__	N/A	N/A	N/A	N/A	N/A	N/A	N/A	N/A	N/A	N/A	d__Bacteria;p__Desulfobacterota;c__Desulfovibrionia;o__Desulfovibrionales;f__Desulfovibrionaceae;g__RGIG1962;s__	taxonomic novelty determined using RED	classification based on placement in class-level tree	N/A	78.53	11	0.95135	N/A
bin.199	d__Bacteria;p__Bacillota_A;c__Clostridia;o__Lachnospirales;f__Lachnospiraceae;g__Eubacterium_I;s__	N/A	N/A	N/A	N/A	N/A	GCA_021201035.1	95	d__Bacteria;p__Bacillota_A;c__Clostridia;o__Lachnospirales;f__Lachnospiraceae;g__Eubacterium_I;s__Eubacterium_I sp021201035	86.45	0.635	d__Bacteria;p__Bacillota_A;c__Clostridia;o__Lachnospirales;f__Lachnospiraceae;g__Eubacterium_I;s__	taxonomic classification defined by topology and ANI	classification based on placement in class-level tree	GCA_020860185.1, s__Eubacterium_I sp020860185, 95.0, 83.02, 0.621; GCA_021201535.1, s__Eubacterium_I sp021201535, 95.0, 83.0, 0.67; GCA_020859905.1, s__Eubacterium_I sp020859905, 95.0, 81.91, 0.641; GCA_021202015.1, s__Eubacterium_I sp021202015, 95.0, 79.7, 0.477; GCA_020860745.1, s__Eubacterium_I sp020860745, 95.0, 78.54, 0.251; GCA_021203005.1, s__Eubacterium_I sp021203005, 95.0, 78.48, 0.297; …	76.41	11	0.9835	Genome not assigned to closest species as it falls outside its pre-defined ANI radius
bin.20	d__Bacteria;p__Bacillota_A;c__Clostridia;o__Lachnospirales;f__Lachnospiraceae;g__Enterocloster;s__Enterocloster pacaense	GCA_000155435.1	95	d__Bacteria;p__Bacillota_A;c__Clostridia;o__Lachnospirales;f__Lachnospiraceae;g__Enterocloster;s__Enterocloster pacaense	98.82	0.882	GCA_000155435.1	95	d__Bacteria;p__Bacillota_A;c__Clostridia;o__Lachnospirales;f__Lachnospiraceae;g__Enterocloster;s__Enterocloster pacaense	98.82	0.882	d__Bacteria;p__Bacillota_A;c__Clostridia;o__Lachnospirales;f__Lachnospiraceae;g__Enterocloster;s__	taxonomic classification defined by topology and ANI	topological placement and ANI have congruent species assignments	GCF_003434055.1, s__Enterocloster aldenensis, 95.0, 90.68, 0.75; GCF_000233455.1, s__Enterocloster citroniae, 95.0, 81.39, 0.488; GCF_000424325.1, s__Enterocloster clostridioformis_A, 95.0, 80.68, 0.338; GCF_002234575.2, s__Enterocloster bolteae, 95.0, 80.35, 0.37; GCA_021201905.1, s__Enterocloster sp021201905, 95.0, 80.2, 0.346; GCF_005845215.1, s__Enterocloster sp005845215, 95.0, 80.02, 0.362; …	77.89	11	N/A	N/A
bin.200	d__Bacteria;p__Verrucomicrobiota;c__Lentisphaeria;o__Victivallales;f__Victivallaceae;g__Victivallis;s__Victivallis vadensis	GCF_003096415.1	95	d__Bacteria;p__Verrucomicrobiota;c__Lentisphaeria;o__Victivallales;f__Victivallaceae;g__Victivallis;s__Victivallis vadensis	97.54	0.799	GCF_003096415.1	95	d__Bacteria;p__Verrucomicrobiota;c__Lentisphaeria;o__Victivallales;f__Victivallaceae;g__Victivallis;s__Victivallis vadensis	97.54	0.799	d__Bacteria;p__Verrucomicrobiota;c__Lentisphaeria;o__Victivallales;f__Victivallaceae;g__Victivallis;s__	taxonomic classification defined by topology and ANI	topological placement and ANI have congruent species assignments	GCF_009695545.1, s__Victivallis lenta, 95.0, 80.27, 0.325; GCA_900551245.1, s__Victivallis sp900551245, 95.0, 79.85, 0.341; GCA_022009855.1, s__Victivallis sp900550905, 95.0, 79.47, 0.267; GCA_900768515.1, s__Victivallis sp900768515, 95.0, 78.91, 0.375; GCA_018265615.1, s__Victivallis sp018265615, 95.0, 78.84, 0.307; GCA_944391105.1, s__Victivallis sp944391105, 95.0, 78.45, 0.314; GCA_900761715.1…	87.07	11	N/A	N/A
bin.204	d__Bacteria;p__Desulfobacterota;c__Desulfovibrionia;o__Desulfovibrionales;f__Desulfovibrionaceae;g__Mailhella;s__	N/A	N/A	N/A	N/A	N/A	N/A	N/A	N/A	N/A	N/A	d__Bacteria;p__Desulfobacterota;c__Desulfovibrionia;o__Desulfovibrionales;f__Desulfovibrionaceae;g__Mailhella;s__	ANI	classification based on placement in class-level tree	GCA_023450535.1, s__Mailhella sp023450535, 95.0, 77.37, 0.064; GCA_944324625.1, s__Mailhella sp944324625, 95.0, 77.18, 0.004; GCA_022510785.1, s__Mailhella sp022510785, 95.0, 77.11, 0.1; GCA_910578585.1, s__Mailhella sp910578585, 95.0, 76.99, 0.006; GCA_900770205.1, s__Mailhella sp900770205, 95.0, 76.83, 0.018; GCA_910579055.1, s__Mailhella sp910579055, 95.0, 76.61, 0.07; GCA_900541395.1, s__Mail…	38.17	11	0.90752	N/A
bin.206	d__Bacteria;p__Bacillota_A;c__Clostridia;o__Oscillospirales;f__Ruminococcaceae;g__WRAV01;s__	N/A	N/A	N/A	N/A	N/A	N/A	N/A	N/A	N/A	N/A	d__Bacteria;p__Bacillota_A;c__Clostridia;o__Oscillospirales;f__Ruminococcaceae;g__WRAV01;s__	ANI	classification based on placement in class-level tree	GCA_018434245.1, s__WRAV01 sp018434245, 95.0, 76.07, 0.093; GCA_009780025.1, s__WRAV01 sp009780025, 95.0, 76.04, 0.033; GCA_009776345.1, s__WRAV01 sp009776345, 95.0, 76.02, 0.034; GCA_009777635.1, s__WRAV01 sp009777635, 95.0, 76.0, 0.041; GCA_009784625.1, s__WRAV01 sp009784625, 95.0, 75.87, 0.041	67.61	11	0.88886	N/A
bin.207	d__Bacteria;p__Bacillota_A;c__Clostridia;o__Oscillospirales;f__Oscillospiraceae;g__;s__	N/A	N/A	N/A	N/A	N/A	N/A	N/A	N/A	N/A	N/A	d__Bacteria;p__Bacillota_A;c__Clostridia;o__Oscillospirales;f__Oscillospiraceae;g__;s__	taxonomic novelty determined using RED	classification based on placement in class-level tree	N/A	78.81	11	0.87474	N/A
bin.210	d__Bacteria;p__Pseudomonadota;c__Gammaproteobacteria;o__Pseudomonadales;f__Moraxellaceae;g__Acinetobacter;s__Acinetobacter sp002135205	GCF_002135205.1	95	d__Bacteria;p__Pseudomonadota;c__Gammaproteobacteria;o__Pseudomonadales;f__Moraxellaceae;g__Acinetobacter;s__Acinetobacter sp002135205	98.02	0.912	GCF_002135205.1	95	d__Bacteria;p__Pseudomonadota;c__Gammaproteobacteria;o__Pseudomonadales;f__Moraxellaceae;g__Acinetobacter;s__Acinetobacter sp002135205	98.02	0.912	d__Bacteria;p__Pseudomonadota;c__Gammaproteobacteria;o__Pseudomonadales;f__Moraxellaceae;g__Acinetobacter;s__	taxonomic classification defined by topology and ANI	topological placement and ANI have congruent species assignments	GCF_002165305.2, s__Acinetobacter sp002165305, 95.0, 90.45, 0.795; GCF_000368045.1, s__Acinetobacter johnsonii, 95.0, 89.08, 0.767; GCF_004331255.1, s__Acinetobacter sp004331255, 95.0, 81.46, 0.461; GCF_004331175.1, s__Acinetobacter sp004331175, 95.0, 81.13, 0.466; GCF_004331035.1, s__Acinetobacter sp004331035, 95.0, 80.86, 0.465; GCF_023824315.1, s__Acinetobacter sp003105055, 95.0, 80.81, 0.445;…	68.06	11	N/A	N/A
bin.213	d__Bacteria;p__Bacillota_A;c__Clostridia;o__Christensenellales;f__Borkfalkiaceae;g__Coproplasma;s__	N/A	N/A	N/A	N/A	N/A	N/A	N/A	N/A	N/A	N/A	d__Bacteria;p__Bacillota_A;c__Clostridia;o__Christensenellales;f__Borkfalkiaceae;g__Coproplasma;s__	taxonomic classification defined by topology and ANI	classification based on placement in class-level tree	GCA_021202395.1, s__Coproplasma sp021202395, 95.0, 80.42, 0.569; GCA_021199295.1, s__Coproplasma sp021199295, 95.0, 80.31, 0.591; GCA_021205485.1, s__Coproplasma sp021205485, 95.0, 79.79, 0.519; GCA_018714625.1, s__Coproplasma excrementigallinarum, 95.0, 77.68, 0.225; GCA_018715195.1, s__Coproplasma excrementavium, 95.0, 77.6, 0.251; GCA_944341075.1, s__Coproplasma sp944341075, 95.0, 77.53, 0.24;…	93.86	11	0.96782	Genome not assigned to closest species as it falls outside its pre-defined ANI radius
bin.214	d__Bacteria;p__Pseudomonadota;c__Gammaproteobacteria;o__Enterobacterales_A;f__Pasteurellaceae;g__Lonepinella;s__Lonepinella koalarum	GCF_004565475.1	95	d__Bacteria;p__Pseudomonadota;c__Gammaproteobacteria;o__Enterobacterales_A;f__Pasteurellaceae;g__Lonepinella;s__Lonepinella koalarum	98.77	0.932	GCF_004565475.1	95	d__Bacteria;p__Pseudomonadota;c__Gammaproteobacteria;o__Enterobacterales_A;f__Pasteurellaceae;g__Lonepinella;s__Lonepinella koalarum	98.77	0.932	d__Bacteria;p__Pseudomonadota;c__Gammaproteobacteria;o__Enterobacterales_A;f__Pasteurellaceae;g__Lonepinella;s__	taxonomic classification defined by topology and ANI	topological placement and ANI have congruent species assignments	GCA_023101505.1, s__Lonepinella sp023101505, 95.0, 79.08, 0.493	98.27	11	N/A	N/A
bin.216	d__Bacteria;p__Bacteroidota;c__Bacteroidia;o__Bacteroidales;f__Rikenellaceae;g__;s__	N/A	N/A	N/A	N/A	N/A	N/A	N/A	N/A	N/A	N/A	d__Bacteria;p__Bacteroidota;c__Bacteroidia;o__Bacteroidales;f__Rikenellaceae;g__;s__	taxonomic novelty determined using RED	classification based on placement in class-level tree	N/A	77.8	11	0.89515	N/A
bin.217	d__Bacteria;p__Bacillota_A;c__Clostridia;o__Oscillospirales;f__Ruminococcaceae;g__WRAV01;s__	N/A	N/A	N/A	N/A	N/A	GCA_009777635.1	95	d__Bacteria;p__Bacillota_A;c__Clostridia;o__Oscillospirales;f__Ruminococcaceae;g__WRAV01;s__WRAV01 sp009777635	75.88	0.058	d__Bacteria;p__Bacillota_A;c__Clostridia;o__Oscillospirales;f__Ruminococcaceae;g__WRAV01;s__	taxonomic classification defined by topology and ANI	classification based on placement in class-level tree	GCA_009784625.1, s__WRAV01 sp009784625, 95.0, 76.63, 0.047; GCA_018434245.1, s__WRAV01 sp018434245, 95.0, 76.57, 0.113; GCA_009776345.1, s__WRAV01 sp009776345, 95.0, 76.07, 0.047; GCA_009780025.1, s__WRAV01 sp009780025, 95.0, 75.6, 0.043	64.15	11	0.87498	N/A
bin.219	d__Bacteria;p__Bacteroidota;c__Bacteroidia;o__Bacteroidales;f__Rikenellaceae;g__Alistipes;s__Alistipes sp001941065	GCA_001941065.1	95	d__Bacteria;p__Bacteroidota;c__Bacteroidia;o__Bacteroidales;f__Rikenellaceae;g__Alistipes;s__Alistipes sp001941065	99.84	0.957	GCA_001941065.1	95	d__Bacteria;p__Bacteroidota;c__Bacteroidia;o__Bacteroidales;f__Rikenellaceae;g__Alistipes;s__Alistipes sp001941065	99.84	0.957	d__Bacteria;p__Bacteroidota;c__Bacteroidia;o__Bacteroidales;f__Rikenellaceae;g__Alistipes;s__	taxonomic classification defined by topology and ANI	topological placement and ANI have congruent species assignments	GCF_900107675.1, s__Alistipes timonensis, 95.0, 90.39, 0.741; GCA_025145645.1, s__Alistipes senegalensis, 95.0, 90.08, 0.646; GCF_900083545.1, s__Alistipes provencensis, 95.0, 90.03, 0.724; GCA_025145845.1, s__Alistipes shahii, 95.0, 86.64, 0.541; GCA_900541585.1, s__Alistipes sp900541585, 95.0, 86.58, 0.622; GCF_018362775.1, s__Alistipes montrealensis, 95.0, 85.29, 0.604; GCA_020026455.1, s__Ali…	86.61	11	N/A	N/A
bin.224	d__Bacteria;p__Bacillota_A;c__Clostridia;o__Lachnospirales;f__Lachnospiraceae;g__;s__	N/A	N/A	N/A	N/A	N/A	N/A	N/A	N/A	N/A	N/A	d__Bacteria;p__Bacillota_A;c__Clostridia;o__Lachnospirales;f__Lachnospiraceae;g__;s__	taxonomic novelty determined using RED	classification based on placement in class-level tree	N/A	87.29	11	0.86221	N/A
bin.226	d__Bacteria;p__Bacteroidota;c__Bacteroidia;o__Bacteroidales;f__Tannerellaceae;g__UBA4116;s__UBA4116 sp020860805	GCA_020860805.1	95	d__Bacteria;p__Bacteroidota;c__Bacteroidia;o__Bacteroidales;f__Tannerellaceae;g__UBA4116;s__UBA4116 sp020860805	99.82	0.954	GCA_020860805.1	95	d__Bacteria;p__Bacteroidota;c__Bacteroidia;o__Bacteroidales;f__Tannerellaceae;g__UBA4116;s__UBA4116 sp020860805	99.82	0.954	d__Bacteria;p__Bacteroidota;c__Bacteroidia;o__Bacteroidales;f__Tannerellaceae;g__UBA4116;s__	taxonomic classification defined by topology and ANI	topological placement and ANI have congruent species assignments	GCA_021203545.1, s__UBA4116 sp021203545, 95.0, 78.82, 0.258; GCA_021201565.1, s__UBA4116 sp021201565, 95.0, 77.96, 0.258; GCA_021201295.1, s__UBA4116 sp021201295, 95.0, 77.89, 0.174; GCA_021201865.1, s__UBA4116 sp021201865, 95.0, 77.58, 0.172	91.46	11	N/A	N/A
bin.228	d__Bacteria;p__Bacillota_A;c__Clostridia;o__Lachnospirales;f__Lachnospiraceae;g__Enterocloster;s__Enterocloster sp900555905	GCA_018380885.1	95	d__Bacteria;p__Bacillota_A;c__Clostridia;o__Lachnospirales;f__Lachnospiraceae;g__Enterocloster;s__Enterocloster sp900555905	96.84	0.85	GCA_018380885.1	95	d__Bacteria;p__Bacillota_A;c__Clostridia;o__Lachnospirales;f__Lachnospiraceae;g__Enterocloster;s__Enterocloster sp900555905	96.84	0.85	d__Bacteria;p__Bacillota_A;c__Clostridia;o__Lachnospirales;f__Lachnospiraceae;g__Enterocloster;s__	taxonomic classification defined by topology and ANI	topological placement and ANI have congruent species assignments	GCF_902364025.1, s__Enterocloster lavalensis, 95.0, 86.2, 0.668; GCA_025149125.1, s__Enterocloster asparagiformis, 95.0, 86.13, 0.687; GCA_900555045.1, s__Enterocloster sp900555045, 95.0, 83.12, 0.538; GCA_900551225.1, s__Enterocloster sp900551225, 95.0, 79.97, 0.401; GCA_944384065.1, s__Enterocloster sp944384065, 95.0, 78.54, 0.278; GCA_944382045.1, s__Enterocloster sp944382045, 95.0, 78.48, 0.3…	70.69	11	N/A	N/A
bin.229	d__Bacteria;p__Bacillota_A;c__Clostridia;o__Lachnospirales;f__Lachnospiraceae;g__Choladocola;s__	N/A	N/A	N/A	N/A	N/A	GCA_021203465.1	95	d__Bacteria;p__Bacillota_A;c__Clostridia;o__Lachnospirales;f__Lachnospiraceae;g__Choladocola;s__Choladocola sp021203465	92.86	0.712	d__Bacteria;p__Bacillota_A;c__Clostridia;o__Lachnospirales;f__Lachnospiraceae;g__Choladocola;s__	taxonomic classification defined by topology and ANI	classification based on placement in class-level tree	GCA_001941045.1, s__Choladocola sp001941045, 95.0, 87.92, 0.665; GCA_021205385.1, s__Choladocola sp021205385, 95.0, 87.54, 0.662; GCA_020860645.1, s__Choladocola sp020860645, 95.0, 87.48, 0.731; GCA_021202815.1, s__Choladocola sp021202815, 95.0, 87.05, 0.669; GCA_021204285.1, s__Choladocola sp021204285, 95.0, 86.4, 0.772; GCA_910587765.1, s__Choladocola sp910587765, 95.0, 77.44, 0.151; GCA_018228…	93.51	11	0.99554	Genome not assigned to closest species as it falls outside its pre-defined ANI radius
bin.231	d__Bacteria;p__Actinomycetota;c__Coriobacteriia;o__Coriobacteriales;f__UMGS124;g__;s__	N/A	N/A	N/A	N/A	N/A	N/A	N/A	N/A	N/A	N/A	d__Bacteria;p__Actinomycetota;c__Coriobacteriia;o__Coriobacteriales;f__UMGS124;g__;s__	taxonomic classification fully defined by topology	classification based on placement in class-level tree	N/A	85.54	11	0.87867	N/A
bin.232	d__Bacteria;p__Bacteroidota;c__Bacteroidia;o__Bacteroidales;f__Tannerellaceae;g__Parabacteroides_B;s__Parabacteroides_B sp020860905	GCA_020860905.1	95	d__Bacteria;p__Bacteroidota;c__Bacteroidia;o__Bacteroidales;f__Tannerellaceae;g__Parabacteroides_B;s__Parabacteroides_B sp020860905	99.74	0.946	GCA_020860905.1	95	d__Bacteria;p__Bacteroidota;c__Bacteroidia;o__Bacteroidales;f__Tannerellaceae;g__Parabacteroides_B;s__Parabacteroides_B sp020860905	99.74	0.946	d__Bacteria;p__Bacteroidota;c__Bacteroidia;o__Bacteroidales;f__Tannerellaceae;g__Parabacteroides_B;s__	taxonomic classification defined by topology and ANI	topological placement and ANI have congruent species assignments	GCF_900292045.1, s__Parabacteroides_B pacaensis, 95.0, 77.74, 0.147	96.21	11	N/A	N/A
bin.233	d__Bacteria;p__Bacillota_A;c__Clostridia;o__Lachnospirales;f__Lachnospiraceae;g__Eubacterium_I;s__	N/A	N/A	N/A	N/A	N/A	N/A	N/A	N/A	N/A	N/A	d__Bacteria;p__Bacillota_A;c__Clostridia;o__Lachnospirales;f__Lachnospiraceae;g__Eubacterium_I;s__	taxonomic classification defined by topology and ANI	classification based on placement in class-level tree	GCA_020860745.1, s__Eubacterium_I sp020860745, 95.0, 87.27, 0.564; GCA_021204005.1, s__Eubacterium_I sp021204005, 95.0, 86.66, 0.566; GCA_021203005.1, s__Eubacterium_I sp021203005, 95.0, 86.44, 0.615; GCA_021204085.1, s__Eubacterium_I sp021204085, 95.0, 79.77, 0.372; GCA_021205085.1, s__Eubacterium_I sp021205085, 95.0, 79.12, 0.377; GCA_021203115.1, s__Eubacterium_I sp021203115, 95.0, 79.05, 0.42…	69.71	11	0.9842	Genome not assigned to closest species as it falls outside its pre-defined ANI radius
bin.234	d__Bacteria;p__Bacillota_A;c__Clostridia;o__Oscillospirales;f__Ruminococcaceae;g__WRAV01;s__	N/A	N/A	N/A	N/A	N/A	N/A	N/A	N/A	N/A	N/A	d__Bacteria;p__Bacillota_A;c__Clostridia;o__Oscillospirales;f__Ruminococcaceae;g__WRAV01;s__	ANI	classification based on placement in class-level tree	GCA_018434245.1, s__WRAV01 sp018434245, 95.0, 76.57, 0.069; GCA_009784625.1, s__WRAV01 sp009784625, 95.0, 76.24, 0.052; GCA_009777635.1, s__WRAV01 sp009777635, 95.0, 76.03, 0.045; GCA_009776345.1, s__WRAV01 sp009776345, 95.0, 75.9, 0.041; GCA_009780025.1, s__WRAV01 sp009780025, 95.0, 75.71, 0.049	81.41	11	0.88826	N/A
bin.236	d__Bacteria;p__Bacteroidota;c__Bacteroidia;o__Bacteroidales;f__Rikenellaceae;g__WRDF01;s__	N/A	N/A	N/A	N/A	N/A	GCA_021201825.1	95	d__Bacteria;p__Bacteroidota;c__Bacteroidia;o__Bacteroidales;f__Rikenellaceae;g__WRDF01;s__WRDF01 sp021201825	77.37	0.272	d__Bacteria;p__Bacteroidota;c__Bacteroidia;o__Bacteroidales;f__Rikenellaceae;g__WRDF01;s__	taxonomic classification defined by topology and ANI	classification based on placement in class-level tree	GCA_020859685.1, s__WRDF01 sp020859685, 95.0, 77.14, 0.208; GCA_020859875.1, s__WRDF01 sp020859875, 95.0, 77.09, 0.194; GCA_021202985.1, s__WRDF01 sp021202985, 95.0, 77.09, 0.223; GCA_944415565.1, s__WRDF01 sp944415565, 95.0, 76.09, 0.068; GCA_944325305.1, s__WRDF01 sp944325305, 95.0, 75.71, 0.056; GCA_009783565.1, s__WRDF01 sp009783565, 95.0, 75.6, 0.04	73.03	11	0.97637	N/A
bin.239	d__Bacteria;p__Bacillota_A;c__Clostridia;o__Oscillospirales;f__Ruminococcaceae;g__WRAV01;s__	N/A	N/A	N/A	N/A	N/A	GCA_009776345.1	95	d__Bacteria;p__Bacillota_A;c__Clostridia;o__Oscillospirales;f__Ruminococcaceae;g__WRAV01;s__WRAV01 sp009776345	75.46	0.045	d__Bacteria;p__Bacillota_A;c__Clostridia;o__Oscillospirales;f__Ruminococcaceae;g__WRAV01;s__	taxonomic classification defined by topology and ANI	classification based on placement in class-level tree	GCA_018434245.1, s__WRAV01 sp018434245, 95.0, 76.54, 0.106; GCA_009780025.1, s__WRAV01 sp009780025, 95.0, 76.14, 0.04; GCA_009777635.1, s__WRAV01 sp009777635, 95.0, 76.1, 0.033; GCA_009784625.1, s__WRAV01 sp009784625, 95.0, 76.09, 0.046	88.24	11	0.88812	N/A
bin.240	d__Bacteria;p__Bacteroidota;c__Bacteroidia;o__Bacteroidales;f__Bacteroidaceae;g__JAJPZL01;s__	N/A	N/A	N/A	N/A	N/A	N/A	N/A	N/A	N/A	N/A	d__Bacteria;p__Bacteroidota;c__Bacteroidia;o__Bacteroidales;f__Bacteroidaceae;g__JAJPZL01;s__	taxonomic novelty determined using RED	classification based on placement in class-level tree	N/A	54.12	11	0.94379	N/A
bin.242	d__Bacteria;p__Planctomycetota;c__SZUA-567;o__SZUA-567;f__SZUA-567;g__JAJBSZ01;s__	N/A	N/A	N/A	N/A	N/A	GCA_020861125.1	95	d__Bacteria;p__Planctomycetota;c__SZUA-567;o__SZUA-567;f__SZUA-567;g__JAJBSZ01;s__JAJBSZ01 sp020861125	77.66	0.261	d__Bacteria;p__Planctomycetota;c__SZUA-567;o__SZUA-567;f__SZUA-567;g__JAJBSZ01;s__	taxonomic classification defined by topology and ANI	classification based on placement in class-level tree	GCA_021203245.1, s__JAJBSZ01 sp021203245, 95.0, 78.02, 0.269; GCA_021205245.1, s__JAJBSZ01 sp021205245, 95.0, 77.03, 0.209; GCA_021201355.1, s__JAJBSZ01 sp021201355, 95.0, 77.02, 0.196; GCA_020860865.1, s__JAJBSZ01 sp020860865, 95.0, 76.6, 0.181	70.49	11	0.89615	N/A
bin.243	d__Bacteria;p__Desulfobacterota;c__Desulfovibrionia;o__Desulfovibrionales;f__Desulfovibrionaceae;g__;s__	N/A	N/A	N/A	N/A	N/A	N/A	N/A	N/A	N/A	N/A	d__Bacteria;p__Desulfobacterota;c__Desulfovibrionia;o__Desulfovibrionales;f__Desulfovibrionaceae;g__;s__	taxonomic novelty determined using RED	classification based on placement in class-level tree	N/A	89.53	11	0.88015	N/A
bin.245	d__Bacteria;p__Bacillota_A;c__Clostridia;o__Lachnospirales;f__Lachnospiraceae;g__RGIG6307;s__	N/A	N/A	N/A	N/A	N/A	GCA_021200995.1	95	d__Bacteria;p__Bacillota_A;c__Clostridia;o__Lachnospirales;f__Lachnospiraceae;g__RGIG6307;s__RGIG6307 sp021200995	91.12	0.747	d__Bacteria;p__Bacillota_A;c__Clostridia;o__Lachnospirales;f__Lachnospiraceae;g__RGIG6307;s__	taxonomic classification defined by topology and ANI	classification based on placement in class-level tree	GCA_021205565.1, s__RGIG6307 sp021205565, 95.0, 85.1, 0.635; GCA_021199495.1, s__RGIG6307 sp021199495, 95.0, 84.95, 0.677; GCA_021203305.1, s__RGIG6307 sp021203305, 95.0, 81.13, 0.589; GCA_021202575.1, s__RGIG6307 sp021202575, 95.0, 80.96, 0.536; GCA_021199405.1, s__RGIG6307 sp021199405, 95.0, 80.39, 0.542; GCA_021205045.1, s__RGIG6307 sp021205045, 95.0, 80.25, 0.531; GCA_021200345.1, s__RGIG6307…	74.8	11	0.99306	Genome not assigned to closest species as it falls outside its pre-defined ANI radius
bin.246	d__Bacteria;p__Bacillota_A;c__Clostridia;o__Oscillospirales;f__Oscillospiraceae;g__;s__	N/A	N/A	N/A	N/A	N/A	N/A	N/A	N/A	N/A	N/A	d__Bacteria;p__Bacillota_A;c__Clostridia;o__Oscillospirales;f__Oscillospiraceae;g__;s__	taxonomic novelty determined using RED	classification based on placement in class-level tree	N/A	77.82	11	0.81	N/A
bin.249	d__Bacteria;p__Pseudomonadota;c__Gammaproteobacteria;o__Burkholderiales;f__Burkholderiaceae;g__Oxalobacter;s__	N/A	N/A	N/A	N/A	N/A	GCA_012512465.1	95	d__Bacteria;p__Pseudomonadota;c__Gammaproteobacteria;o__Burkholderiales;f__Burkholderiaceae;g__Oxalobacter;s__Oxalobacter sp012512465	84.3	0.849	d__Bacteria;p__Pseudomonadota;c__Gammaproteobacteria;o__Burkholderiales;f__Burkholderiaceae;g__Oxalobacter;s__	taxonomic classification defined by topology and ANI	classification based on placement in class-level tree	GCA_009783065.1, s__Oxalobacter sp009783065, 95.0, 77.82, 0.375; GCA_023664945.1, s__Oxalobacter sp023664945, 95.0, 77.7, 0.306; GCA_023667225.1, s__Oxalobacter formigenes_C, 95.0, 77.38, 0.304; GCA_934401755.1, s__Oxalobacter sp934401755, 95.0, 76.8, 0.022; GCF_002127965.1, s__Oxalobacter formigenes, 95.0, 76.71, 0.086; GCA_019424645.1, s__Oxalobacter formigenes_D, 95.0, 76.41, 0.08; GCA_9342779…	97.86	11	0.98508	Genome not assigned to closest species as it falls outside its pre-defined ANI radius
bin.250	d__Bacteria;p__Bacteroidota;c__Bacteroidia;o__Bacteroidales;f__Rikenellaceae;g__WRDF01;s__	N/A	N/A	N/A	N/A	N/A	GCA_020859875.1	95	d__Bacteria;p__Bacteroidota;c__Bacteroidia;o__Bacteroidales;f__Rikenellaceae;g__WRDF01;s__WRDF01 sp020859875	77.93	0.358	d__Bacteria;p__Bacteroidota;c__Bacteroidia;o__Bacteroidales;f__Rikenellaceae;g__WRDF01;s__	taxonomic classification defined by topology and ANI	classification based on placement in class-level tree	GCA_021202985.1, s__WRDF01 sp021202985, 95.0, 78.18, 0.25; GCA_021201825.1, s__WRDF01 sp021201825, 95.0, 77.96, 0.308; GCA_020859685.1, s__WRDF01 sp020859685, 95.0, 77.53, 0.218; GCA_944415565.1, s__WRDF01 sp944415565, 95.0, 77.22, 0.081; GCA_944325305.1, s__WRDF01 sp944325305, 95.0, 76.17, 0.07; GCA_009783565.1, s__WRDF01 sp009783565, 95.0, 75.94, 0.048	90.74	11	0.97645	N/A
bin.252	d__Bacteria;p__Pseudomonadota;c__Gammaproteobacteria;o__Enterobacterales;f__Enterobacteriaceae;g__Escherichia;s__Escherichia coli	GCF_003697165.2	95	d__Bacteria;p__Pseudomonadota;c__Gammaproteobacteria;o__Enterobacterales;f__Enterobacteriaceae;g__Escherichia;s__Escherichia coli	97	0.869	GCF_003697165.2	95	d__Bacteria;p__Pseudomonadota;c__Gammaproteobacteria;o__Enterobacterales;f__Enterobacteriaceae;g__Escherichia;s__Escherichia coli	97	0.869	d__Bacteria;p__Pseudomonadota;c__Gammaproteobacteria;o__Enterobacterales;f__Enterobacteriaceae;g__Escherichia;s__	taxonomic classification defined by topology and ANI	topological placement and ANI have congruent species assignments	GCF_002965065.1, s__Escherichia sp002965065, 95.0, 94.5, 0.769; GCA_021307345.1, s__Escherichia ruysiae, 95.0, 92.94, 0.84; GCF_004211955.1, s__Escherichia sp004211955, 95.0, 92.85, 0.824; GCF_005843885.1, s__Escherichia sp005843885, 95.0, 92.73, 0.84; GCF_011881725.1, s__Escherichia coli_E, 95.0, 92.39, 0.854; GCF_014836715.1, s__Escherichia whittamii, 95.0, 91.81, 0.821; GCF_002900365.1, s__Esc…	97.5	11	N/A	N/A
bin.253	d__Bacteria;p__Desulfobacterota;c__Desulfovibrionia;o__Desulfovibrionales;f__Desulfovibrionaceae;g__Desulfovibrio;s__	N/A	N/A	N/A	N/A	N/A	GCA_014804865.1	95	d__Bacteria;p__Desulfobacterota;c__Desulfovibrionia;o__Desulfovibrionales;f__Desulfovibrionaceae;g__Desulfovibrio;s__Desulfovibrio sp014804865	75.39	0.022	d__Bacteria;p__Desulfobacterota;c__Desulfovibrionia;o__Desulfovibrionales;f__Desulfovibrionaceae;g__Desulfovibrio;s__	taxonomic classification defined by topology and ANI	classification based on placement in class-level tree	GCA_905235595.1, s__Desulfovibrio sp905235595, 95.0, 77.8, 0.011; GCA_024692205.1, s__Desulfovibrio sp024692205, 95.0, 77.06, 0.018; GCF_900243745.1, s__Desulfovibrio sp900243745, 95.0, 77.0, 0.036; GCA_017450275.1, s__Desulfovibrio sp017450275, 95.0, 76.97, 0.011; GCA_009929215.1, s__Desulfovibrio sp009929215, 95.0, 76.96, 0.018; GCA_905214305.1, s__Desulfovibrio sp905214305, 95.0, 76.91, 0.04; …	66.04	11	0.95433	N/A
bin.257	d__Bacteria;p__Bacteroidota;c__Bacteroidia;o__Bacteroidales;f__Bacteroidaceae;g__UBA1794;s__	N/A	N/A	N/A	N/A	N/A	GCA_018054715.1	95	d__Bacteria;p__Bacteroidota;c__Bacteroidia;o__Bacteroidales;f__Bacteroidaceae;g__UBA1794;s__UBA1794 sp018054715	77	0.081	d__Bacteria;p__Bacteroidota;c__Bacteroidia;o__Bacteroidales;f__Bacteroidaceae;g__UBA1794;s__	taxonomic classification defined by topology and ANI	classification based on placement in class-level tree	GCA_002315435.1, s__UBA1794 sp002315435, 95.0, 77.53, 0.026; GCA_944320955.1, s__UBA1794 sp944320955, 95.0, 76.24, 0.053	98.19	11	0.92909	N/A
bin.258	d__Bacteria;p__Desulfobacterota;c__Desulfovibrionia;o__Desulfovibrionales;f__Desulfovibrionaceae;g__Bilophila;s__Bilophila wadsworthia	GCF_000701705.1	95	d__Bacteria;p__Desulfobacterota;c__Desulfovibrionia;o__Desulfovibrionales;f__Desulfovibrionaceae;g__Bilophila;s__Bilophila wadsworthia	98.91	0.889	GCF_000701705.1	95	d__Bacteria;p__Desulfobacterota;c__Desulfovibrionia;o__Desulfovibrionales;f__Desulfovibrionaceae;g__Bilophila;s__Bilophila wadsworthia	98.91	0.889	d__Bacteria;p__Desulfobacterota;c__Desulfovibrionia;o__Desulfovibrionales;f__Desulfovibrionaceae;g__Bilophila;s__	taxonomic classification defined by topology and ANI	topological placement and ANI have congruent species assignments	GCA_900550745.1, s__Bilophila sp900550745, 95.0, 93.08, 0.894; GCA_900553145.1, s__Bilophila sp900553145, 95.0, 90.07, 0.795; GCA_902373525.1, s__Bilophila sp902373525, 95.0, 84.63, 0.668; GCA_944326695.1, s__Bilophila faecipullorum, 95.0, 82.52, 0.551; GCA_023403845.1, s__Bilophila sp023403845, 95.0, 78.48, 0.312; GCA_910585945.1, s__Bilophila sp910585945, 95.0, 77.74, 0.217	82.05	11	N/A	N/A
bin.259	d__Bacteria;p__Bacteroidota;c__Bacteroidia;o__Bacteroidales;f__Tannerellaceae;g__JAJPZJ01;s__	N/A	N/A	N/A	N/A	N/A	GCA_021204405.1	95	d__Bacteria;p__Bacteroidota;c__Bacteroidia;o__Bacteroidales;f__Tannerellaceae;g__JAJPZJ01;s__JAJPZJ01 sp021204405	84.29	0.671	d__Bacteria;p__Bacteroidota;c__Bacteroidia;o__Bacteroidales;f__Tannerellaceae;g__JAJPZJ01;s__	taxonomic classification defined by topology and ANI	classification based on placement in class-level tree	N/A	52	11	0.98239	Genome not assigned to closest species as it falls outside its pre-defined ANI radius
bin.26	d__Bacteria;p__Bacteroidota;c__Bacteroidia;o__Bacteroidales;f__Rikenellaceae;g__WRDF01;s__	N/A	N/A	N/A	N/A	N/A	GCA_021201825.1	95	d__Bacteria;p__Bacteroidota;c__Bacteroidia;o__Bacteroidales;f__Rikenellaceae;g__WRDF01;s__WRDF01 sp021201825	77.44	0.241	d__Bacteria;p__Bacteroidota;c__Bacteroidia;o__Bacteroidales;f__Rikenellaceae;g__WRDF01;s__	taxonomic classification defined by topology and ANI	classification based on placement in class-level tree	GCA_021202985.1, s__WRDF01 sp021202985, 95.0, 77.61, 0.199; GCA_020859875.1, s__WRDF01 sp020859875, 95.0, 77.56, 0.208; GCA_944415565.1, s__WRDF01 sp944415565, 95.0, 77.43, 0.064; GCA_020859685.1, s__WRDF01 sp020859685, 95.0, 76.99, 0.18; GCA_944325305.1, s__WRDF01 sp944325305, 95.0, 76.57, 0.048; GCA_009783565.1, s__WRDF01 sp009783565, 95.0, 76.25, 0.031	82.74	11	0.97601	N/A
bin.261	d__Bacteria;p__Bacteroidota;c__Bacteroidia;o__Bacteroidales;f__Rikenellaceae;g__Alistipes_A;s__	N/A	N/A	N/A	N/A	N/A	N/A	N/A	N/A	N/A	N/A	d__Bacteria;p__Bacteroidota;c__Bacteroidia;o__Bacteroidales;f__Rikenellaceae;g__Alistipes_A;s__	ANI	classification based on placement in class-level tree	GCA_944326855.1, s__Alistipes_A sp944326855, 95.0, 76.92, 0.16; GCA_025144995.1, s__Alistipes_A indistinctus, 95.0, 76.88, 0.134; GCA_025144665.1, s__Alistipes_A ihumii, 95.0, 76.86, 0.073; GCA_019422485.1, s__Alistipes_A sp019422485, 95.0, 76.82, 0.153; GCA_944326035.1, s__Alistipes_A sp944326035, 95.0, 76.8, 0.157; GCA_910583985.1, s__Alistipes_A sp910583985, 95.0, 76.76, 0.095; GCF_009557455.1…	93.31	11	0.92375	N/A
bin.262	d__Bacteria;p__Bacillota_B;c__Dehalobacteriia;o__UBA4068;f__UBA4068;g__;s__	N/A	N/A	N/A	N/A	N/A	N/A	N/A	N/A	N/A	N/A	d__Bacteria;p__Bacillota_B;c__Dehalobacteriia;o__UBA4068;f__UBA4068;g__;s__	taxonomic novelty determined using RED	classification based on placement in class-level tree	N/A	92.06	11	0.83637	N/A
bin.266	d__Bacteria;p__Bacteroidota;c__Bacteroidia;o__Bacteroidales;f__Rikenellaceae;g__JAJQAW01;s__	N/A	N/A	N/A	N/A	N/A	GCA_021203585.1	95	d__Bacteria;p__Bacteroidota;c__Bacteroidia;o__Bacteroidales;f__Rikenellaceae;g__JAJQAW01;s__JAJQAW01 sp021203585	75.55	0.044	d__Bacteria;p__Bacteroidota;c__Bacteroidia;o__Bacteroidales;f__Rikenellaceae;g__JAJQAW01;s__	taxonomic classification defined by topology and ANI	classification based on placement in class-level tree	N/A	34.34	11	0.91334	N/A
bin.267	d__Bacteria;p__Desulfobacterota;c__Desulfovibrionia;o__Desulfovibrionales;f__Desulfovibrionaceae;g__;s__	N/A	N/A	N/A	N/A	N/A	N/A	N/A	N/A	N/A	N/A	d__Bacteria;p__Desulfobacterota;c__Desulfovibrionia;o__Desulfovibrionales;f__Desulfovibrionaceae;g__;s__	taxonomic classification fully defined by topology	classification based on placement in class-level tree	N/A	92.53	11	0.76381	N/A
bin.27	d__Bacteria;p__Pseudomonadota;c__Gammaproteobacteria;o__Enterobacterales;f__Enterobacteriaceae;g__Klebsiella;s__Klebsiella pneumoniae	GCF_000742135.1	95.239	d__Bacteria;p__Pseudomonadota;c__Gammaproteobacteria;o__Enterobacterales;f__Enterobacteriaceae;g__Klebsiella;s__Klebsiella pneumoniae	99.12	0.956	GCF_000742135.1	95.239	d__Bacteria;p__Pseudomonadota;c__Gammaproteobacteria;o__Enterobacterales;f__Enterobacteriaceae;g__Klebsiella;s__Klebsiella pneumoniae	99.12	0.956	d__Bacteria;p__Pseudomonadota;c__Gammaproteobacteria;o__Enterobacterales;f__Enterobacteriaceae;g__Klebsiella;s__	taxonomic classification defined by topology and ANI	topological placement and ANI have congruent species assignments	GCF_020526085.1, s__Klebsiella africana, 95.239, 95.04, 0.95; GCF_000828055.2, s__Klebsiella variicola, 95.0, 94.68, 0.949; GCF_020525925.1, s__Klebsiella quasipneumoniae, 95.0, 93.65, 0.94; GCF_000215745.1, s__Klebsiella aerogenes, 95.0, 85.46, 0.745; GCF_002925905.1, s__Klebsiella michiganensis, 95.0, 83.88, 0.8; GCF_900200035.1, s__Klebsiella grimontii, 95.0, 83.79, 0.801; GCA_002270295.1, s__…	47.81	11	N/A	N/A
bin.272	d__Bacteria;p__Planctomycetota;c__SZUA-567;o__SZUA-567;f__SZUA-567;g__JAJBSZ01;s__	N/A	N/A	N/A	N/A	N/A	N/A	N/A	N/A	N/A	N/A	d__Bacteria;p__Planctomycetota;c__SZUA-567;o__SZUA-567;f__SZUA-567;g__JAJBSZ01;s__	ANI	classification based on placement in class-level tree	GCA_021203245.1, s__JAJBSZ01 sp021203245, 95.0, 78.56, 0.27; GCA_021205245.1, s__JAJBSZ01 sp021205245, 95.0, 78.07, 0.215; GCA_020860865.1, s__JAJBSZ01 sp020860865, 95.0, 77.79, 0.242; GCA_021201355.1, s__JAJBSZ01 sp021201355, 95.0, 77.7, 0.234; GCA_020861125.1, s__JAJBSZ01 sp020861125, 95.0, 77.67, 0.3	86.65	11	0.89273	N/A
bin.275	d__Bacteria;p__Bacillota_A;c__Clostridia;o__Lachnospirales;f__Lachnospiraceae;g__RGIG6307;s__	N/A	N/A	N/A	N/A	N/A	N/A	N/A	N/A	N/A	N/A	d__Bacteria;p__Bacillota_A;c__Clostridia;o__Lachnospirales;f__Lachnospiraceae;g__RGIG6307;s__	taxonomic classification defined by topology and ANI	classification based on placement in class-level tree	GCA_021203305.1, s__RGIG6307 sp021203305, 95.0, 94.38, 0.808; GCA_021202575.1, s__RGIG6307 sp021202575, 95.0, 93.81, 0.746; GCA_021199405.1, s__RGIG6307 sp021199405, 95.0, 87.58, 0.709; GCA_021205045.1, s__RGIG6307 sp021205045, 95.0, 84.07, 0.635; GCA_021200345.1, s__RGIG6307 sp021200345, 95.0, 82.61, 0.651; GCA_021200995.1, s__RGIG6307 sp021200995, 95.0, 81.09, 0.538; GCA_021199495.1, s__RGIG630…	80.79	11	0.99412	Genome not assigned to closest species as it falls outside its pre-defined ANI radius
bin.276	d__Bacteria;p__Bacillota;c__Bacilli;o__Bacillales;f__Bacillaceae_C;g__Weizmannia;s__Weizmannia coagulans	GCF_000290615.1	95	d__Bacteria;p__Bacillota;c__Bacilli;o__Bacillales;f__Bacillaceae_C;g__Weizmannia;s__Weizmannia coagulans	97.95	0.89	GCF_000290615.1	95	d__Bacteria;p__Bacillota;c__Bacilli;o__Bacillales;f__Bacillaceae_C;g__Weizmannia;s__Weizmannia coagulans	97.95	0.89	d__Bacteria;p__Bacillota;c__Bacilli;o__Bacillales;f__Bacillaceae_C;g__Weizmannia;s__	taxonomic classification defined by topology and ANI	topological placement and ANI have congruent species assignments	GCF_000169195.2, s__Weizmannia coagulans_A, 95.0, 95.53, 0.944; GCF_008974185.1, s__Weizmannia sp008974185, 95.0, 80.73, 0.682; GCF_000374345.1, s__Weizmannia acidiproducens, 95.0, 78.35, 0.451; GCF_011008565.1, s__Weizmannia ginsengihumi, 95.0, 77.04, 0.124	84.61	11	N/A	N/A
bin.278	d__Bacteria;p__Bacteroidota;c__Bacteroidia;o__Bacteroidales;f__Rikenellaceae;g__Rikenella;s__	N/A	N/A	N/A	N/A	N/A	N/A	N/A	N/A	N/A	N/A	d__Bacteria;p__Bacteroidota;c__Bacteroidia;o__Bacteroidales;f__Rikenellaceae;g__Rikenella;s__	taxonomic novelty determined using RED	classification based on placement in class-level tree	N/A	74.2	11	0.91674	N/A
bin.28	d__Bacteria;p__Bacillota_A;c__Clostridia;o__Lachnospirales;f__Lachnospiraceae;g__Eubacterium_I;s__	N/A	N/A	N/A	N/A	N/A	N/A	N/A	N/A	N/A	N/A	d__Bacteria;p__Bacillota_A;c__Clostridia;o__Lachnospirales;f__Lachnospiraceae;g__Eubacterium_I;s__	taxonomic classification defined by topology and ANI	classification based on placement in class-level tree	GCA_021205085.1, s__Eubacterium_I sp021205085, 95.0, 94.93, 0.739; GCA_021203115.1, s__Eubacterium_I sp021203115, 95.0, 94.64, 0.697; GCA_021203285.1, s__Eubacterium_I sp021203285, 95.0, 94.2, 0.703; GCA_020860745.1, s__Eubacterium_I sp020860745, 95.0, 79.64, 0.483; GCA_021204005.1, s__Eubacterium_I sp021204005, 95.0, 79.55, 0.498; GCA_021204085.1, s__Eubacterium_I sp021204085, 95.0, 79.52, 0.485…	85.8	11	0.99447	Genome not assigned to closest species as it falls outside its pre-defined ANI radius
bin.282	d__Bacteria;p__Bacillota_A;c__Clostridia;o__Lachnospirales;f__CAG-274;g__JAJQCI01;s__JAJQCI01 sp021201395	GCA_021201395.1	95	d__Bacteria;p__Bacillota_A;c__Clostridia;o__Lachnospirales;f__CAG-274;g__JAJQCI01;s__JAJQCI01 sp021201395	99.48	0.909	GCA_021201395.1	95	d__Bacteria;p__Bacillota_A;c__Clostridia;o__Lachnospirales;f__CAG-274;g__JAJQCI01;s__JAJQCI01 sp021201395	99.48	0.909	d__Bacteria;p__Bacillota_A;c__Clostridia;o__Lachnospirales;f__CAG-274;g__JAJQCI01;s__	taxonomic classification defined by topology and ANI	topological placement and ANI have congruent species assignments	GCA_021203425.1, s__JAJQCI01 sp021203425, 95.0, 81.72, 0.571; GCA_021202835.1, s__JAJQCI01 sp021202835, 95.0, 81.51, 0.521; GCA_020859645.1, s__JAJQCI01 sp020859645, 95.0, 79.64, 0.366; GCA_021200955.1, s__JAJQCI01 sp021200955, 95.0, 79.45, 0.397; GCA_021204175.1, s__JAJQCI01 sp021204175, 95.0, 79.13, 0.381	95.25	11	N/A	N/A
bin.284	d__Bacteria;p__Bacillota_A;c__Clostridia;o__Oscillospirales;f__Oscillospiraceae;g__;s__	N/A	N/A	N/A	N/A	N/A	N/A	N/A	N/A	N/A	N/A	d__Bacteria;p__Bacillota_A;c__Clostridia;o__Oscillospirales;f__Oscillospiraceae;g__;s__	taxonomic novelty determined using RED	classification based on placement in class-level tree	N/A	74.22	11	0.87892	N/A
bin.285	d__Bacteria;p__Pseudomonadota;c__Gammaproteobacteria;o__Burkholderiales;f__Burkholderiaceae_A;g__JAJPXW01;s__	N/A	N/A	N/A	N/A	N/A	GCA_021205255.1	95	d__Bacteria;p__Pseudomonadota;c__Gammaproteobacteria;o__Burkholderiales;f__Burkholderiaceae_A;g__JAJPXW01;s__JAJPXW01 sp021205255	80.65	0.579	d__Bacteria;p__Pseudomonadota;c__Gammaproteobacteria;o__Burkholderiales;f__Burkholderiaceae_A;g__JAJPXW01;s__	taxonomic classification defined by topology and ANI	classification based on placement in class-level tree	N/A	94	11	0.99168	Genome not assigned to closest species as it falls outside its pre-defined ANI radius
bin.286	d__Bacteria;p__Cyanobacteriota;c__Vampirovibrionia;o__Gastranaerophilales;f__Gastranaerophilaceae;g__Avigastranaerophilus;s__	N/A	N/A	N/A	N/A	N/A	N/A	N/A	N/A	N/A	N/A	d__Bacteria;p__Cyanobacteriota;c__Vampirovibrionia;o__Gastranaerophilales;f__Gastranaerophilaceae;g__Avigastranaerophilus;s__	taxonomic classification defined by topology and ANI	classification based on placement in class-level tree	GCA_944323285.1, s__Avigastranaerophilus sp944323285, 95.0, 79.74, 0.575; GCA_944326485.1, s__Avigastranaerophilus sp944326485, 95.0, 79.57, 0.575; GCA_021199975.1, s__Avigastranaerophilus sp021199975, 95.0, 78.66, 0.388; GCA_944325525.1, s__Avigastranaerophilus sp944325525, 95.0, 78.5, 0.473; GCA_944322895.1, s__Avigastranaerophilus sp944322895, 95.0, 78.5, 0.401; GCA_944322615.1, s__Avigastrana…	89.02	11	0.94262	Genome not assigned to closest species as it falls outside its pre-defined ANI radius
bin.289	d__Bacteria;p__Bacillota_A;c__Clostridia;o__Oscillospirales;f__Oscillospiraceae;g__JAJPXI01;s__	N/A	N/A	N/A	N/A	N/A	GCA_021205585.1	95	d__Bacteria;p__Bacillota_A;c__Clostridia;o__Oscillospirales;f__Oscillospiraceae;g__JAJPXI01;s__JAJPXI01 sp021205585	84.6	0.696	d__Bacteria;p__Bacillota_A;c__Clostridia;o__Oscillospirales;f__Oscillospiraceae;g__JAJPXI01;s__	taxonomic classification defined by topology and ANI	classification based on placement in class-level tree	GCA_021203885.1, s__JAJPXI01 sp021203885, 95.0, 77.03, 0.163	57.95	11	0.95793	Genome not assigned to closest species as it falls outside its pre-defined ANI radius
bin.293	d__Bacteria;p__Bacteroidota;c__Bacteroidia;o__Bacteroidales;f__Rikenellaceae;g__WRDF01;s__	N/A	N/A	N/A	N/A	N/A	N/A	N/A	N/A	N/A	N/A	d__Bacteria;p__Bacteroidota;c__Bacteroidia;o__Bacteroidales;f__Rikenellaceae;g__WRDF01;s__	ANI	classification based on placement in class-level tree	GCA_021202985.1, s__WRDF01 sp021202985, 95.0, 78.52, 0.331; GCA_020859685.1, s__WRDF01 sp020859685, 95.0, 78.24, 0.325; GCA_021201825.1, s__WRDF01 sp021201825, 95.0, 77.76, 0.219; GCA_020859875.1, s__WRDF01 sp020859875, 95.0, 77.21, 0.193; GCA_944415565.1, s__WRDF01 sp944415565, 95.0, 76.68, 0.076; GCA_944325305.1, s__WRDF01 sp944325305, 95.0, 76.03, 0.055; GCA_009783565.1, s__WRDF01 sp009783565,…	64.35	11	0.97018	N/A
bin.294	d__Bacteria;p__Cyanobacteriota;c__Vampirovibrionia;o__Gastranaerophilales;f__RUG14156;g__Galligastranaerophilus_A;s__	N/A	N/A	N/A	N/A	N/A	N/A	N/A	N/A	N/A	N/A	d__Bacteria;p__Cyanobacteriota;c__Vampirovibrionia;o__Gastranaerophilales;f__RUG14156;g__Galligastranaerophilus_A;s__	taxonomic classification defined by topology and ANI	classification based on placement in class-level tree	GCA_944324425.1, s__Galligastranaerophilus_A sp944324425, 95.0, 78.69, 0.501; GCA_944325155.1, s__Galligastranaerophilus_A sp944325155, 95.0, 78.59, 0.496; GCA_018715855.1, s__Galligastranaerophilus_A intestinigallinarum, 95.0, 78.39, 0.518; GCA_944325145.1, s__Galligastranaerophilus_A sp944325145, 95.0, 78.17, 0.508; GCA_018710795.1, s__Galligastranaerophilus_A gallistercoris, 95.0, 78.12, 0.474…	96.35	11	0.93697	Genome not assigned to closest species as it falls outside its pre-defined ANI radius
bin.296	d__Bacteria;p__Synergistota;c__Synergistia;o__Synergistales;f__Synergistaceae;g__Cloacibacillus;s__Cloacibacillus sp020860125	GCA_020860125.1	95	d__Bacteria;p__Synergistota;c__Synergistia;o__Synergistales;f__Synergistaceae;g__Cloacibacillus;s__Cloacibacillus sp020860125	99.82	0.972	GCA_020860125.1	95	d__Bacteria;p__Synergistota;c__Synergistia;o__Synergistales;f__Synergistaceae;g__Cloacibacillus;s__Cloacibacillus sp020860125	99.82	0.972	d__Bacteria;p__Synergistota;c__Synergistia;o__Synergistales;f__Synergistaceae;g__Cloacibacillus;s__	taxonomic classification defined by topology and ANI	topological placement and ANI have congruent species assignments	GCF_001701045.1, s__Cloacibacillus porcorum, 95.0, 93.92, 0.838; GCF_000585335.1, s__Cloacibacillus evryensis, 95.0, 84.03, 0.634; GCA_023450745.1, s__Cloacibacillus sp023450745, 95.0, 83.82, 0.656; GCA_934511335.1, s__Cloacibacillus sp934511335, 95.0, 83.26, 0.726	94.06	11	N/A	N/A
bin.3	d__Bacteria;p__Bacillota_A;c__Clostridia;o__Peptostreptococcales;f__Anaerovoracaceae;g__;s__	N/A	N/A	N/A	N/A	N/A	N/A	N/A	N/A	N/A	N/A	d__Bacteria;p__Bacillota_A;c__Clostridia;o__Peptostreptococcales;f__Anaerovoracaceae;g__;s__	taxonomic classification fully defined by topology	classification based on placement in class-level tree	N/A	94.84	11	0.7739	N/A
bin.300	d__Bacteria;p__Bacillota_A;c__Clostridia;o__Oscillospirales;f__Ruminococcaceae;g__WRAV01;s__	N/A	N/A	N/A	N/A	N/A	N/A	N/A	N/A	N/A	N/A	d__Bacteria;p__Bacillota_A;c__Clostridia;o__Oscillospirales;f__Ruminococcaceae;g__WRAV01;s__	ANI	classification based on placement in class-level tree	GCA_018434245.1, s__WRAV01 sp018434245, 95.0, 76.3, 0.092; GCA_009777635.1, s__WRAV01 sp009777635, 95.0, 76.22, 0.026; GCA_009784625.1, s__WRAV01 sp009784625, 95.0, 76.21, 0.055; GCA_009780025.1, s__WRAV01 sp009780025, 95.0, 76.02, 0.052; GCA_009776345.1, s__WRAV01 sp009776345, 95.0, 75.76, 0.03	63.02	11	0.8881	N/A
bin.302	d__Bacteria;p__Bacillota_A;c__Clostridia;o__Oscillospirales;f__Ruminococcaceae;g__WRAV01;s__	N/A	N/A	N/A	N/A	N/A	GCA_009777635.1	95	d__Bacteria;p__Bacillota_A;c__Clostridia;o__Oscillospirales;f__Ruminococcaceae;g__WRAV01;s__WRAV01 sp009777635	75.87	0.047	d__Bacteria;p__Bacillota_A;c__Clostridia;o__Oscillospirales;f__Ruminococcaceae;g__WRAV01;s__	taxonomic classification defined by topology and ANI	classification based on placement in class-level tree	GCA_009784625.1, s__WRAV01 sp009784625, 95.0, 76.18, 0.063; GCA_018434245.1, s__WRAV01 sp018434245, 95.0, 76.16, 0.071; GCA_009780025.1, s__WRAV01 sp009780025, 95.0, 76.0, 0.052; GCA_009776345.1, s__WRAV01 sp009776345, 95.0, 75.67, 0.059	84.27	11	0.87194	N/A
bin.307	d__Bacteria;p__Cyanobacteriota;c__Vampirovibrionia;o__Gastranaerophilales;f__Gastranaerophilaceae;g__Avigastranaerophilus;s__	N/A	N/A	N/A	N/A	N/A	GCA_944323625.1	95	d__Bacteria;p__Cyanobacteriota;c__Vampirovibrionia;o__Gastranaerophilales;f__Gastranaerophilaceae;g__Avigastranaerophilus;s__Avigastranaerophilus sp944323625	78.35	0.428	d__Bacteria;p__Cyanobacteriota;c__Vampirovibrionia;o__Gastranaerophilales;f__Gastranaerophilaceae;g__Avigastranaerophilus;s__	taxonomic classification defined by topology and ANI	classification based on placement in class-level tree	GCA_021199975.1, s__Avigastranaerophilus sp021199975, 95.0, 78.62, 0.358; GCA_021201175.1, s__Avigastranaerophilus sp021201175, 95.0, 78.56, 0.404; GCA_944322745.1, s__Avigastranaerophilus sp944322745, 95.0, 78.07, 0.337; GCA_944323935.1, s__Avigastranaerophilus sp944323935, 95.0, 77.92, 0.338; GCA_944323395.1, s__Avigastranaerophilus sp944323395, 95.0, 77.87, 0.326; GCA_944322615.1, s__Avigastra…	95.19	11	0.93931	N/A
bin.310	d__Bacteria;p__Bacteroidota;c__Bacteroidia;o__Bacteroidales;f__Tannerellaceae;g__Parabacteroides;s__	N/A	N/A	N/A	N/A	N/A	GCF_014647375.1	95	d__Bacteria;p__Bacteroidota;c__Bacteroidia;o__Bacteroidales;f__Tannerellaceae;g__Parabacteroides;s__Parabacteroides faecis	91.76	0.685	d__Bacteria;p__Bacteroidota;c__Bacteroidia;o__Bacteroidales;f__Tannerellaceae;g__Parabacteroides;s__	taxonomic classification defined by topology and ANI	classification based on placement in class-level tree	GCF_003480915.1, s__Parabacteroides sp003480915, 95.0, 86.72, 0.532; GCF_000969835.1, s__Parabacteroides goldsteinii, 95.0, 85.97, 0.621; GCF_900128505.1, s__Parabacteroides timonensis, 95.0, 83.2, 0.49; GCF_015550595.1, s__Parabacteroides sp900540715, 95.0, 83.02, 0.489; GCA_905196875.1, s__Parabacteroides sp905196875, 95.0, 82.88, 0.468; GCF_000969825.1, s__Parabacteroides gordonii, 95.0, 81.78…	72.93	11	0.99864	Genome not assigned to closest species as it falls outside its pre-defined ANI radius
bin.313	d__Bacteria;p__Bacteroidota;c__Bacteroidia;o__Bacteroidales;f__Tannerellaceae;g__UBA4116;s__	N/A	N/A	N/A	N/A	N/A	N/A	N/A	N/A	N/A	N/A	d__Bacteria;p__Bacteroidota;c__Bacteroidia;o__Bacteroidales;f__Tannerellaceae;g__UBA4116;s__	ANI	classification based on placement in class-level tree	GCA_021203545.1, s__UBA4116 sp021203545, 95.0, 78.24, 0.288; GCA_020860805.1, s__UBA4116 sp020860805, 95.0, 77.77, 0.222; GCA_021201565.1, s__UBA4116 sp021201565, 95.0, 77.53, 0.189; GCA_021201865.1, s__UBA4116 sp021201865, 95.0, 77.13, 0.103; GCA_021201295.1, s__UBA4116 sp021201295, 95.0, 77.1, 0.112	68.88	11	0.9633	N/A
bin.314	d__Bacteria;p__Planctomycetota;c__SZUA-567;o__SZUA-567;f__SZUA-567;g__;s__	N/A	N/A	N/A	N/A	N/A	N/A	N/A	N/A	N/A	N/A	d__Bacteria;p__Planctomycetota;c__SZUA-567;o__SZUA-567;f__SZUA-567;g__;s__	taxonomic novelty determined using RED	classification based on placement in class-level tree	N/A	85.22	11	0.8673	N/A
bin.315	d__Bacteria;p__Bacteroidota;c__Bacteroidia;o__Bacteroidales;f__Tannerellaceae;g__UBA4116;s__	N/A	N/A	N/A	N/A	N/A	N/A	N/A	N/A	N/A	N/A	d__Bacteria;p__Bacteroidota;c__Bacteroidia;o__Bacteroidales;f__Tannerellaceae;g__UBA4116;s__	ANI	classification based on placement in class-level tree	GCA_020860805.1, s__UBA4116 sp020860805, 95.0, 77.95, 0.167; GCA_021203545.1, s__UBA4116 sp021203545, 95.0, 77.84, 0.178; GCA_021201865.1, s__UBA4116 sp021201865, 95.0, 77.61, 0.2; GCA_021201295.1, s__UBA4116 sp021201295, 95.0, 77.55, 0.194; GCA_021201565.1, s__UBA4116 sp021201565, 95.0, 77.03, 0.162	87.77	11	0.95335	N/A
bin.317	d__Bacteria;p__Bacillota_A;c__Clostridia;o__Oscillospirales;f__Ruminococcaceae;g__Ruminococcus;s__Ruminococcus sp021200415	GCA_021200415.1	95	d__Bacteria;p__Bacillota_A;c__Clostridia;o__Oscillospirales;f__Ruminococcaceae;g__Ruminococcus;s__Ruminococcus sp021200415	97.41	0.871	GCA_021200415.1	95	d__Bacteria;p__Bacillota_A;c__Clostridia;o__Oscillospirales;f__Ruminococcaceae;g__Ruminococcus;s__Ruminococcus sp021200415	97.41	0.871	d__Bacteria;p__Bacillota_A;c__Clostridia;o__Oscillospirales;f__Ruminococcaceae;g__Ruminococcus;s__	taxonomic classification defined by topology and ANI	topological placement and ANI have congruent species assignments	GCA_017463375.1, s__Ruminococcus sp017463375, 95.0, 79.19, 0.371; GCA_016295545.1, s__Ruminococcus sp016295545, 95.0, 78.54, 0.329; GCA_023662725.1, s__Ruminococcus flavefaciens_AB, 95.0, 78.4, 0.219; GCA_015066875.1, s__Ruminococcus sp015066875, 95.0, 78.35, 0.26; GCA_905215965.1, s__Ruminococcus sp905215965, 95.0, 78.33, 0.269; GCA_900752785.1, s__Ruminococcus sp900752785, 95.0, 78.33, 0.169; G…	97.7	11	N/A	N/A
bin.318	d__Bacteria;p__Bacteroidota;c__Bacteroidia;o__Bacteroidales;f__Tannerellaceae;g__Parabacteroides;s__Parabacteroides gordonii	GCF_000969825.1	95	d__Bacteria;p__Bacteroidota;c__Bacteroidia;o__Bacteroidales;f__Tannerellaceae;g__Parabacteroides;s__Parabacteroides gordonii	97.76	0.844	GCF_000969825.1	95	d__Bacteria;p__Bacteroidota;c__Bacteroidia;o__Bacteroidales;f__Tannerellaceae;g__Parabacteroides;s__Parabacteroides gordonii	97.76	0.844	d__Bacteria;p__Bacteroidota;c__Bacteroidia;o__Bacteroidales;f__Tannerellaceae;g__Parabacteroides;s__	taxonomic classification defined by topology and ANI	topological placement and ANI have congruent species assignments	GCA_905196875.1, s__Parabacteroides sp905196875, 95.0, 86.62, 0.686; GCF_015550595.1, s__Parabacteroides sp900540715, 95.0, 85.42, 0.667; GCF_900128505.1, s__Parabacteroides timonensis, 95.0, 85.01, 0.671; GCF_000969835.1, s__Parabacteroides goldsteinii, 95.0, 83.34, 0.574; GCF_003480915.1, s__Parabacteroides sp003480915, 95.0, 83.0, 0.559; GCF_014647375.1, s__Parabacteroides faecis, 95.0, 82.32,…	92.69	11	N/A	N/A
bin.319	d__Bacteria;p__Verrucomicrobiota;c__Verrucomicrobiae;o__Verrucomicrobiales;f__Akkermansiaceae;g__Akkermansia;s__Akkermansia sp905200945	GCA_905200945.1	95	d__Bacteria;p__Verrucomicrobiota;c__Verrucomicrobiae;o__Verrucomicrobiales;f__Akkermansiaceae;g__Akkermansia;s__Akkermansia sp905200945	98.37	0.946	GCA_905200945.1	95	d__Bacteria;p__Verrucomicrobiota;c__Verrucomicrobiae;o__Verrucomicrobiales;f__Akkermansiaceae;g__Akkermansia;s__Akkermansia sp905200945	98.37	0.946	d__Bacteria;p__Verrucomicrobiota;c__Verrucomicrobiae;o__Verrucomicrobiales;f__Akkermansiaceae;g__Akkermansia;s__	taxonomic classification defined by topology and ANI	topological placement and ANI have congruent species assignments	GCF_000020225.1, s__Akkermansia muciniphila, 95.0, 94.27, 0.933; GCF_900184965.1, s__Akkermansia muciniphila_A, 95.0, 94.14, 0.9; GCF_018847375.1, s__Akkermansia muciniphila_B, 95.0, 87.11, 0.841; GCF_002884975.1, s__Akkermansia muciniphila_C, 95.0, 85.57, 0.818; GCF_018709685.1, s__Akkermansia muciniphila_E, 95.0, 85.38, 0.809; GCA_020860705.1, s__Akkermansia sp020860705, 95.0, 85.34, 0.784; GCF…	92.71	11	N/A	N/A
bin.320	d__Bacteria;p__Desulfobacterota;c__Desulfovibrionia;o__Desulfovibrionales;f__Desulfovibrionaceae;g__Mailhella;s__	N/A	N/A	N/A	N/A	N/A	N/A	N/A	N/A	N/A	N/A	d__Bacteria;p__Desulfobacterota;c__Desulfovibrionia;o__Desulfovibrionales;f__Desulfovibrionaceae;g__Mailhella;s__	taxonomic classification defined by topology and ANI	classification based on placement in class-level tree	GCA_900541395.1, s__Mailhella merdigallinarum, 95.0, 81.6, 0.62; GCA_022510785.1, s__Mailhella sp022510785, 95.0, 80.51, 0.536; GCA_944324075.1, s__Mailhella excrementigallinarum, 95.0, 78.41, 0.247; GCF_900155525.1, s__Mailhella massiliensis, 95.0, 78.34, 0.206; GCA_905187505.1, s__Mailhella sp905187505, 95.0, 78.28, 0.251; GCA_944324995.1, s__Mailhella sp944324995, 95.0, 78.24, 0.273; GCA_91057…	88.56	11	0.94483	Genome not assigned to closest species as it falls outside its pre-defined ANI radius
bin.321	d__Bacteria;p__Cyanobacteriota;c__Vampirovibrionia;o__Gastranaerophilales;f__Gastranaerophilaceae;g__UBA2883;s__UBA2883 sp021205645	GCA_021205645.1	95	d__Bacteria;p__Cyanobacteriota;c__Vampirovibrionia;o__Gastranaerophilales;f__Gastranaerophilaceae;g__UBA2883;s__UBA2883 sp021205645	98.24	0.87	GCA_021205645.1	95	d__Bacteria;p__Cyanobacteriota;c__Vampirovibrionia;o__Gastranaerophilales;f__Gastranaerophilaceae;g__UBA2883;s__UBA2883 sp021205645	98.24	0.87	d__Bacteria;p__Cyanobacteriota;c__Vampirovibrionia;o__Gastranaerophilales;f__Gastranaerophilaceae;g__UBA2883;s__	taxonomic classification defined by topology and ANI	topological placement and ANI have congruent species assignments	GCA_900768915.1, s__UBA2883 sp900768915, 95.0, 77.64, 0.299; GCA_023665105.1, s__UBA2883 sp023665105, 95.0, 77.3, 0.285; GCA_024695725.1, s__UBA2883 sp024695725, 95.0, 77.05, 0.171; GCA_902765215.1, s__UBA2883 sp902765215, 95.0, 76.79, 0.213; GCA_902797985.1, s__UBA2883 sp902797985, 95.0, 76.76, 0.199; GCA_902767275.1, s__UBA2883 sp902767275, 95.0, 76.71, 0.236; GCA_002103075.1, s__UBA2883 sp0021…	95.33	11	N/A	N/A
bin.324	d__Bacteria;p__Bacillota_A;c__Clostridia;o__Lachnospirales;f__Lachnospiraceae;g__Choladousia;s__Choladousia sp020859985	GCA_020859985.1	95	d__Bacteria;p__Bacillota_A;c__Clostridia;o__Lachnospirales;f__Lachnospiraceae;g__Choladousia;s__Choladousia sp020859985	95.71	0.773	GCA_020859985.1	95	d__Bacteria;p__Bacillota_A;c__Clostridia;o__Lachnospirales;f__Lachnospiraceae;g__Choladousia;s__Choladousia sp020859985	95.71	0.773	d__Bacteria;p__Bacillota_A;c__Clostridia;o__Lachnospirales;f__Lachnospiraceae;g__Choladousia;s__	taxonomic classification defined by topology and ANI	topological placement and ANI have congruent species assignments	GCA_021199235.1, s__Choladousia sp021199235, 95.0, 86.98, 0.653; GCA_021199655.1, s__Choladousia sp021199655, 95.0, 86.94, 0.68; GCA_020860715.1, s__Choladousia sp020860715, 95.0, 85.12, 0.751; GCA_021201095.1, s__Choladousia sp021201095, 95.0, 80.72, 0.415; GCA_021199475.1, s__Choladousia sp021199475, 95.0, 80.61, 0.436; GCA_021202075.1, s__Choladousia sp021202075, 95.0, 80.3, 0.499; GCA_0212053…	90.43	11	N/A	N/A
bin.325	d__Bacteria;p__Cyanobacteriota;c__Vampirovibrionia;o__Gastranaerophilales;f__Gastranaerophilaceae;g__Avigastranaerophilus;s__	N/A	N/A	N/A	N/A	N/A	GCA_021199975.1	95	d__Bacteria;p__Cyanobacteriota;c__Vampirovibrionia;o__Gastranaerophilales;f__Gastranaerophilaceae;g__Avigastranaerophilus;s__Avigastranaerophilus sp021199975	80.41	0.572	d__Bacteria;p__Cyanobacteriota;c__Vampirovibrionia;o__Gastranaerophilales;f__Gastranaerophilaceae;g__Avigastranaerophilus;s__	taxonomic classification defined by topology and ANI	classification based on placement in class-level tree	GCA_944323535.1, s__Avigastranaerophilus sp944323535, 95.0, 78.43, 0.429; GCA_910583875.1, s__Avigastranaerophilus sp910583875, 95.0, 78.15, 0.42; GCA_944322615.1, s__Avigastranaerophilus sp944322615, 95.0, 78.14, 0.411; GCA_944322745.1, s__Avigastranaerophilus sp944322745, 95.0, 78.13, 0.387; GCA_944323935.1, s__Avigastranaerophilus sp944323935, 95.0, 78.08, 0.38; GCA_021201175.1, s__Avigastrana…	88.92	11	0.95239	Genome not assigned to closest species as it falls outside its pre-defined ANI radius
bin.327	d__Bacteria;p__Bacillota_A;c__Clostridia;o__Lachnospirales;f__Lachnospiraceae;g__Enterocloster;s__Enterocloster clostridioformis	GCF_020297485.1	95	d__Bacteria;p__Bacillota_A;c__Clostridia;o__Lachnospirales;f__Lachnospiraceae;g__Enterocloster;s__Enterocloster clostridioformis	97.8	0.779	GCF_020297485.1	95	d__Bacteria;p__Bacillota_A;c__Clostridia;o__Lachnospirales;f__Lachnospiraceae;g__Enterocloster;s__Enterocloster clostridioformis	97.8	0.779	d__Bacteria;p__Bacillota_A;c__Clostridia;o__Lachnospirales;f__Lachnospiraceae;g__Enterocloster;s__	taxonomic classification defined by topology and ANI	topological placement and ANI have congruent species assignments	GCF_000424325.1, s__Enterocloster clostridioformis_A, 95.0, 93.53, 0.687; GCA_021201905.1, s__Enterocloster sp021201905, 95.0, 93.31, 0.641; GCF_002234575.2, s__Enterocloster bolteae, 95.0, 91.26, 0.714; GCF_005845215.1, s__Enterocloster sp005845215, 95.0, 88.78, 0.7; GCF_003434055.1, s__Enterocloster aldenensis, 95.0, 80.62, 0.424; GCF_000233455.1, s__Enterocloster citroniae, 95.0, 80.42, 0.408;…	77.3	11	N/A	N/A
bin.328	d__Bacteria;p__Planctomycetota;c__SZUA-567;o__SZUA-567;f__SZUA-567;g__;s__	N/A	N/A	N/A	N/A	N/A	N/A	N/A	N/A	N/A	N/A	d__Bacteria;p__Planctomycetota;c__SZUA-567;o__SZUA-567;f__SZUA-567;g__;s__	taxonomic novelty determined using RED	classification based on placement in class-level tree	N/A	81.45	11	0.84218	N/A
bin.330	d__Bacteria;p__Actinomycetota;c__Coriobacteriia;o__Coriobacteriales;f__UMGS124;g__JAHZGC01;s__	N/A	N/A	N/A	N/A	N/A	GCA_019421015.1	95	d__Bacteria;p__Actinomycetota;c__Coriobacteriia;o__Coriobacteriales;f__UMGS124;g__JAHZGC01;s__JAHZGC01 sp019421015	76.42	0.111	d__Bacteria;p__Actinomycetota;c__Coriobacteriia;o__Coriobacteriales;f__UMGS124;g__JAHZGC01;s__	taxonomic classification defined by topology and ANI	classification based on placement in class-level tree	N/A	36.84	11	0.91655	N/A
bin.331	d__Bacteria;p__Bacillota_A;c__Clostridia;o__Lachnospirales;f__Lachnospiraceae;g__Eubacterium_I;s__	N/A	N/A	N/A	N/A	N/A	GCA_021204005.1	95	d__Bacteria;p__Bacillota_A;c__Clostridia;o__Lachnospirales;f__Lachnospiraceae;g__Eubacterium_I;s__Eubacterium_I sp021204005	86.11	0.738	d__Bacteria;p__Bacillota_A;c__Clostridia;o__Lachnospirales;f__Lachnospiraceae;g__Eubacterium_I;s__	taxonomic classification defined by topology and ANI	classification based on placement in class-level tree	GCA_021203005.1, s__Eubacterium_I sp021203005, 95.0, 87.38, 0.654; GCA_020860745.1, s__Eubacterium_I sp020860745, 95.0, 86.03, 0.623; GCA_021204085.1, s__Eubacterium_I sp021204085, 95.0, 80.21, 0.472; GCA_021205085.1, s__Eubacterium_I sp021205085, 95.0, 79.68, 0.513; GCA_021203285.1, s__Eubacterium_I sp021203285, 95.0, 79.65, 0.586; GCA_021203115.1, s__Eubacterium_I sp021203115, 95.0, 79.47, 0.57…	91.34	11	0.99447	Genome not assigned to closest species as it falls outside its pre-defined ANI radius
bin.333	d__Bacteria;p__Bacteroidota;c__Bacteroidia;o__Bacteroidales;f__Rikenellaceae;g__JAJQAW01;s__	N/A	N/A	N/A	N/A	N/A	GCA_021203585.1	95	d__Bacteria;p__Bacteroidota;c__Bacteroidia;o__Bacteroidales;f__Rikenellaceae;g__JAJQAW01;s__JAJQAW01 sp021203585	76.16	0.043	d__Bacteria;p__Bacteroidota;c__Bacteroidia;o__Bacteroidales;f__Rikenellaceae;g__JAJQAW01;s__	taxonomic classification defined by topology and ANI	classification based on placement in class-level tree	N/A	46.83	11	0.91149	N/A
bin.335	d__Bacteria;p__Bacteroidota;c__Bacteroidia;o__Bacteroidales;f__Rikenellaceae;g__WRDF01;s__	N/A	N/A	N/A	N/A	N/A	GCA_021201825.1	95	d__Bacteria;p__Bacteroidota;c__Bacteroidia;o__Bacteroidales;f__Rikenellaceae;g__WRDF01;s__WRDF01 sp021201825	88.96	0.842	d__Bacteria;p__Bacteroidota;c__Bacteroidia;o__Bacteroidales;f__Rikenellaceae;g__WRDF01;s__	taxonomic classification defined by topology and ANI	classification based on placement in class-level tree	GCA_020859875.1, s__WRDF01 sp020859875, 95.0, 77.78, 0.242; GCA_021202985.1, s__WRDF01 sp021202985, 95.0, 77.7, 0.238; GCA_020859685.1, s__WRDF01 sp020859685, 95.0, 77.66, 0.22; GCA_944415565.1, s__WRDF01 sp944415565, 95.0, 77.01, 0.079; GCA_009783565.1, s__WRDF01 sp009783565, 95.0, 76.3, 0.049; GCA_944325305.1, s__WRDF01 sp944325305, 95.0, 75.87, 0.056	93.6	11	0.99523	Genome not assigned to closest species as it falls outside its pre-defined ANI radius
bin.338	d__Bacteria;p__Planctomycetota;c__SZUA-567;o__SZUA-567;f__SZUA-567;g__JAJBSZ01;s__	N/A	N/A	N/A	N/A	N/A	N/A	N/A	N/A	N/A	N/A	d__Bacteria;p__Planctomycetota;c__SZUA-567;o__SZUA-567;f__SZUA-567;g__JAJBSZ01;s__	ANI	classification based on placement in class-level tree	GCA_021201355.1, s__JAJBSZ01 sp021201355, 95.0, 76.36, 0.055; GCA_021205245.1, s__JAJBSZ01 sp021205245, 95.0, 76.31, 0.096; GCA_021203245.1, s__JAJBSZ01 sp021203245, 95.0, 76.04, 0.112; GCA_020861125.1, s__JAJBSZ01 sp020861125, 95.0, 75.94, 0.05; GCA_020860865.1, s__JAJBSZ01 sp020860865, 95.0, 75.85, 0.057	44.35	11	0.89197	N/A
bin.339	d__Bacteria;p__Bacillota_A;c__Clostridia;o__Christensenellales;f__CAG-74;g__Pullichristensenella;s__	N/A	N/A	N/A	N/A	N/A	N/A	N/A	N/A	N/A	N/A	d__Bacteria;p__Bacillota_A;c__Clostridia;o__Christensenellales;f__CAG-74;g__Pullichristensenella;s__	ANI	classification based on placement in class-level tree	GCA_018711655.1, s__Pullichristensenella avicola, 95.0, 78.31, 0.304; GCA_900754775.1, s__Pullichristensenella excrementipullorum, 95.0, 78.3, 0.207; GCA_002068815.1, s__Pullichristensenella sp002068815, 95.0, 78.01, 0.222; GCA_019409045.1, s__Pullichristensenella sp019409045, 95.0, 77.84, 0.267; GCA_904420265.1, s__Pullichristensenella sp904420265, 95.0, 77.58, 0.163; GCA_018712885.1, s__Pullich…	61.21	11	0.9296	Genome has more than 10.8% of markers with multiple hits
bin.34	d__Bacteria;p__Bacillota_C;c__Negativicutes;o__Acidaminococcales;f__Acidaminococcaceae;g__JAJQAO01;s__JAJQAO01 sp021201965	GCA_021201965.1	95	d__Bacteria;p__Bacillota_C;c__Negativicutes;o__Acidaminococcales;f__Acidaminococcaceae;g__JAJQAO01;s__JAJQAO01 sp021201965	99.62	0.95	GCA_021201965.1	95	d__Bacteria;p__Bacillota_C;c__Negativicutes;o__Acidaminococcales;f__Acidaminococcaceae;g__JAJQAO01;s__JAJQAO01 sp021201965	99.62	0.95	d__Bacteria;p__Bacillota_C;c__Negativicutes;o__Acidaminococcales;f__Acidaminococcaceae;g__JAJQAO01;s__	taxonomic classification defined by topology and ANI	topological placement and ANI have congruent species assignments	GCA_021203775.1, s__JAJQAO01 sp021203775, 95.0, 86.09, 0.818	61.07	11	N/A	N/A
bin.340	d__Bacteria;p__Pseudomonadota;c__Gammaproteobacteria;o__Burkholderiales;f__Burkholderiaceae_A;g__JAJPXW01;s__	N/A	N/A	N/A	N/A	N/A	GCA_021205255.1	95	d__Bacteria;p__Pseudomonadota;c__Gammaproteobacteria;o__Burkholderiales;f__Burkholderiaceae_A;g__JAJPXW01;s__JAJPXW01 sp021205255	75.7	0.044	d__Bacteria;p__Pseudomonadota;c__Gammaproteobacteria;o__Burkholderiales;f__Burkholderiaceae_A;g__JAJPXW01;s__	taxonomic classification defined by topology and ANI	classification based on placement in class-level tree	N/A	78.87	11	0.96671	N/A
bin.341	d__Bacteria;p__Bacillota_A;c__Clostridia;o__Peptostreptococcales;f__Anaerovoracaceae;g__;s__	N/A	N/A	N/A	N/A	N/A	N/A	N/A	N/A	N/A	N/A	d__Bacteria;p__Bacillota_A;c__Clostridia;o__Peptostreptococcales;f__Anaerovoracaceae;g__;s__	taxonomic classification fully defined by topology	classification based on placement in class-level tree	N/A	41.75	11	0.88053	N/A
bin.342	d__Bacteria;p__Desulfobacterota;c__Desulfovibrionia;o__Desulfovibrionales;f__Desulfovibrionaceae;g__FLUQ01;s__	N/A	N/A	N/A	N/A	N/A	GCA_900079685.1	95	d__Bacteria;p__Desulfobacterota;c__Desulfovibrionia;o__Desulfovibrionales;f__Desulfovibrionaceae;g__FLUQ01;s__FLUQ01 sp900079685	79.73	0.476	d__Bacteria;p__Desulfobacterota;c__Desulfovibrionia;o__Desulfovibrionales;f__Desulfovibrionaceae;g__FLUQ01;s__	taxonomic classification defined by topology and ANI	classification based on placement in class-level tree	GCA_020861205.1, s__FLUQ01 sp020861205, 95.0, 78.48, 0.191	37.36	11	0.96841	N/A
bin.344	d__Bacteria;p__Bacteroidota;c__Bacteroidia;o__Bacteroidales;f__Rikenellaceae;g__UBA940;s__	N/A	N/A	N/A	N/A	N/A	N/A	N/A	N/A	N/A	N/A	d__Bacteria;p__Bacteroidota;c__Bacteroidia;o__Bacteroidales;f__Rikenellaceae;g__UBA940;s__	ANI	classification based on placement in class-level tree	GCA_002293505.1, s__UBA940 sp002293505, 95.0, 76.59, 0.076; GCA_002293665.1, s__UBA940 sp002293665, 95.0, 76.41, 0.07; GCA_022009915.1, s__UBA940 sp900768115, 95.0, 76.13, 0.071; GCA_002293535.1, s__UBA940 sp002293535, 95.0, 76.09, 0.089; GCA_944321925.1, s__UBA940 sp944321925, 95.0, 75.97, 0.067; GCA_002293425.1, s__UBA940 sp002293425, 95.0, 75.86, 0.066; GCA_017936385.1, s__UBA940 sp017936385, …	91.12	11	0.93533	N/A
bin.346	d__Bacteria;p__Pseudomonadota;c__Gammaproteobacteria;o__Burkholderiales;f__Burkholderiaceae_A;g__JAJPXW01;s__	N/A	N/A	N/A	N/A	N/A	GCA_021205255.1	95	d__Bacteria;p__Pseudomonadota;c__Gammaproteobacteria;o__Burkholderiales;f__Burkholderiaceae_A;g__JAJPXW01;s__JAJPXW01 sp021205255	80.89	0.562	d__Bacteria;p__Pseudomonadota;c__Gammaproteobacteria;o__Burkholderiales;f__Burkholderiaceae_A;g__JAJPXW01;s__	taxonomic classification defined by topology and ANI	classification based on placement in class-level tree	N/A	97.28	11	0.99206	Genome not assigned to closest species as it falls outside its pre-defined ANI radius
bin.347	d__Bacteria;p__Actinomycetota;c__Coriobacteriia;o__Coriobacteriales;f__Eggerthellaceae;g__;s__	N/A	N/A	N/A	N/A	N/A	N/A	N/A	N/A	N/A	N/A	d__Bacteria;p__Actinomycetota;c__Coriobacteriia;o__Coriobacteriales;f__Eggerthellaceae;g__;s__	taxonomic novelty determined using RED	classification based on placement in class-level tree	N/A	93.11	11	0.91521	N/A
bin.348	d__Bacteria;p__Pseudomonadota;c__Alphaproteobacteria;o__Rhodobacterales;f__Rhodobacteraceae;g__Paracoccus;s__	N/A	N/A	N/A	N/A	N/A	GCF_016617715.1	95	d__Bacteria;p__Pseudomonadota;c__Alphaproteobacteria;o__Rhodobacterales;f__Rhodobacteraceae;g__Paracoccus;s__Paracoccus sp014164625	91.73	0.774	d__Bacteria;p__Pseudomonadota;c__Alphaproteobacteria;o__Rhodobacterales;f__Rhodobacteraceae;g__Paracoccus;s__	taxonomic classification defined by topology and ANI	classification based on placement in class-level tree	GCF_900102885.1, s__Paracoccus chinensis, 95.0, 87.63, 0.665; GCF_002287065.1, s__Paracoccus salipaludis, 95.0, 87.43, 0.651; GCF_900142875.1, s__Paracoccus solventivorans, 95.0, 83.78, 0.578; GCF_000763805.1, s__Paracoccus sphaerophysae, 95.0, 83.26, 0.581; GCF_900108405.1, s__Paracoccus alkenifer, 95.0, 83.04, 0.561; GCF_003286075.1, s__Paracoccus endophyticus, 95.0, 82.88, 0.572; GCF_900106665…	89.33	11	0.99429	Genome not assigned to closest species as it falls outside its pre-defined ANI radius
bin.349	d__Bacteria;p__Planctomycetota;c__SZUA-567;o__SZUA-567;f__SZUA-567;g__;s__	N/A	N/A	N/A	N/A	N/A	N/A	N/A	N/A	N/A	N/A	d__Bacteria;p__Planctomycetota;c__SZUA-567;o__SZUA-567;f__SZUA-567;g__;s__	taxonomic novelty determined using RED	classification based on placement in class-level tree	N/A	75.25	11	0.84203	N/A
bin.35	d__Bacteria;p__Planctomycetota;c__SZUA-567;o__SZUA-567;f__SZUA-567;g__JAJBSZ01;s__	N/A	N/A	N/A	N/A	N/A	N/A	N/A	N/A	N/A	N/A	d__Bacteria;p__Planctomycetota;c__SZUA-567;o__SZUA-567;f__SZUA-567;g__JAJBSZ01;s__	taxonomic classification defined by topology and ANI	classification based on placement in class-level tree	GCA_021203245.1, s__JAJBSZ01 sp021203245, 95.0, 81.5, 0.558; GCA_021205245.1, s__JAJBSZ01 sp021205245, 95.0, 80.72, 0.494; GCA_021201355.1, s__JAJBSZ01 sp021201355, 95.0, 78.42, 0.318; GCA_020860865.1, s__JAJBSZ01 sp020860865, 95.0, 78.37, 0.326; GCA_020861125.1, s__JAJBSZ01 sp020861125, 95.0, 78.05, 0.299	80.58	11	0.95009	Genome not assigned to closest species as it falls outside its pre-defined ANI radius
bin.354	d__Bacteria;p__Bacteroidota;c__Bacteroidia;o__Bacteroidales;f__Rikenellaceae;g__WRDF01;s__	N/A	N/A	N/A	N/A	N/A	N/A	N/A	N/A	N/A	N/A	d__Bacteria;p__Bacteroidota;c__Bacteroidia;o__Bacteroidales;f__Rikenellaceae;g__WRDF01;s__	ANI	classification based on placement in class-level tree	GCA_020859685.1, s__WRDF01 sp020859685, 95.0, 77.4, 0.194; GCA_021201825.1, s__WRDF01 sp021201825, 95.0, 77.34, 0.147; GCA_021202985.1, s__WRDF01 sp021202985, 95.0, 77.12, 0.232; GCA_020859875.1, s__WRDF01 sp020859875, 95.0, 76.69, 0.11; GCA_009783565.1, s__WRDF01 sp009783565, 95.0, 76.48, 0.034; GCA_944325305.1, s__WRDF01 sp944325305, 95.0, 76.08, 0.016; GCA_944415565.1, s__WRDF01 sp944415565, 9…	58.09	11	0.97008	N/A
bin.357	d__Bacteria;p__Bacteroidota;c__Bacteroidia;o__Bacteroidales;f__Rikenellaceae;g__JAJBUQ01;s__	N/A	N/A	N/A	N/A	N/A	N/A	N/A	N/A	N/A	N/A	d__Bacteria;p__Bacteroidota;c__Bacteroidia;o__Bacteroidales;f__Rikenellaceae;g__JAJBUQ01;s__	taxonomic novelty determined using RED	classification based on placement in class-level tree	N/A	91.06	11	0.94288	N/A
bin.360	d__Bacteria;p__Desulfobacterota;c__Desulfobacteria;o__Desulfobacterales;f__UBA2174_A;g__;s__	N/A	N/A	N/A	N/A	N/A	N/A	N/A	N/A	N/A	N/A	d__Bacteria;p__Desulfobacterota;c__Desulfobacteria;o__Desulfobacterales;f__UBA2174_A;g__;s__	taxonomic novelty determined using RED	classification based on placement in class-level tree	N/A	81.41	11	0.79958	N/A
bin.370	d__Bacteria;p__Bacillota_A;c__Clostridia;o__Lachnospirales;f__Lachnospiraceae;g__Enterocloster;s__	N/A	N/A	N/A	N/A	N/A	GCA_900551225.1	95	d__Bacteria;p__Bacillota_A;c__Clostridia;o__Lachnospirales;f__Lachnospiraceae;g__Enterocloster;s__Enterocloster sp900551225	85.45	0.686	d__Bacteria;p__Bacillota_A;c__Clostridia;o__Lachnospirales;f__Lachnospiraceae;g__Enterocloster;s__	taxonomic classification defined by topology and ANI	classification based on placement in class-level tree	GCF_902364025.1, s__Enterocloster lavalensis, 95.0, 80.31, 0.453; GCA_025149125.1, s__Enterocloster asparagiformis, 95.0, 80.08, 0.45; GCA_900555045.1, s__Enterocloster sp900555045, 95.0, 80.02, 0.369; GCA_018380885.1, s__Enterocloster sp900555905, 95.0, 79.97, 0.467; GCF_002234575.2, s__Enterocloster bolteae, 95.0, 78.83, 0.25; GCF_000424325.1, s__Enterocloster clostridioformis_A, 95.0, 78.41, 0…	65.6	11	0.9789	Genome not assigned to closest species as it falls outside its pre-defined ANI radius
bin.372	d__Bacteria;p__Bacillota_A;c__Clostridia;o__Oscillospirales;f__Oscillospiraceae;g__Onthomonas;s__Onthomonas sp021202515	GCA_021202515.1	95	d__Bacteria;p__Bacillota_A;c__Clostridia;o__Oscillospirales;f__Oscillospiraceae;g__Onthomonas;s__Onthomonas sp021202515	95.35	0.876	GCA_021202515.1	95	d__Bacteria;p__Bacillota_A;c__Clostridia;o__Oscillospirales;f__Oscillospiraceae;g__Onthomonas;s__Onthomonas sp021202515	95.35	0.876	d__Bacteria;p__Bacillota_A;c__Clostridia;o__Oscillospirales;f__Oscillospiraceae;g__Onthomonas;s__	taxonomic classification defined by topology and ANI	topological placement and ANI have congruent species assignments	GCA_021205375.1, s__Onthomonas sp021205375, 95.0, 93.67, 0.786; GCA_020859945.1, s__Onthomonas sp020859945, 95.0, 91.5, 0.851; GCA_001941075.1, s__Onthomonas sp001941075, 95.0, 91.16, 0.633; GCA_021205205.1, s__Onthomonas sp021205205, 95.0, 89.36, 0.745; GCA_021203185.1, s__Onthomonas sp021203185, 95.0, 88.88, 0.748; GCA_021203685.1, s__Onthomonas sp021203685, 95.0, 88.85, 0.732; GCA_021200895.1,…	63.71	11	N/A	N/A
bin.373	d__Bacteria;p__Verrucomicrobiota;c__Verrucomicrobiae;o__Verrucomicrobiales;f__Akkermansiaceae;g__Akkermansia;s__Akkermansia muciniphila	GCF_000020225.1	95	d__Bacteria;p__Verrucomicrobiota;c__Verrucomicrobiae;o__Verrucomicrobiales;f__Akkermansiaceae;g__Akkermansia;s__Akkermansia muciniphila	96.6	0.879	GCF_000020225.1	95	d__Bacteria;p__Verrucomicrobiota;c__Verrucomicrobiae;o__Verrucomicrobiales;f__Akkermansiaceae;g__Akkermansia;s__Akkermansia muciniphila	96.6	0.879	d__Bacteria;p__Verrucomicrobiota;c__Verrucomicrobiae;o__Verrucomicrobiales;f__Akkermansiaceae;g__Akkermansia;s__	taxonomic classification defined by topology and ANI	topological placement and ANI have congruent species assignments	GCF_900184965.1, s__Akkermansia muciniphila_A, 95.0, 94.73, 0.855; GCA_905200945.1, s__Akkermansia sp905200945, 95.0, 94.68, 0.88; GCF_018847375.1, s__Akkermansia muciniphila_B, 95.0, 87.39, 0.838; GCF_002884975.1, s__Akkermansia muciniphila_C, 95.0, 85.89, 0.805; GCF_018709685.1, s__Akkermansia muciniphila_E, 95.0, 85.78, 0.786; GCA_020860705.1, s__Akkermansia sp020860705, 95.0, 85.38, 0.772; GC…	81.51	11	N/A	N/A
bin.375	d__Bacteria;p__Pseudomonadota;c__Gammaproteobacteria;o__Burkholderiales;f__Burkholderiaceae_A;g__JAJPXW01;s__	N/A	N/A	N/A	N/A	N/A	GCA_021205255.1	95	d__Bacteria;p__Pseudomonadota;c__Gammaproteobacteria;o__Burkholderiales;f__Burkholderiaceae_A;g__JAJPXW01;s__JAJPXW01 sp021205255	93.51	0.895	d__Bacteria;p__Pseudomonadota;c__Gammaproteobacteria;o__Burkholderiales;f__Burkholderiaceae_A;g__JAJPXW01;s__	taxonomic classification defined by topology and ANI	classification based on placement in class-level tree	N/A	94.54	11	0.99795	Genome not assigned to closest species as it falls outside its pre-defined ANI radius
bin.377	d__Bacteria;p__Bacillota_A;c__Clostridia;o__Oscillospirales;f__Butyricicoccaceae;g__Butyricicoccus;s__Butyricicoccus sp900547195	GCA_900547195.1	95	d__Bacteria;p__Bacillota_A;c__Clostridia;o__Oscillospirales;f__Butyricicoccaceae;g__Butyricicoccus;s__Butyricicoccus sp900547195	97.21	0.861	GCA_900547195.1	95	d__Bacteria;p__Bacillota_A;c__Clostridia;o__Oscillospirales;f__Butyricicoccaceae;g__Butyricicoccus;s__Butyricicoccus sp900547195	97.21	0.861	d__Bacteria;p__Bacillota_A;c__Clostridia;o__Oscillospirales;f__Butyricicoccaceae;g__Butyricicoccus;s__	taxonomic classification defined by topology and ANI	topological placement and ANI have congruent species assignments	GCA_018383195.1, s__Butyricicoccus sp018383195, 95.0, 80.64, 0.479; GCF_900604335.1, s__Butyricicoccus sp900604335, 95.0, 80.26, 0.35; GCA_021531865.1, s__Butyricicoccus sp004552245, 95.0, 79.06, 0.301; GCF_900167005.1, s__Butyricicoccus pullicaecorum, 95.0, 78.94, 0.182; GCA_904420185.1, s__Butyricicoccus sp904420185, 95.0, 78.57, 0.341; GCA_019119435.1, s__Butyricicoccus avicola, 95.0, 78.52, 0…	89.73	11	N/A	N/A
bin.378	d__Bacteria;p__Pseudomonadota;c__Gammaproteobacteria;o__Burkholderiales;f__Burkholderiaceae_A;g__JAJPXW01;s__	N/A	N/A	N/A	N/A	N/A	GCA_021205255.1	95	d__Bacteria;p__Pseudomonadota;c__Gammaproteobacteria;o__Burkholderiales;f__Burkholderiaceae_A;g__JAJPXW01;s__JAJPXW01 sp021205255	76.91	0.047	d__Bacteria;p__Pseudomonadota;c__Gammaproteobacteria;o__Burkholderiales;f__Burkholderiaceae_A;g__JAJPXW01;s__	taxonomic classification defined by topology and ANI	classification based on placement in class-level tree	N/A	95.09	11	0.96095	N/A
bin.38	d__Bacteria;p__Bacteroidota;c__Bacteroidia;o__Bacteroidales;f__Tannerellaceae;g__UBA4116;s__	N/A	N/A	N/A	N/A	N/A	GCA_021203545.1	95	d__Bacteria;p__Bacteroidota;c__Bacteroidia;o__Bacteroidales;f__Tannerellaceae;g__UBA4116;s__UBA4116 sp021203545	94.62	0.866	d__Bacteria;p__Bacteroidota;c__Bacteroidia;o__Bacteroidales;f__Tannerellaceae;g__UBA4116;s__	taxonomic classification defined by topology and ANI	classification based on placement in class-level tree	GCA_020860805.1, s__UBA4116 sp020860805, 95.0, 77.46, 0.147; GCA_021201565.1, s__UBA4116 sp021201565, 95.0, 77.36, 0.228; GCA_021201295.1, s__UBA4116 sp021201295, 95.0, 76.59, 0.106; GCA_021201865.1, s__UBA4116 sp021201865, 95.0, 76.49, 0.124	43.32	11	0.99707	Genome not assigned to closest species as it falls outside its pre-defined ANI radius
bin.380	d__Bacteria;p__Bacillota_A;c__Clostridia;o__Oscillospirales;f__Oscillospiraceae;g__Faecousia;s__	N/A	N/A	N/A	N/A	N/A	GCA_945482615.1	95	d__Bacteria;p__Bacillota_A;c__Clostridia;o__Oscillospirales;f__Oscillospiraceae;g__Faecousia;s__Faecousia sp945482615	78.74	0.306	d__Bacteria;p__Bacillota_A;c__Clostridia;o__Oscillospirales;f__Oscillospiraceae;g__Faecousia;s__	taxonomic classification defined by topology and ANI	classification based on placement in class-level tree	GCA_004562395.1, s__Faecousia sp004562395, 95.0, 79.82, 0.301; GCA_017457285.1, s__Faecousia sp017457285, 95.0, 79.58, 0.329; GCA_944387685.1, s__Faecousia sp944387685, 95.0, 79.49, 0.334; GCA_900544945.1, s__Faecousia sp900544945, 95.0, 79.43, 0.343; GCA_900546075.1, s__Faecousia sp900546075, 95.0, 79.36, 0.357; GCA_004555705.1, s__Faecousia sp004555705, 95.0, 79.36, 0.371; GCA_022775085.1, s__F…	96.56	11	0.98339	N/A
bin.381	d__Bacteria;p__Bacillota_A;c__Clostridia;o__Oscillospirales;f__Ruminococcaceae;g__Faeciplasma;s__	N/A	N/A	N/A	N/A	N/A	GCA_021199795.1	95	d__Bacteria;p__Bacillota_A;c__Clostridia;o__Oscillospirales;f__Ruminococcaceae;g__Faeciplasma;s__Faeciplasma sp021199795	87.32	0.761	d__Bacteria;p__Bacillota_A;c__Clostridia;o__Oscillospirales;f__Ruminococcaceae;g__Faeciplasma;s__	taxonomic classification defined by topology and ANI	classification based on placement in class-level tree	GCA_021199855.1, s__Faeciplasma sp021199855, 95.0, 85.13, 0.741; GCA_020861185.1, s__Faeciplasma sp020861185, 95.0, 84.79, 0.771; GCA_021201135.1, s__Faeciplasma sp021201135, 95.0, 84.67, 0.7; GCA_021201235.1, s__Faeciplasma sp021201235, 95.0, 84.59, 0.698; GCA_021199355.1, s__Faeciplasma sp021199355, 95.0, 84.59, 0.772; GCA_021200775.1, s__Faeciplasma sp021200775, 95.0, 84.57, 0.749; GCA_0212005…	91.36	11	0.99304	Genome not assigned to closest species as it falls outside its pre-defined ANI radius
bin.383	d__Bacteria;p__Deferribacterota;c__Deferribacteres;o__Deferribacterales;f__Mucispirillaceae;g__;s__	N/A	N/A	N/A	N/A	N/A	N/A	N/A	N/A	N/A	N/A	d__Bacteria;p__Deferribacterota;c__Deferribacteres;o__Deferribacterales;f__Mucispirillaceae;g__;s__	taxonomic novelty determined using RED	classification based on placement in class-level tree	N/A	89.16	11	0.7387	N/A
bin.391	d__Bacteria;p__Bacillota_A;c__Clostridia;o__Lachnospirales;f__Lachnospiraceae;g__Choladousia;s__	N/A	N/A	N/A	N/A	N/A	N/A	N/A	N/A	N/A	N/A	d__Bacteria;p__Bacillota_A;c__Clostridia;o__Lachnospirales;f__Lachnospiraceae;g__Choladousia;s__	ANI	classification based on placement in class-level tree	GCA_021205755.1, s__Choladousia sp021205755, 95.0, 80.98, 0.404; GCA_021202635.1, s__Choladousia sp021202635, 95.0, 80.71, 0.405; GCA_020860365.1, s__Choladousia sp020860365, 95.0, 80.61, 0.384; GCA_021205225.1, s__Choladousia sp021205225, 95.0, 80.6, 0.439; GCA_021205305.1, s__Choladousia sp021205305, 95.0, 80.59, 0.456; GCA_021200475.1, s__Choladousia sp021200475, 95.0, 80.24, 0.429; GCA_020859…	76.84	11	0.97376	Genome has more than 12.5% of markers with multiple hits
bin.395	d__Bacteria;p__Actinomycetota;c__Coriobacteriia;o__Coriobacteriales;f__Eggerthellaceae;g__Enteroscipio;s__	N/A	N/A	N/A	N/A	N/A	GCF_002899715.1	95	d__Bacteria;p__Actinomycetota;c__Coriobacteriia;o__Coriobacteriales;f__Eggerthellaceae;g__Enteroscipio;s__Enteroscipio rubneri	78.49	0.183	d__Bacteria;p__Actinomycetota;c__Coriobacteriia;o__Coriobacteriales;f__Eggerthellaceae;g__Enteroscipio;s__	taxonomic classification defined by topology and ANI	classification based on placement in class-level tree	GCF_000270285.1, s__Enteroscipio sp000270285, 95.0, 78.19, 0.152	87.63	11	0.96395	N/A
bin.398	d__Bacteria;p__Planctomycetota;c__SZUA-567;o__SZUA-567;f__SZUA-567;g__JAJBSZ01;s__	N/A	N/A	N/A	N/A	N/A	GCA_020860865.1	95	d__Bacteria;p__Planctomycetota;c__SZUA-567;o__SZUA-567;f__SZUA-567;g__JAJBSZ01;s__JAJBSZ01 sp020860865	86.66	0.627	d__Bacteria;p__Planctomycetota;c__SZUA-567;o__SZUA-567;f__SZUA-567;g__JAJBSZ01;s__	taxonomic classification defined by topology and ANI	classification based on placement in class-level tree	GCA_021201355.1, s__JAJBSZ01 sp021201355, 95.0, 86.62, 0.66; GCA_021203245.1, s__JAJBSZ01 sp021203245, 95.0, 78.05, 0.309; GCA_021205245.1, s__JAJBSZ01 sp021205245, 95.0, 77.48, 0.282; GCA_020861125.1, s__JAJBSZ01 sp020861125, 95.0, 76.7, 0.152	66.81	11	0.9873	Genome not assigned to closest species as it falls outside its pre-defined ANI radius
bin.400	d__Bacteria;p__Bacillota_A;c__Clostridia;o__Oscillospirales;f__Ruminococcaceae;g__WRAV01;s__	N/A	N/A	N/A	N/A	N/A	GCA_009777635.1	95	d__Bacteria;p__Bacillota_A;c__Clostridia;o__Oscillospirales;f__Ruminococcaceae;g__WRAV01;s__WRAV01 sp009777635	75.2	0.022	d__Bacteria;p__Bacillota_A;c__Clostridia;o__Oscillospirales;f__Ruminococcaceae;g__WRAV01;s__	taxonomic classification defined by topology and ANI	classification based on placement in class-level tree	GCA_018434245.1, s__WRAV01 sp018434245, 95.0, 76.7, 0.104; GCA_009784625.1, s__WRAV01 sp009784625, 95.0, 76.19, 0.03; GCA_009780025.1, s__WRAV01 sp009780025, 95.0, 75.74, 0.05; GCA_009776345.1, s__WRAV01 sp009776345, 95.0, 75.1, 0.018	48.7	11	0.87066	N/A
bin.408	d__Bacteria;p__Bacteroidota;c__Bacteroidia;o__Bacteroidales;f__Bacteroidaceae;g__Prevotella;s__	N/A	N/A	N/A	N/A	N/A	GCF_001553265.1	95	d__Bacteria;p__Bacteroidota;c__Bacteroidia;o__Bacteroidales;f__Bacteroidaceae;g__Prevotella;s__Prevotella sp001553265	77.79	0.189	d__Bacteria;p__Bacteroidota;c__Bacteroidia;o__Bacteroidales;f__Bacteroidaceae;g__Prevotella;s__	taxonomic classification defined by topology and ANI	classification based on placement in class-level tree	GCF_900637655.1, s__Prevotella oris, 95.0, 78.25, 0.114; GCF_000185845.1, s__Prevotella salivae, 95.0, 77.87, 0.07; GCF_000613405.1, s__Prevotella enoeca, 95.0, 77.78, 0.087; GCF_000613725.1, s__Prevotella pleuritidis, 95.0, 77.71, 0.082; GCA_018053665.1, s__Prevotella sp018053665, 95.0, 77.69, 0.074; GCA_900199655.1, s__Prevotella sp900199655, 95.0, 77.67, 0.198; GCF_000426565.1, s__Prevotella a…	96.39	11	0.97984	N/A
bin.409	d__Bacteria;p__Bacillota_A;c__Clostridia;o__Oscillospirales;f__Ruminococcaceae;g__UBA1394;s__UBA1394 sp900066845	GCA_902362965.1	95	d__Bacteria;p__Bacillota_A;c__Clostridia;o__Oscillospirales;f__Ruminococcaceae;g__UBA1394;s__UBA1394 sp900066845	98.13	0.884	GCA_902362965.1	95	d__Bacteria;p__Bacillota_A;c__Clostridia;o__Oscillospirales;f__Ruminococcaceae;g__UBA1394;s__UBA1394 sp900066845	98.13	0.884	d__Bacteria;p__Bacillota_A;c__Clostridia;o__Oscillospirales;f__Ruminococcaceae;g__UBA1394;s__	taxonomic classification defined by topology and ANI	topological placement and ANI have congruent species assignments	GCA_900554975.1, s__UBA1394 sp900554975, 95.0, 78.86, 0.36; GCA_002305725.1, s__UBA1394 sp002305725, 95.0, 78.71, 0.248; GCA_022788225.1, s__UBA1394 sp022788225, 95.0, 78.55, 0.248; GCA_910588145.1, s__UBA1394 sp910588145, 95.0, 78.34, 0.251; GCA_934463345.1, s__UBA1394 sp934463345, 95.0, 77.88, 0.243; GCA_015066715.1, s__UBA1394 sp015066715, 95.0, 77.83, 0.232; GCA_900538575.1, s__UBA1394 sp9005…	82.03	11	N/A	N/A
bin.410	d__Bacteria;p__Planctomycetota;c__SZUA-567;o__SZUA-567;f__SZUA-567;g__JAJBSZ01;s__	N/A	N/A	N/A	N/A	N/A	GCA_021205245.1	95	d__Bacteria;p__Planctomycetota;c__SZUA-567;o__SZUA-567;f__SZUA-567;g__JAJBSZ01;s__JAJBSZ01 sp021205245	85.83	0.745	d__Bacteria;p__Planctomycetota;c__SZUA-567;o__SZUA-567;f__SZUA-567;g__JAJBSZ01;s__	taxonomic classification defined by topology and ANI	classification based on placement in class-level tree	GCA_021203245.1, s__JAJBSZ01 sp021203245, 95.0, 88.07, 0.728; GCA_021201355.1, s__JAJBSZ01 sp021201355, 95.0, 78.55, 0.307; GCA_020860865.1, s__JAJBSZ01 sp020860865, 95.0, 78.34, 0.273; GCA_020861125.1, s__JAJBSZ01 sp020861125, 95.0, 77.31, 0.193	62.94	11	0.98664	Genome not assigned to closest species as it falls outside its pre-defined ANI radius
bin.411	d__Bacteria;p__Synergistota;c__Synergistia;o__Synergistales;f__Synergistaceae;g__;s__	N/A	N/A	N/A	N/A	N/A	GCA_018063805.1	95	d__Bacteria;p__Synergistota;c__Synergistia;o__Synergistales;f__Synergistaceae;g__JAGPAO01;s__JAGPAO01 sp018063805	75.41	0.027	d__Bacteria;p__Synergistota;c__Synergistia;o__Synergistales;f__Synergistaceae;g__;s__	taxonomic classification defined by topology and ANI	classification based on placement in class-level tree	N/A	91.16	11	0.75898	N/A
bin.412	d__Bacteria;p__Bacteroidota;c__Bacteroidia;o__Bacteroidales;f__Rikenellaceae;g__Rikenella;s__Rikenella microfusus	GCF_000427365.1	95	d__Bacteria;p__Bacteroidota;c__Bacteroidia;o__Bacteroidales;f__Rikenellaceae;g__Rikenella;s__Rikenella microfusus	97.74	0.946	GCF_000427365.1	95	d__Bacteria;p__Bacteroidota;c__Bacteroidia;o__Bacteroidales;f__Rikenellaceae;g__Rikenella;s__Rikenella microfusus	97.74	0.946	d__Bacteria;p__Bacteroidota;c__Bacteroidia;o__Bacteroidales;f__Rikenellaceae;g__Rikenella;s__	taxonomic classification defined by topology and ANI	topological placement and ANI have congruent species assignments	GCA_020859745.1, s__Rikenella sp020859745, 95.0, 81.7, 0.692; GCF_900104655.1, s__Rikenella massiliensis, 95.0, 80.22, 0.54; GCA_910579375.1, s__Rikenella sp910579375, 95.0, 79.28, 0.507; GCA_910577125.1, s__Rikenella sp910577125, 95.0, 79.23, 0.479; GCA_022511025.1, s__Rikenella sp022511025, 95.0, 79.15, 0.534; GCA_019113395.1, s__Rikenella faecigallinarum, 95.0, 78.58, 0.439; GCA_910577885.1, s…	93.49	11	N/A	N/A
bin.414	d__Bacteria;p__Synergistota;c__Synergistia;o__Synergistales;f__Synergistaceae;g__;s__	N/A	N/A	N/A	N/A	N/A	N/A	N/A	N/A	N/A	N/A	d__Bacteria;p__Synergistota;c__Synergistia;o__Synergistales;f__Synergistaceae;g__;s__	taxonomic classification fully defined by topology	classification based on placement in class-level tree	N/A	93.9	11	0.84634	N/A
bin.420	d__Bacteria;p__Bacillota_A;c__Clostridia;o__Lachnospirales;f__Lachnospiraceae;g__Roseburia;s__	N/A	N/A	N/A	N/A	N/A	GCA_017621905.1	95	d__Bacteria;p__Bacillota_A;c__Clostridia;o__Lachnospirales;f__Lachnospiraceae;g__Roseburia;s__Roseburia sp017621905	77.82	0.182	d__Bacteria;p__Bacillota_A;c__Clostridia;o__Lachnospirales;f__Lachnospiraceae;g__Roseburia;s__	taxonomic classification defined by topology and ANI	classification based on placement in class-level tree	GCA_017937095.1, s__Roseburia sp017937095, 95.0, 78.63, 0.327; GCA_021771815.1, s__Roseburia hominis_A, 95.0, 78.41, 0.299; GCF_014287515.2, s__Roseburia sp003470905, 95.0, 78.23, 0.2; GCA_017549185.1, s__Roseburia sp017549185, 95.0, 78.17, 0.064; GCA_934317215.1, s__Roseburia sp934317215, 95.0, 78.06, 0.214; GCF_000225345.1, s__Roseburia hominis, 95.0, 78.04, 0.277; GCA_910577925.1, s__Roseburia…	92.89	11	0.9627	N/A
bin.422	d__Bacteria;p__Bacillota_A;c__Clostridia;o__Lachnospirales;f__Lachnospiraceae;g__Choladocola;s__	N/A	N/A	N/A	N/A	N/A	N/A	N/A	N/A	N/A	N/A	d__Bacteria;p__Bacillota_A;c__Clostridia;o__Lachnospirales;f__Lachnospiraceae;g__Choladocola;s__	taxonomic classification defined by topology and ANI	classification based on placement in class-level tree	GCA_020860645.1, s__Choladocola sp020860645, 95.0, 87.55, 0.699; GCA_021202815.1, s__Choladocola sp021202815, 95.0, 87.13, 0.667; GCA_021203465.1, s__Choladocola sp021203465, 95.0, 86.38, 0.735; GCA_001941045.1, s__Choladocola sp001941045, 95.0, 85.75, 0.747; GCA_021205385.1, s__Choladocola sp021205385, 95.0, 85.38, 0.707; GCA_021204285.1, s__Choladocola sp021204285, 95.0, 84.87, 0.568; GCA_91058…	58.37	11	0.9917	Genome not assigned to closest species as it falls outside its pre-defined ANI radius
bin.424	d__Bacteria;p__Actinomycetota;c__Coriobacteriia;o__Coriobacteriales;f__Eggerthellaceae;g__Enteroscipio;s__	N/A	N/A	N/A	N/A	N/A	GCF_002899715.1	95	d__Bacteria;p__Actinomycetota;c__Coriobacteriia;o__Coriobacteriales;f__Eggerthellaceae;g__Enteroscipio;s__Enteroscipio rubneri	76.83	0.072	d__Bacteria;p__Actinomycetota;c__Coriobacteriia;o__Coriobacteriales;f__Eggerthellaceae;g__Enteroscipio;s__	taxonomic classification defined by topology and ANI	classification based on placement in class-level tree	GCF_000270285.1, s__Enteroscipio sp000270285, 95.0, 76.77, 0.098	94.54	11	0.96315	N/A
bin.426	d__Bacteria;p__Deferribacterota;c__Deferribacteres;o__Deferribacterales;f__Mucispirillaceae;g__;s__	N/A	N/A	N/A	N/A	N/A	N/A	N/A	N/A	N/A	N/A	d__Bacteria;p__Deferribacterota;c__Deferribacteres;o__Deferribacterales;f__Mucispirillaceae;g__;s__	taxonomic novelty determined using RED	classification based on placement in class-level tree	N/A	93.21	11	0.74221	N/A
bin.429	d__Bacteria;p__Bacillota_A;c__Clostridia;o__Lachnospirales;f__Lachnospiraceae;g__Eubacterium_I;s__Eubacterium_I sp020860745	GCA_020860745.1	95	d__Bacteria;p__Bacillota_A;c__Clostridia;o__Lachnospirales;f__Lachnospiraceae;g__Eubacterium_I;s__Eubacterium_I sp020860745	99.44	0.943	GCA_020860745.1	95	d__Bacteria;p__Bacillota_A;c__Clostridia;o__Lachnospirales;f__Lachnospiraceae;g__Eubacterium_I;s__Eubacterium_I sp020860745	99.44	0.943	d__Bacteria;p__Bacillota_A;c__Clostridia;o__Lachnospirales;f__Lachnospiraceae;g__Eubacterium_I;s__	taxonomic classification defined by topology and ANI	topological placement and ANI have congruent species assignments	GCA_021204005.1, s__Eubacterium_I sp021204005, 95.0, 89.98, 0.739; GCA_021203005.1, s__Eubacterium_I sp021203005, 95.0, 89.18, 0.585; GCA_021204085.1, s__Eubacterium_I sp021204085, 95.0, 80.68, 0.479; GCA_021205085.1, s__Eubacterium_I sp021205085, 95.0, 79.9, 0.523; GCA_021203115.1, s__Eubacterium_I sp021203115, 95.0, 79.85, 0.584; GCA_021203285.1, s__Eubacterium_I sp021203285, 95.0, 79.55, 0.616…	92.71	11	N/A	N/A
bin.431	d__Bacteria;p__Bacillota_A;c__Clostridia;o__Lachnospirales;f__Lachnospiraceae;g__RGIG6307;s__	N/A	N/A	N/A	N/A	N/A	GCA_021205565.1	95	d__Bacteria;p__Bacillota_A;c__Clostridia;o__Lachnospirales;f__Lachnospiraceae;g__RGIG6307;s__RGIG6307 sp021205565	94.15	0.803	d__Bacteria;p__Bacillota_A;c__Clostridia;o__Lachnospirales;f__Lachnospiraceae;g__RGIG6307;s__	taxonomic classification defined by topology and ANI	classification based on placement in class-level tree	GCA_021199495.1, s__RGIG6307 sp021199495, 95.0, 89.25, 0.785; GCA_021200995.1, s__RGIG6307 sp021200995, 95.0, 84.64, 0.685; GCA_021203305.1, s__RGIG6307 sp021203305, 95.0, 80.99, 0.556; GCA_021202575.1, s__RGIG6307 sp021202575, 95.0, 80.83, 0.479; GCA_021205045.1, s__RGIG6307 sp021205045, 95.0, 80.12, 0.46; GCA_021199405.1, s__RGIG6307 sp021199405, 95.0, 80.04, 0.48; GCA_021200345.1, s__RGIG6307 …	71.48	11	0.99612	Genome not assigned to closest species as it falls outside its pre-defined ANI radius
bin.432	d__Bacteria;p__Bacillota_B;c__Syntrophomonadia;o__Syntrophomonadales;f__CALXSZ01;g__CALXSZ01;s__	N/A	N/A	N/A	N/A	N/A	GCA_944391275.1	95	d__Bacteria;p__Bacillota_B;c__Syntrophomonadia;o__Syntrophomonadales;f__CALXSZ01;g__CALXSZ01;s__CALXSZ01 sp944391275	77.67	0.307	d__Bacteria;p__Bacillota_B;c__Syntrophomonadia;o__Syntrophomonadales;f__CALXSZ01;g__CALXSZ01;s__	taxonomic classification defined by topology and ANI	classification based on placement in class-level tree	N/A	94.98	11	0.93341	N/A
bin.433	d__Bacteria;p__Bacillota_A;c__Clostridia;o__Oscillospirales;f__Oscillospiraceae;g__JAJQBJ01;s__JAJQBJ01 sp021203345	GCA_021203345.1	95	d__Bacteria;p__Bacillota_A;c__Clostridia;o__Oscillospirales;f__Oscillospiraceae;g__JAJQBJ01;s__JAJQBJ01 sp021203345	95.78	0.84	GCA_021203345.1	95	d__Bacteria;p__Bacillota_A;c__Clostridia;o__Oscillospirales;f__Oscillospiraceae;g__JAJQBJ01;s__JAJQBJ01 sp021203345	95.78	0.84	d__Bacteria;p__Bacillota_A;c__Clostridia;o__Oscillospirales;f__Oscillospiraceae;g__;s__	taxonomic classification defined by topology and ANI	topological placement and ANI have congruent species assignments	N/A	93.45	11	N/A	N/A
bin.436	d__Bacteria;p__Bacillota_A;c__Clostridia;o__Lachnospirales;f__Lachnospiraceae;g__Hungatella;s__Hungatella effluvii	GCF_003201875.1	95	d__Bacteria;p__Bacillota_A;c__Clostridia;o__Lachnospirales;f__Lachnospiraceae;g__Hungatella;s__Hungatella effluvii	96.9	0.814	GCF_003201875.1	95	d__Bacteria;p__Bacillota_A;c__Clostridia;o__Lachnospirales;f__Lachnospiraceae;g__Hungatella;s__Hungatella effluvii	96.9	0.814	d__Bacteria;p__Bacillota_A;c__Clostridia;o__Lachnospirales;f__Lachnospiraceae;g__Hungatella;s__	taxonomic classification defined by topology and ANI	topological placement and ANI have congruent species assignments	GCA_025149285.1, s__Hungatella hathewayi, 95.0, 86.65, 0.662	75.33	11	N/A	N/A
bin.437	d__Bacteria;p__Bacteroidota;c__Bacteroidia;o__Bacteroidales;f__Bacteroidaceae;g__Bacteroides;s__Bacteroides thetaiotaomicron	GCF_000011065.1	95	d__Bacteria;p__Bacteroidota;c__Bacteroidia;o__Bacteroidales;f__Bacteroidaceae;g__Bacteroides;s__Bacteroides thetaiotaomicron	98.16	0.853	GCF_000011065.1	95	d__Bacteria;p__Bacteroidota;c__Bacteroidia;o__Bacteroidales;f__Bacteroidaceae;g__Bacteroides;s__Bacteroides thetaiotaomicron	98.16	0.853	d__Bacteria;p__Bacteroidota;c__Bacteroidia;o__Bacteroidales;f__Bacteroidaceae;g__Bacteroides;s__	taxonomic classification defined by topology and ANI	topological placement and ANI have congruent species assignments	GCA_900755095.1, s__Bacteroides sp900755095, 95.0, 89.82, 0.599; GCF_900106755.1, s__Bacteroides faecis, 95.0, 89.18, 0.729; GCA_900761785.1, s__Bacteroides sp900761785, 95.0, 83.51, 0.476; GCF_000210075.1, s__Bacteroides xylanisolvens, 95.0, 82.45, 0.464; GCA_019412865.1, s__Bacteroides sp019412865, 95.0, 82.26, 0.391; GCF_001688725.2, s__Bacteroides caecimuris, 95.0, 82.19, 0.453; GCF_903181435…	79.03	11	N/A	N/A
bin.438	d__Bacteria;p__Bacillota_A;c__Clostridia;o__Lachnospirales;f__Lachnospiraceae;g__;s__	N/A	N/A	N/A	N/A	N/A	N/A	N/A	N/A	N/A	N/A	d__Bacteria;p__Bacillota_A;c__Clostridia;o__Lachnospirales;f__Lachnospiraceae;g__;s__	taxonomic classification fully defined by topology	classification based on placement in class-level tree	N/A	88.46	11	0.897	N/A
bin.439	d__Bacteria;p__Bacteroidota;c__Bacteroidia;o__Bacteroidales;f__Marinifilaceae;g__Odoribacter;s__	N/A	N/A	N/A	N/A	N/A	N/A	N/A	N/A	N/A	N/A	d__Bacteria;p__Bacteroidota;c__Bacteroidia;o__Bacteroidales;f__Marinifilaceae;g__Odoribacter;s__	ANI	classification based on placement in class-level tree	GCA_910589025.1, s__Odoribacter sp910589025, 95.0, 77.35, 0.057; GCF_943193135.1, s__Odoribacter sp943193135, 95.0, 77.25, 0.07; GCF_900091655.1, s__Odoribacter massiliensis, 95.0, 77.17, 0.074; GCA_910588375.1, s__Odoribacter sp910588375, 95.0, 77.12, 0.075; GCA_910578985.1, s__Odoribacter sp910578985, 95.0, 77.11, 0.028; GCA_944321145.1, s__Odoribacter sp944321145, 95.0, 77.1, 0.023; GCF_000190…	89.93	11	0.94214	N/A
bin.441	d__Bacteria;p__Planctomycetota;c__SZUA-567;o__SZUA-567;f__SZUA-567;g__JAJBSZ01;s__	N/A	N/A	N/A	N/A	N/A	GCA_021205245.1	95	d__Bacteria;p__Planctomycetota;c__SZUA-567;o__SZUA-567;f__SZUA-567;g__JAJBSZ01;s__JAJBSZ01 sp021205245	83.75	0.662	d__Bacteria;p__Planctomycetota;c__SZUA-567;o__SZUA-567;f__SZUA-567;g__JAJBSZ01;s__	taxonomic classification defined by topology and ANI	classification based on placement in class-level tree	GCA_021203245.1, s__JAJBSZ01 sp021203245, 95.0, 84.92, 0.655; GCA_020860865.1, s__JAJBSZ01 sp020860865, 95.0, 78.42, 0.309; GCA_021201355.1, s__JAJBSZ01 sp021201355, 95.0, 78.05, 0.294; GCA_020861125.1, s__JAJBSZ01 sp020861125, 95.0, 77.1, 0.193	65.98	11	0.98708	Genome not assigned to closest species as it falls outside its pre-defined ANI radius
bin.443	d__Bacteria;p__Bacillota_A;c__Clostridia;o__Oscillospirales;f__Oscillospiraceae;g__Evtepia;s__	N/A	N/A	N/A	N/A	N/A	N/A	N/A	N/A	N/A	N/A	d__Bacteria;p__Bacillota_A;c__Clostridia;o__Oscillospirales;f__Oscillospiraceae;g__Evtepia;s__	ANI	classification based on placement in class-level tree	GCA_004554585.1, s__Evtepia sp004554585, 95.0, 77.82, 0.208; GCA_004551945.1, s__Evtepia sp004551945, 95.0, 77.77, 0.237; GCF_003425665.1, s__Evtepia gabavorous, 95.0, 77.77, 0.175; GCA_016296565.1, s__Evtepia sp016296565, 95.0, 77.7, 0.183; GCA_019115545.1, s__Evtepia faecavium, 95.0, 77.68, 0.208; GCA_000620945.1, s__Evtepia viridis, 95.0, 77.65, 0.152; GCA_902781745.1, s__Evtepia sp902781745, …	91.44	11	0.93297	N/A
bin.444	d__Bacteria;p__Actinomycetota;c__Actinomycetia;o__Actinomycetales;f__Dermatophilaceae;g__Dermatophilus;s__	N/A	N/A	N/A	N/A	N/A	GCA_945876925.1	95	d__Bacteria;p__Actinomycetota;c__Actinomycetia;o__Actinomycetales;f__Dermatophilaceae;g__Dermatophilus;s__Dermatophilus sp945876925	79.32	0.241	d__Bacteria;p__Actinomycetota;c__Actinomycetia;o__Actinomycetales;f__Dermatophilaceae;g__Dermatophilus;s__	taxonomic classification defined by topology and ANI	classification based on placement in class-level tree	GCF_900187045.1, s__Dermatophilus congolensis, 95.0, 77.79, 0.12; GCF_900447215.1, s__Dermatophilus congolensis_A, 95.0, 77.64, 0.117	64.45	11	0.94518	N/A
bin.445	d__Bacteria;p__Cyanobacteriota;c__Vampirovibrionia;o__Gastranaerophilales;f__Gastranaerophilaceae;g__Gastranaerophilus;s__Gastranaerophilus phascolarctosicola	GCA_001899335.1	95	d__Bacteria;p__Cyanobacteriota;c__Vampirovibrionia;o__Gastranaerophilales;f__Gastranaerophilaceae;g__Gastranaerophilus;s__Gastranaerophilus phascolarctosicola	98.33	0.978	GCA_001899335.1	95	d__Bacteria;p__Cyanobacteriota;c__Vampirovibrionia;o__Gastranaerophilales;f__Gastranaerophilaceae;g__Gastranaerophilus;s__Gastranaerophilus phascolarctosicola	98.33	0.978	d__Bacteria;p__Cyanobacteriota;c__Vampirovibrionia;o__Gastranaerophilales;f__Gastranaerophilaceae;g__Gastranaerophilus;s__	taxonomic classification defined by topology and ANI	topological placement and ANI have congruent species assignments	GCA_023662905.1, s__Gastranaerophilus sp023662905, 95.0, 81.91, 0.728; GCA_944325835.1, s__Gastranaerophilus sp944325835, 95.0, 81.34, 0.788; GCA_944323035.1, s__Gastranaerophilus sp944323035, 95.0, 81.07, 0.78; GCA_017652265.1, s__Gastranaerophilus sp017652265, 95.0, 77.71, 0.22	80.64	11	N/A	N/A
bin.449	d__Bacteria;p__Bacteroidota;c__Bacteroidia;o__Bacteroidales;f__Rikenellaceae;g__WRDF01;s__	N/A	N/A	N/A	N/A	N/A	GCA_021201825.1	95	d__Bacteria;p__Bacteroidota;c__Bacteroidia;o__Bacteroidales;f__Rikenellaceae;g__WRDF01;s__WRDF01 sp021201825	78.25	0.335	d__Bacteria;p__Bacteroidota;c__Bacteroidia;o__Bacteroidales;f__Rikenellaceae;g__WRDF01;s__	taxonomic classification defined by topology and ANI	classification based on placement in class-level tree	GCA_021202985.1, s__WRDF01 sp021202985, 95.0, 78.34, 0.292; GCA_020859875.1, s__WRDF01 sp020859875, 95.0, 77.91, 0.272; GCA_020859685.1, s__WRDF01 sp020859685, 95.0, 77.77, 0.275; GCA_944415565.1, s__WRDF01 sp944415565, 95.0, 76.48, 0.086; GCA_944325305.1, s__WRDF01 sp944325305, 95.0, 76.04, 0.076; GCA_009783565.1, s__WRDF01 sp009783565, 95.0, 76.0, 0.07	75.03	11	0.97712	N/A
bin.450	d__Bacteria;p__Bacteroidota;c__Bacteroidia;o__Bacteroidales;f__Tannerellaceae;g__UBA4116;s__	N/A	N/A	N/A	N/A	N/A	N/A	N/A	N/A	N/A	N/A	d__Bacteria;p__Bacteroidota;c__Bacteroidia;o__Bacteroidales;f__Tannerellaceae;g__UBA4116;s__	ANI	classification based on placement in class-level tree	GCA_021201865.1, s__UBA4116 sp021201865, 95.0, 77.69, 0.133; GCA_020860805.1, s__UBA4116 sp020860805, 95.0, 77.4, 0.089; GCA_021201295.1, s__UBA4116 sp021201295, 95.0, 77.06, 0.128; GCA_021203545.1, s__UBA4116 sp021203545, 95.0, 76.83, 0.131; GCA_021201565.1, s__UBA4116 sp021201565, 95.0, 76.61, 0.098	51.28	11	0.95085	N/A
bin.452	d__Bacteria;p__Desulfobacterota;c__Desulfovibrionia;o__Desulfovibrionales;f__Desulfovibrionaceae;g__Bilophila;s__	N/A	N/A	N/A	N/A	N/A	GCA_910585945.1	95	d__Bacteria;p__Desulfobacterota;c__Desulfovibrionia;o__Desulfovibrionales;f__Desulfovibrionaceae;g__Bilophila;s__Bilophila sp910585945	79.41	0.362	d__Bacteria;p__Desulfobacterota;c__Desulfovibrionia;o__Desulfovibrionales;f__Desulfovibrionaceae;g__Bilophila;s__	taxonomic classification defined by topology and ANI	classification based on placement in class-level tree	GCA_902373525.1, s__Bilophila sp902373525, 95.0, 78.5, 0.25; GCA_900553145.1, s__Bilophila sp900553145, 95.0, 78.25, 0.213; GCA_944326695.1, s__Bilophila faecipullorum, 95.0, 78.23, 0.256; GCF_000701705.1, s__Bilophila wadsworthia, 95.0, 78.05, 0.225; GCA_900550745.1, s__Bilophila sp900550745, 95.0, 78.05, 0.275; GCA_023403845.1, s__Bilophila sp023403845, 95.0, 77.69, 0.205	86.89	11	0.94083	N/A
bin.453	d__Bacteria;p__Cyanobacteriota;c__Vampirovibrionia;o__Gastranaerophilales;f__Gastranaerophilaceae;g__Avigastranaerophilus;s__Avigastranaerophilus sp021199975	GCA_021199975.1	95	d__Bacteria;p__Cyanobacteriota;c__Vampirovibrionia;o__Gastranaerophilales;f__Gastranaerophilaceae;g__Avigastranaerophilus;s__Avigastranaerophilus sp021199975	98.55	0.875	GCA_021199975.1	95	d__Bacteria;p__Cyanobacteriota;c__Vampirovibrionia;o__Gastranaerophilales;f__Gastranaerophilaceae;g__Avigastranaerophilus;s__Avigastranaerophilus sp021199975	98.55	0.875	d__Bacteria;p__Cyanobacteriota;c__Vampirovibrionia;o__Gastranaerophilales;f__Gastranaerophilaceae;g__Avigastranaerophilus;s__	taxonomic classification defined by topology and ANI	topological placement and ANI have congruent species assignments	GCA_021201175.1, s__Avigastranaerophilus sp021201175, 95.0, 78.84, 0.399; GCA_910583875.1, s__Avigastranaerophilus sp910583875, 95.0, 78.69, 0.48; GCA_944322615.1, s__Avigastranaerophilus sp944322615, 95.0, 78.5, 0.434; GCA_944323935.1, s__Avigastranaerophilus sp944323935, 95.0, 78.46, 0.438; GCA_944323535.1, s__Avigastranaerophilus sp944323535, 95.0, 78.42, 0.437; GCA_944322745.1, s__Avigastrana…	95.13	11	N/A	N/A
bin.456	d__Bacteria;p__Bacteroidota;c__Bacteroidia;o__Bacteroidales;f__Muribaculaceae;g__CAG-873;s__CAG-873 sp002633115	GCA_002633115.1	95	d__Bacteria;p__Bacteroidota;c__Bacteroidia;o__Bacteroidales;f__Muribaculaceae;g__CAG-873;s__CAG-873 sp002633115	99.86	0.936	GCA_002633115.1	95	d__Bacteria;p__Bacteroidota;c__Bacteroidia;o__Bacteroidales;f__Muribaculaceae;g__CAG-873;s__CAG-873 sp002633115	99.86	0.936	d__Bacteria;p__Bacteroidota;c__Bacteroidia;o__Bacteroidales;f__Muribaculaceae;g__CAG-873;s__	taxonomic classification defined by topology and ANI	topological placement and ANI have congruent species assignments	GCA_020860445.1, s__CAG-873 sp020860445, 95.0, 91.67, 0.743; GCA_020860515.1, s__CAG-873 sp020860515, 95.0, 78.1, 0.181; GCA_900759825.1, s__CAG-873 sp900759825, 95.0, 77.36, 0.125; GCA_910587925.1, s__CAG-873 sp910587925, 95.0, 77.32, 0.181; GCA_004553485.1, s__CAG-873 sp004553485, 95.0, 77.3, 0.188; GCA_910577315.1, s__CAG-873 sp910577315, 95.0, 77.24, 0.129; GCA_016302215.1, s__CAG-873 sp01630…	90.15	11	N/A	N/A
bin.458	d__Bacteria;p__Bacillota_A;c__Clostridia;o__Peptostreptococcales;f__Anaerovoracaceae;g__Emergencia;s__	N/A	N/A	N/A	N/A	N/A	GCF_900086585.1	95	d__Bacteria;p__Bacillota_A;c__Clostridia;o__Peptostreptococcales;f__Anaerovoracaceae;g__Emergencia;s__Emergencia timonensis	81.72	0.817	d__Bacteria;p__Bacillota_A;c__Clostridia;o__Peptostreptococcales;f__Anaerovoracaceae;g__Emergencia;s__	taxonomic classification defined by topology and ANI	classification based on placement in class-level tree	GCA_902362805.1, s__Emergencia sp900066695, 95.0, 82.44, 0.805; GCA_900551775.1, s__Emergencia sp900551775, 95.0, 80.82, 0.659; GCA_022767345.1, s__Emergencia sp022767345, 95.0, 78.3, 0.159; GCA_944388465.1, s__Emergencia sp944388465, 95.0, 77.41, 0.11; GCA_021769965.1, s__Emergencia sp021769965, 95.0, 77.27, 0.171; GCA_017522185.1, s__Emergencia sp017522185, 95.0, 77.19, 0.085; GCF_009936045.1, …	35.43	11	0.9811	Genome not assigned to closest species as it falls outside its pre-defined ANI radius
bin.459	d__Bacteria;p__Bacillota_A;c__Clostridia;o__Oscillospirales;f__Oscillospiraceae;g__RGIG7114;s__RGIG7114 sp020860205	GCA_020860205.1	95	d__Bacteria;p__Bacillota_A;c__Clostridia;o__Oscillospirales;f__Oscillospiraceae;g__RGIG7114;s__RGIG7114 sp020860205	98.13	0.913	GCA_020860205.1	95	d__Bacteria;p__Bacillota_A;c__Clostridia;o__Oscillospirales;f__Oscillospiraceae;g__RGIG7114;s__RGIG7114 sp020860205	98.13	0.913	d__Bacteria;p__Bacillota_A;c__Clostridia;o__Oscillospirales;f__Oscillospiraceae;g__RGIG7114;s__	taxonomic classification defined by topology and ANI	topological placement and ANI have congruent species assignments	GCA_017542425.1, s__RGIG7114 sp017542425, 95.0, 77.67, 0.209; GCA_015068365.1, s__RGIG7114 sp015068365, 95.0, 77.35, 0.216; GCA_017477525.1, s__RGIG7114 sp017477525, 95.0, 77.28, 0.16; GCA_017455015.1, s__RGIG7114 sp017455015, 95.0, 77.26, 0.16; GCA_017538775.1, s__RGIG7114 sp017538775, 95.0, 77.15, 0.25; GCA_017445985.1, s__RGIG7114 sp017445985, 95.0, 76.99, 0.165; GCA_015067465.1, s__RGIG7114 s…	98.27	11	N/A	N/A
bin.460	d__Bacteria;p__Bacillota_A;c__Clostridia;o__Oscillospirales;f__Oscillospiraceae;g__;s__	N/A	N/A	N/A	N/A	N/A	N/A	N/A	N/A	N/A	N/A	d__Bacteria;p__Bacillota_A;c__Clostridia;o__Oscillospirales;f__Oscillospiraceae;g__;s__	taxonomic novelty determined using RED	classification based on placement in class-level tree	N/A	39.17	11	0.86744	Genome has more than 13.3% of markers with multiple hits
bin.461	d__Bacteria;p__Cyanobacteriota;c__Vampirovibrionia;o__Gastranaerophilales;f__Gastranaerophilaceae;g__Stercorousia;s__Stercorousia sp000433095	GCA_000433095.1	95	d__Bacteria;p__Cyanobacteriota;c__Vampirovibrionia;o__Gastranaerophilales;f__Gastranaerophilaceae;g__Stercorousia;s__Stercorousia sp000433095	99.88	0.959	GCA_000433095.1	95	d__Bacteria;p__Cyanobacteriota;c__Vampirovibrionia;o__Gastranaerophilales;f__Gastranaerophilaceae;g__Stercorousia;s__Stercorousia sp000433095	99.88	0.959	d__Bacteria;p__Cyanobacteriota;c__Vampirovibrionia;o__Gastranaerophilales;f__Gastranaerophilaceae;g__Stercorousia;s__	taxonomic classification defined by topology and ANI	topological placement and ANI have congruent species assignments	GCA_900752845.1, s__Stercorousia sp900752845, 95.0, 90.61, 0.878; GCA_900548405.1, s__Stercorousia sp001917115, 95.0, 85.4, 0.794; GCA_000438175.1, s__Stercorousia faecigallinarum, 95.0, 80.28, 0.609; GCA_944324305.1, s__Stercorousia sp944324305, 95.0, 80.24, 0.646; GCA_900761225.1, s__Stercorousia sp900761225, 95.0, 80.03, 0.619; GCA_944325735.1, s__Stercorousia sp944325735, 95.0, 79.48, 0.545; …	91.06	11	N/A	N/A
bin.462	d__Bacteria;p__Bacteroidota;c__Bacteroidia;o__Bacteroidales;f__Tannerellaceae;g__UBA4116;s__	N/A	N/A	N/A	N/A	N/A	N/A	N/A	N/A	N/A	N/A	d__Bacteria;p__Bacteroidota;c__Bacteroidia;o__Bacteroidales;f__Tannerellaceae;g__UBA4116;s__	ANI	classification based on placement in class-level tree	GCA_020860805.1, s__UBA4116 sp020860805, 95.0, 77.19, 0.089; GCA_021201865.1, s__UBA4116 sp021201865, 95.0, 76.96, 0.144; GCA_021201295.1, s__UBA4116 sp021201295, 95.0, 76.82, 0.121; GCA_021203545.1, s__UBA4116 sp021203545, 95.0, 76.57, 0.137; GCA_021201565.1, s__UBA4116 sp021201565, 95.0, 76.37, 0.116	48.42	11	0.94992	N/A
bin.464	d__Bacteria;p__Planctomycetota;c__SZUA-567;o__SZUA-567;f__SZUA-567;g__JAJBSZ01;s__JAJBSZ01 sp021201355	GCA_021201355.1	95	d__Bacteria;p__Planctomycetota;c__SZUA-567;o__SZUA-567;f__SZUA-567;g__JAJBSZ01;s__JAJBSZ01 sp021201355	99.37	0.792	GCA_021201355.1	95	d__Bacteria;p__Planctomycetota;c__SZUA-567;o__SZUA-567;f__SZUA-567;g__JAJBSZ01;s__JAJBSZ01 sp021201355	99.37	0.792	d__Bacteria;p__Planctomycetota;c__SZUA-567;o__SZUA-567;f__SZUA-567;g__JAJBSZ01;s__	taxonomic classification defined by topology and ANI	topological placement and ANI have congruent species assignments	GCA_020860865.1, s__JAJBSZ01 sp020860865, 95.0, 86.94, 0.612; GCA_021203245.1, s__JAJBSZ01 sp021203245, 95.0, 78.85, 0.362; GCA_021205245.1, s__JAJBSZ01 sp021205245, 95.0, 78.13, 0.318; GCA_020861125.1, s__JAJBSZ01 sp020861125, 95.0, 77.17, 0.182	57.08	11	N/A	N/A
bin.465	d__Bacteria;p__Desulfobacterota;c__Desulfovibrionia;o__Desulfovibrionales;f__Desulfovibrionaceae;g__FLUQ01;s__	N/A	N/A	N/A	N/A	N/A	N/A	N/A	N/A	N/A	N/A	d__Bacteria;p__Desulfobacterota;c__Desulfovibrionia;o__Desulfovibrionales;f__Desulfovibrionaceae;g__FLUQ01;s__	taxonomic novelty determined using RED	classification based on placement in class-level tree	N/A	91.18	11	0.94778	N/A
bin.466	d__Bacteria;p__Bacteroidota;c__Bacteroidia;o__Bacteroidales;f__Rikenellaceae;g__JAJQAW01;s__	N/A	N/A	N/A	N/A	N/A	GCA_021203585.1	95	d__Bacteria;p__Bacteroidota;c__Bacteroidia;o__Bacteroidales;f__Rikenellaceae;g__JAJQAW01;s__JAJQAW01 sp021203585	76.4	0.075	d__Bacteria;p__Bacteroidota;c__Bacteroidia;o__Bacteroidales;f__Rikenellaceae;g__JAJQAW01;s__	taxonomic classification defined by topology and ANI	classification based on placement in class-level tree	N/A	86.02	11	0.90123	N/A
bin.467	d__Bacteria;p__Bacteroidota;c__Bacteroidia;o__Bacteroidales;f__Marinifilaceae;g__;s__	N/A	N/A	N/A	N/A	N/A	N/A	N/A	N/A	N/A	N/A	d__Bacteria;p__Bacteroidota;c__Bacteroidia;o__Bacteroidales;f__Marinifilaceae;g__;s__	taxonomic classification fully defined by topology	classification based on placement in class-level tree	N/A	75.17	11	0.92703	N/A
bin.468	d__Bacteria;p__Cyanobacteriota;c__Vampirovibrionia;o__Gastranaerophilales;f__RUG14156;g__Galligastranaerophilus_A;s__	N/A	N/A	N/A	N/A	N/A	GCA_021202305.1	95	d__Bacteria;p__Cyanobacteriota;c__Vampirovibrionia;o__Gastranaerophilales;f__RUG14156;g__Galligastranaerophilus_A;s__Galligastranaerophilus_A sp021202305	77.96	0.47	d__Bacteria;p__Cyanobacteriota;c__Vampirovibrionia;o__Gastranaerophilales;f__RUG14156;g__Galligastranaerophilus_A;s__	taxonomic classification defined by topology and ANI	classification based on placement in class-level tree	GCA_944324425.1, s__Galligastranaerophilus_A sp944324425, 95.0, 77.24, 0.274; GCA_018710795.1, s__Galligastranaerophilus_A gallistercoris, 95.0, 77.12, 0.276; GCA_944325155.1, s__Galligastranaerophilus_A sp944325155, 95.0, 76.94, 0.292; GCA_944325145.1, s__Galligastranaerophilus_A sp944325145, 95.0, 76.84, 0.279; GCA_018715855.1, s__Galligastranaerophilus_A intestinigallinarum, 95.0, 76.77, 0.26;…	95.57	11	0.95468	N/A
bin.47	d__Bacteria;p__Bacillota;c__Bacilli;o__Erysipelotrichales;f__Coprobacillaceae;g__JAJQDJ01;s__	N/A	N/A	N/A	N/A	N/A	GCA_021201315.1	95	d__Bacteria;p__Bacillota;c__Bacilli;o__Erysipelotrichales;f__Coprobacillaceae;g__JAJQDJ01;s__JAJQDJ01 sp021201315	90.39	0.82	d__Bacteria;p__Bacillota;c__Bacilli;o__Erysipelotrichales;f__Coprobacillaceae;g__JAJQDJ01;s__	taxonomic classification defined by topology and ANI	classification based on placement in class-level tree	GCA_021200395.1, s__JAJQDJ01 sp021200395, 95.0, 86.59, 0.627; GCA_021202205.1, s__JAJQDJ01 sp021202205, 95.0, 85.96, 0.709; GCA_021201655.1, s__JAJQDJ01 sp021201655, 95.0, 85.72, 0.721	87.83	11	0.99461	Genome not assigned to closest species as it falls outside its pre-defined ANI radius
bin.471	d__Bacteria;p__Desulfobacterota;c__Desulfarculia;o__Adiutricales;f__Adiutricaceae;g__Adiutrix;s__	N/A	N/A	N/A	N/A	N/A	GCA_023525915.1	95	d__Bacteria;p__Desulfobacterota;c__Desulfarculia;o__Adiutricales;f__Adiutricaceae;g__Adiutrix;s__Adiutrix sp023525915	77.53	0.311	d__Bacteria;p__Desulfobacterota;c__Desulfarculia;o__Adiutricales;f__Adiutricaceae;g__Adiutrix;s__	taxonomic classification defined by topology and ANI	classification based on placement in class-level tree	GCA_001577715.1, s__Adiutrix intracellularis, 95.0, 76.98, 0.022	71.54	11	0.90187	N/A
bin.475	d__Bacteria;p__Bacteroidota;c__Bacteroidia;o__Bacteroidales;f__Bacteroidaceae;g__Phocaeicola;s__Phocaeicola dorei	GCF_013009555.1	95.359	d__Bacteria;p__Bacteroidota;c__Bacteroidia;o__Bacteroidales;f__Bacteroidaceae;g__Phocaeicola;s__Phocaeicola dorei	99.27	0.901	GCF_013009555.1	95.359	d__Bacteria;p__Bacteroidota;c__Bacteroidia;o__Bacteroidales;f__Bacteroidaceae;g__Phocaeicola;s__Phocaeicola dorei	99.27	0.901	d__Bacteria;p__Bacteroidota;c__Bacteroidia;o__Bacteroidales;f__Bacteroidaceae;g__Phocaeicola;s__	taxonomic classification defined by topology and ANI	topological placement and ANI have congruent species assignments	GCF_000012825.1, s__Phocaeicola vulgatus, 95.359, 95.36, 0.788; GCA_019414665.1, s__Phocaeicola sp019414665, 95.0, 92.28, 0.457; GCA_019414725.1, s__Phocaeicola sp019414725, 95.0, 92.06, 0.464; GCA_900760795.1, s__Phocaeicola sp900760795, 95.0, 91.02, 0.622; GCF_000614185.1, s__Phocaeicola sartorii, 95.0, 90.07, 0.671; GCA_011959205.1, s__Phocaeicola sp011959205, 95.0, 89.93, 0.643; GCA_902388365…	98.41	11	N/A	N/A
bin.476	d__Bacteria;p__Planctomycetota;c__SZUA-567;o__SZUA-567;f__SZUA-567;g__JAJBSZ01;s__	N/A	N/A	N/A	N/A	N/A	GCA_020860865.1	95	d__Bacteria;p__Planctomycetota;c__SZUA-567;o__SZUA-567;f__SZUA-567;g__JAJBSZ01;s__JAJBSZ01 sp020860865	86.82	0.6	d__Bacteria;p__Planctomycetota;c__SZUA-567;o__SZUA-567;f__SZUA-567;g__JAJBSZ01;s__	taxonomic classification defined by topology and ANI	classification based on placement in class-level tree	GCA_021201355.1, s__JAJBSZ01 sp021201355, 95.0, 86.88, 0.647; GCA_021203245.1, s__JAJBSZ01 sp021203245, 95.0, 78.71, 0.329; GCA_021205245.1, s__JAJBSZ01 sp021205245, 95.0, 78.28, 0.312; GCA_020861125.1, s__JAJBSZ01 sp020861125, 95.0, 77.25, 0.15	61.19	11	0.98765	Genome not assigned to closest species as it falls outside its pre-defined ANI radius
bin.478	d__Bacteria;p__Desulfobacterota;c__Desulfovibrionia;o__Desulfovibrionales;f__Desulfovibrionaceae;g__WRHT01;s__	N/A	N/A	N/A	N/A	N/A	N/A	N/A	N/A	N/A	N/A	d__Bacteria;p__Desulfobacterota;c__Desulfovibrionia;o__Desulfovibrionales;f__Desulfovibrionaceae;g__WRHT01;s__	taxonomic novelty determined using RED	classification based on placement in class-level tree	N/A	91.18	11	0.88779	N/A
bin.480	d__Bacteria;p__Bacillota_A;c__Clostridia;o__Lachnospirales;f__Lachnospiraceae;g__Hungatella;s__Hungatella hathewayi	GCA_025149285.1	95	d__Bacteria;p__Bacillota_A;c__Clostridia;o__Lachnospirales;f__Lachnospiraceae;g__Hungatella;s__Hungatella hathewayi	99.11	0.91	GCA_025149285.1	95	d__Bacteria;p__Bacillota_A;c__Clostridia;o__Lachnospirales;f__Lachnospiraceae;g__Hungatella;s__Hungatella hathewayi	99.11	0.91	d__Bacteria;p__Bacillota_A;c__Clostridia;o__Lachnospirales;f__Lachnospiraceae;g__Hungatella;s__	taxonomic classification defined by topology and ANI	topological placement and ANI have congruent species assignments	GCF_003201875.1, s__Hungatella effluvii, 95.0, 87.22, 0.714	90.11	11	N/A	N/A
bin.481	d__Bacteria;p__Bacillota_A;c__Clostridia;o__Lachnospirales;f__Lachnospiraceae;g__Eubacterium_I;s__	N/A	N/A	N/A	N/A	N/A	N/A	N/A	N/A	N/A	N/A	d__Bacteria;p__Bacillota_A;c__Clostridia;o__Lachnospirales;f__Lachnospiraceae;g__Eubacterium_I;s__	taxonomic classification defined by topology and ANI	classification based on placement in class-level tree	GCA_021201535.1, s__Eubacterium_I sp021201535, 95.0, 87.75, 0.859; GCA_020860185.1, s__Eubacterium_I sp020860185, 95.0, 86.92, 0.774; GCA_021201035.1, s__Eubacterium_I sp021201035, 95.0, 82.97, 0.751; GCA_020859905.1, s__Eubacterium_I sp020859905, 95.0, 82.82, 0.701; GCA_021202015.1, s__Eubacterium_I sp021202015, 95.0, 81.08, 0.614; GCA_021205085.1, s__Eubacterium_I sp021205085, 95.0, 78.5, 0.31;…	60.28	11	0.98575	Genome not assigned to closest species as it falls outside its pre-defined ANI radius
bin.482	d__Bacteria;p__Bacillota_A;c__Clostridia;o__Oscillospirales;f__Oscillospiraceae;g__JAJQEJ01;s__JAJQEJ01 sp020860545	GCA_020860545.1	95	d__Bacteria;p__Bacillota_A;c__Clostridia;o__Oscillospirales;f__Oscillospiraceae;g__JAJQEJ01;s__JAJQEJ01 sp020860545	99.87	0.964	GCA_020860545.1	95	d__Bacteria;p__Bacillota_A;c__Clostridia;o__Oscillospirales;f__Oscillospiraceae;g__JAJQEJ01;s__JAJQEJ01 sp020860545	99.87	0.964	d__Bacteria;p__Bacillota_A;c__Clostridia;o__Oscillospirales;f__Oscillospiraceae;g__JAJQEJ01;s__	taxonomic classification defined by topology and ANI	topological placement and ANI have congruent species assignments	GCA_021201735.1, s__JAJQEJ01 sp021201735, 95.0, 88.81, 0.72	90.9	11	N/A	N/A
bin.484	d__Bacteria;p__Bacteroidota;c__Bacteroidia;o__Bacteroidales;f__Dysgonomonadaceae;g__Dysgonomonas;s__Dysgonomonas sp002482385	GCA_002482385.1	95	d__Bacteria;p__Bacteroidota;c__Bacteroidia;o__Bacteroidales;f__Dysgonomonadaceae;g__Dysgonomonas;s__Dysgonomonas sp002482385	99.04	0.897	GCA_002482385.1	95	d__Bacteria;p__Bacteroidota;c__Bacteroidia;o__Bacteroidales;f__Dysgonomonadaceae;g__Dysgonomonas;s__Dysgonomonas sp002482385	99.04	0.897	d__Bacteria;p__Bacteroidota;c__Bacteroidia;o__Bacteroidales;f__Dysgonomonadaceae;g__Dysgonomonas;s__	taxonomic classification defined by topology and ANI	topological placement and ANI have congruent species assignments	GCF_000213555.1, s__Dysgonomonas gadei, 95.0, 90.53, 0.786; GCA_900079725.1, s__Dysgonomonas sp900079725, 95.0, 89.68, 0.732; GCF_016652235.1, s__Dysgonomonas sp016652235, 95.0, 78.53, 0.223; GCF_000711235.1, s__Dysgonomonas sp000711235, 95.0, 78.43, 0.303; GCF_004569505.1, s__Dysgonomonas sp900079735, 95.0, 78.16, 0.166; GCA_023437305.1, s__Dysgonomonas sp023437305, 95.0, 77.83, 0.176; GCF_01419…	88.52	11	N/A	N/A
bin.489	d__Bacteria;p__Bacillota_A;c__Clostridia;o__Oscillospirales;f__Oscillospiraceae;g__CAJOIG01;s__CAJOIG01 sp020866945	GCA_020866945.1	95	d__Bacteria;p__Bacillota_A;c__Clostridia;o__Oscillospirales;f__Oscillospiraceae;g__CAJOIG01;s__CAJOIG01 sp020866945	99.73	0.949	GCA_020866945.1	95	d__Bacteria;p__Bacillota_A;c__Clostridia;o__Oscillospirales;f__Oscillospiraceae;g__CAJOIG01;s__CAJOIG01 sp020866945	99.73	0.949	d__Bacteria;p__Bacillota_A;c__Clostridia;o__Oscillospirales;f__Oscillospiraceae;g__CAJOIG01;s__	taxonomic classification defined by topology and ANI	topological placement and ANI have congruent species assignments	GCA_021199595.1, s__CAJOIG01 sp021199595, 95.0, 95.78, 0.853; GCA_021205095.1, s__CAJOIG01 sp021205095, 95.0, 89.63, 0.751; GCA_021202795.1, s__CAJOIG01 sp021202795, 95.0, 89.02, 0.747; GCA_021200935.1, s__CAJOIG01 sp021200935, 95.0, 88.76, 0.755; GCA_021203045.1, s__CAJOIG01 sp021203045, 95.0, 86.34, 0.746; GCA_905234625.1, s__CAJOIG01 sp905234625, 95.0, 78.98, 0.34; GCA_905234575.1, s__CAJOIG01…	97.32	11	N/A	N/A
bin.490	d__Bacteria;p__Bacillota_A;c__Clostridia;o__Oscillospirales;f__Acutalibacteraceae;g__Eubacterium_R;s__Eubacterium_R sp020859725	GCA_020859725.1	95	d__Bacteria;p__Bacillota_A;c__Clostridia;o__Oscillospirales;f__Acutalibacteraceae;g__Eubacterium_R;s__Eubacterium_R sp020859725	97.2	0.901	GCA_020859725.1	95	d__Bacteria;p__Bacillota_A;c__Clostridia;o__Oscillospirales;f__Acutalibacteraceae;g__Eubacterium_R;s__Eubacterium_R sp020859725	97.2	0.901	d__Bacteria;p__Bacillota_A;c__Clostridia;o__Oscillospirales;f__Acutalibacteraceae;g__Eubacterium_R;s__	taxonomic classification defined by topology and ANI	topological placement and ANI have congruent species assignments	GCA_022772725.1, s__Eubacterium_R sp022772725, 95.0, 78.49, 0.472; GCA_900543795.1, s__Eubacterium_R sp900543795, 95.0, 78.23, 0.414; GCA_022009795.1, s__Eubacterium_R sp000433975, 95.0, 78.08, 0.315; GCA_014799585.1, s__Eubacterium_R sp014799585, 95.0, 78.07, 0.263; GCA_910583925.1, s__Eubacterium_R sp011958665, 95.0, 77.96, 0.257; GCA_944380635.1, s__Eubacterium_R sp944380635, 95.0, 77.92, 0.34…	95.65	11	N/A	N/A
bin.494	d__Bacteria;p__Bacillota_A;c__Clostridia;o__Oscillospirales;f__Oscillospiraceae;g__;s__	N/A	N/A	N/A	N/A	N/A	N/A	N/A	N/A	N/A	N/A	d__Bacteria;p__Bacillota_A;c__Clostridia;o__Oscillospirales;f__Oscillospiraceae;g__;s__	taxonomic novelty determined using RED	classification based on placement in class-level tree	N/A	90.8	11	0.87295	N/A
bin.495	d__Bacteria;p__Cyanobacteriota;c__Vampirovibrionia;o__Gastranaerophilales;f__RUG14156;g__RUG14156;s__	N/A	N/A	N/A	N/A	N/A	GCA_944325315.1	95	d__Bacteria;p__Cyanobacteriota;c__Vampirovibrionia;o__Gastranaerophilales;f__RUG14156;g__RUG14156;s__RUG14156 sp944325315	77.68	0.4	d__Bacteria;p__Cyanobacteriota;c__Vampirovibrionia;o__Gastranaerophilales;f__RUG14156;g__RUG14156;s__	taxonomic classification defined by topology and ANI	classification based on placement in class-level tree	GCA_944324945.1, s__RUG14156 sp944324945, 95.0, 77.5, 0.328; GCA_944326675.1, s__RUG14156 sp944326675, 95.0, 77.49, 0.341; GCA_944323195.1, s__RUG14156 sp944323195, 95.0, 77.49, 0.322; GCA_944327245.1, s__RUG14156 sp944327245, 95.0, 77.44, 0.352; GCA_934700385.1, s__RUG14156 sp934700385, 95.0, 77.41, 0.312; GCA_944325185.1, s__RUG14156 sp944325185, 95.0, 77.38, 0.32; GCA_944324445.1, s__RUG14156 …	84.79	11	0.93256	N/A
bin.496	d__Bacteria;p__Bacteroidota;c__Bacteroidia;o__Bacteroidales;f__Rikenellaceae;g__JAJQAW01;s__	N/A	N/A	N/A	N/A	N/A	GCA_021203585.1	95	d__Bacteria;p__Bacteroidota;c__Bacteroidia;o__Bacteroidales;f__Rikenellaceae;g__JAJQAW01;s__JAJQAW01 sp021203585	77.22	0.084	d__Bacteria;p__Bacteroidota;c__Bacteroidia;o__Bacteroidales;f__Rikenellaceae;g__JAJQAW01;s__	taxonomic classification defined by topology and ANI	classification based on placement in class-level tree	N/A	93.66	11	0.90769	N/A
bin.498	d__Bacteria;p__Bacillota_A;c__Clostridia;o__Christensenellales;f__QAND01;g__;s__	N/A	N/A	N/A	N/A	N/A	N/A	N/A	N/A	N/A	N/A	d__Bacteria;p__Bacillota_A;c__Clostridia;o__Christensenellales;f__QAND01;g__;s__	taxonomic classification fully defined by topology	classification based on placement in class-level tree	N/A	94.8	11	0.76716	N/A
bin.5	d__Bacteria;p__Planctomycetota;c__SZUA-567;o__SZUA-567;f__SZUA-567;g__JAJBSZ01;s__	N/A	N/A	N/A	N/A	N/A	GCA_020860865.1	95	d__Bacteria;p__Planctomycetota;c__SZUA-567;o__SZUA-567;f__SZUA-567;g__JAJBSZ01;s__JAJBSZ01 sp020860865	87.45	0.817	d__Bacteria;p__Planctomycetota;c__SZUA-567;o__SZUA-567;f__SZUA-567;g__JAJBSZ01;s__	taxonomic classification defined by topology and ANI	classification based on placement in class-level tree	GCA_021201355.1, s__JAJBSZ01 sp021201355, 95.0, 87.21, 0.761; GCA_021203245.1, s__JAJBSZ01 sp021203245, 95.0, 78.42, 0.339; GCA_021205245.1, s__JAJBSZ01 sp021205245, 95.0, 78.27, 0.275; GCA_020861125.1, s__JAJBSZ01 sp020861125, 95.0, 76.86, 0.229	88.04	11	0.98772	Genome not assigned to closest species as it falls outside its pre-defined ANI radius
bin.500	d__Bacteria;p__Bacteroidota;c__Bacteroidia;o__Bacteroidales;f__Rikenellaceae;g__JAJQAW01;s__	N/A	N/A	N/A	N/A	N/A	GCA_021203585.1	95	d__Bacteria;p__Bacteroidota;c__Bacteroidia;o__Bacteroidales;f__Rikenellaceae;g__JAJQAW01;s__JAJQAW01 sp021203585	76.63	0.077	d__Bacteria;p__Bacteroidota;c__Bacteroidia;o__Bacteroidales;f__Rikenellaceae;g__JAJQAW01;s__	taxonomic classification defined by topology and ANI	classification based on placement in class-level tree	N/A	66.22	11	0.9067	N/A
bin.503	d__Bacteria;p__Bacillota_A;c__Clostridia;o__Oscillospirales;f__Oscillospiraceae;g__UMGS1766;s__	N/A	N/A	N/A	N/A	N/A	N/A	N/A	N/A	N/A	N/A	d__Bacteria;p__Bacillota_A;c__Clostridia;o__Oscillospirales;f__Oscillospiraceae;g__UMGS1766;s__	ANI	classification based on placement in class-level tree	GCA_017480395.1, s__UMGS1766 sp017480395, 95.0, 81.62, 0.418; GCA_900554855.1, s__UMGS1766 sp900554855, 95.0, 80.86, 0.472; GCA_019420945.1, s__UMGS1766 sp019420945, 95.0, 80.74, 0.279; GCA_020025295.1, s__UMGS1766 sp020025295, 95.0, 79.21, 0.303	83.22	11	0.95237	N/A
bin.504	d__Bacteria;p__Pseudomonadota;c__Gammaproteobacteria;o__Burkholderiales;f__Burkholderiaceae;g__Oxalobacter;s__Oxalobacter sp900760095	GCA_900760095.1	95	d__Bacteria;p__Pseudomonadota;c__Gammaproteobacteria;o__Burkholderiales;f__Burkholderiaceae;g__Oxalobacter;s__Oxalobacter sp900760095	96.38	0.841	GCA_900760095.1	95	d__Bacteria;p__Pseudomonadota;c__Gammaproteobacteria;o__Burkholderiales;f__Burkholderiaceae;g__Oxalobacter;s__Oxalobacter sp900760095	96.38	0.841	d__Bacteria;p__Pseudomonadota;c__Gammaproteobacteria;o__Burkholderiales;f__Burkholderiaceae;g__Oxalobacter;s__	taxonomic classification defined by topology and ANI	topological placement and ANI have congruent species assignments	GCF_000158475.2, s__Oxalobacter formigenes_B, 95.0, 80.88, 0.645; GCA_934277985.1, s__Oxalobacter sp934277985, 95.0, 79.91, 0.571; GCA_934270705.1, s__Oxalobacter sp934270705, 95.0, 79.73, 0.581; GCF_002127965.1, s__Oxalobacter formigenes, 95.0, 78.54, 0.438; GCA_019424645.1, s__Oxalobacter formigenes_D, 95.0, 78.38, 0.355; GCA_905202055.1, s__Oxalobacter sp905202055, 95.0, 78.28, 0.388; GCA_0234…	99.23	11	N/A	N/A
bin.507	d__Bacteria;p__Bacillota_A;c__Clostridia;o__Oscillospirales;f__Oscillospiraceae;g__JAJPXI01;s__JAJPXI01 sp021205585	GCA_021205585.1	95	d__Bacteria;p__Bacillota_A;c__Clostridia;o__Oscillospirales;f__Oscillospiraceae;g__JAJPXI01;s__JAJPXI01 sp021205585	96.69	0.778	GCA_021205585.1	95	d__Bacteria;p__Bacillota_A;c__Clostridia;o__Oscillospirales;f__Oscillospiraceae;g__JAJPXI01;s__JAJPXI01 sp021205585	96.69	0.778	d__Bacteria;p__Bacillota_A;c__Clostridia;o__Oscillospirales;f__Oscillospiraceae;g__JAJPXI01;s__	taxonomic classification defined by topology and ANI	topological placement and ANI have congruent species assignments	GCA_021203885.1, s__JAJPXI01 sp021203885, 95.0, 77.34, 0.231	75.45	11	N/A	N/A
bin.508	d__Bacteria;p__Bacillota_A;c__Clostridia;o__Lachnospirales;f__Lachnospiraceae;g__Eubacterium_I;s__	N/A	N/A	N/A	N/A	N/A	GCA_021202015.1	95	d__Bacteria;p__Bacillota_A;c__Clostridia;o__Lachnospirales;f__Lachnospiraceae;g__Eubacterium_I;s__Eubacterium_I sp021202015	91	0.757	d__Bacteria;p__Bacillota_A;c__Clostridia;o__Lachnospirales;f__Lachnospiraceae;g__Eubacterium_I;s__	taxonomic classification defined by topology and ANI	classification based on placement in class-level tree	GCA_021201535.1, s__Eubacterium_I sp021201535, 95.0, 81.9, 0.557; GCA_020860185.1, s__Eubacterium_I sp020860185, 95.0, 81.27, 0.545; GCA_020859905.1, s__Eubacterium_I sp020859905, 95.0, 80.97, 0.523; GCA_021201035.1, s__Eubacterium_I sp021201035, 95.0, 79.74, 0.45; GCA_021205085.1, s__Eubacterium_I sp021205085, 95.0, 78.55, 0.332; GCA_020860745.1, s__Eubacterium_I sp020860745, 95.0, 78.52, 0.247;…	88.26	11	0.99107	Genome not assigned to closest species as it falls outside its pre-defined ANI radius
bin.51	d__Bacteria;p__Bacteroidota;c__Bacteroidia;o__Bacteroidales;f__Bacteroidaceae;g__Bacteroides;s__Bacteroides fragilis_A	GCF_002849695.1	95	d__Bacteria;p__Bacteroidota;c__Bacteroidia;o__Bacteroidales;f__Bacteroidaceae;g__Bacteroides;s__Bacteroides fragilis_A	97.99	0.893	GCF_002849695.1	95	d__Bacteria;p__Bacteroidota;c__Bacteroidia;o__Bacteroidales;f__Bacteroidaceae;g__Bacteroides;s__Bacteroides fragilis_A	97.99	0.893	d__Bacteria;p__Bacteroidota;c__Bacteroidia;o__Bacteroidales;f__Bacteroidaceae;g__Bacteroides;s__	taxonomic classification defined by topology and ANI	topological placement and ANI have congruent species assignments	GCF_019583405.1, s__Bacteroides fragilis_B, 95.0, 92.87, 0.848; GCF_000025985.1, s__Bacteroides fragilis, 95.0, 86.79, 0.836; GCA_902388495.1, s__Bacteroides sp902388495, 95.0, 79.14, 0.183; GCA_000613465.1, s__Bacteroides nordii, 95.0, 78.81, 0.264; GCF_000381365.1, s__Bacteroides salyersiae, 95.0, 78.73, 0.257; GCF_000011065.1, s__Bacteroides thetaiotaomicron, 95.0, 78.64, 0.266; GCF_001314995.…	78.27	11	N/A	N/A
bin.512	d__Bacteria;p__Desulfobacterota;c__Desulfovibrionia;o__Desulfovibrionales;f__Desulfovibrionaceae;g__RGIG1962;s__	N/A	N/A	N/A	N/A	N/A	GCA_944325195.1	95	d__Bacteria;p__Desulfobacterota;c__Desulfovibrionia;o__Desulfovibrionales;f__Desulfovibrionaceae;g__RGIG1962;s__RGIG1962 sp944325195	93.66	0.841	d__Bacteria;p__Desulfobacterota;c__Desulfovibrionia;o__Desulfovibrionales;f__Desulfovibrionaceae;g__RGIG1962;s__	taxonomic classification defined by topology and ANI	classification based on placement in class-level tree	GCA_017421085.1, s__RGIG1962 sp017421085, 95.0, 78.11, 0.385	87.96	11	0.99674	Genome not assigned to closest species as it falls outside its pre-defined ANI radius
bin.514	d__Bacteria;p__Bacteroidota;c__Bacteroidia;o__Bacteroidales;f__Rikenellaceae;g__Alistipes;s__Alistipes intestinigallinarum	GCA_019115745.1	95	d__Bacteria;p__Bacteroidota;c__Bacteroidia;o__Bacteroidales;f__Rikenellaceae;g__Alistipes;s__Alistipes intestinigallinarum	95.89	0.76	GCA_019115745.1	95	d__Bacteria;p__Bacteroidota;c__Bacteroidia;o__Bacteroidales;f__Rikenellaceae;g__Alistipes;s__Alistipes intestinigallinarum	95.89	0.76	d__Bacteria;p__Bacteroidota;c__Bacteroidia;o__Bacteroidales;f__Rikenellaceae;g__Alistipes;s__	taxonomic classification defined by topology and ANI	topological placement and ANI have congruent species assignments	GCA_944321195.1, s__Alistipes sp944321195, 95.0, 90.83, 0.639; GCA_944321965.1, s__Alistipes sp944321965, 95.0, 90.26, 0.703; GCA_944321755.1, s__Alistipes sp944321755, 95.0, 90.15, 0.709; GCF_002161445.1, s__Alistipes cottocaccae, 95.0, 87.43, 0.671; GCA_944320625.1, s__Alistipes sp944320625, 95.0, 87.21, 0.676; GCF_900604385.1, s__Alistipes megaguti, 95.0, 85.79, 0.717; GCA_944321185.1, s__Alis…	81.81	11	N/A	N/A
bin.515	d__Bacteria;p__Pseudomonadota;c__Gammaproteobacteria;o__Enterobacterales;f__Enterobacteriaceae;g__Klebsiella;s__Klebsiella aerogenes	GCF_000215745.1	95	d__Bacteria;p__Pseudomonadota;c__Gammaproteobacteria;o__Enterobacterales;f__Enterobacteriaceae;g__Klebsiella;s__Klebsiella aerogenes	98.53	0.96	GCF_000215745.1	95	d__Bacteria;p__Pseudomonadota;c__Gammaproteobacteria;o__Enterobacterales;f__Enterobacteriaceae;g__Klebsiella;s__Klebsiella aerogenes	98.53	0.96	d__Bacteria;p__Pseudomonadota;c__Gammaproteobacteria;o__Enterobacterales;f__Enterobacteriaceae;g__Klebsiella;s__	taxonomic classification defined by topology and ANI	topological placement and ANI have congruent species assignments	GCF_000828055.2, s__Klebsiella variicola, 95.0, 84.85, 0.726; GCF_000742135.1, s__Klebsiella pneumoniae, 95.239, 84.7, 0.716; GCF_020526085.1, s__Klebsiella africana, 95.239, 84.47, 0.728; GCF_020525925.1, s__Klebsiella quasipneumoniae, 95.0, 84.4, 0.736; GCF_900200035.1, s__Klebsiella grimontii, 95.0, 83.17, 0.708; GCA_002270295.1, s__Klebsiella sp002270295, 95.0, 83.03, 0.687; GCF_002925905.1, …	55.55	11	N/A	N/A
bin.517	d__Bacteria;p__Cyanobacteriota;c__Vampirovibrionia;o__Gastranaerophilales;f__Gastranaerophilaceae;g__Avigastranaerophilus;s__	N/A	N/A	N/A	N/A	N/A	GCA_021199975.1	95	d__Bacteria;p__Cyanobacteriota;c__Vampirovibrionia;o__Gastranaerophilales;f__Gastranaerophilaceae;g__Avigastranaerophilus;s__Avigastranaerophilus sp021199975	82.95	0.595	d__Bacteria;p__Cyanobacteriota;c__Vampirovibrionia;o__Gastranaerophilales;f__Gastranaerophilaceae;g__Avigastranaerophilus;s__	taxonomic classification defined by topology and ANI	classification based on placement in class-level tree	GCA_910583875.1, s__Avigastranaerophilus sp910583875, 95.0, 78.77, 0.552; GCA_018716565.1, s__Avigastranaerophilus faecigallinarum, 95.0, 78.63, 0.448; GCA_944323535.1, s__Avigastranaerophilus sp944323535, 95.0, 78.6, 0.427; GCA_944322615.1, s__Avigastranaerophilus sp944322615, 95.0, 78.57, 0.537; GCA_944322895.1, s__Avigastranaerophilus sp944322895, 95.0, 78.53, 0.478; GCA_944323285.1, s__Avigas…	78.01	11	0.97116	Genome not assigned to closest species as it falls outside its pre-defined ANI radius
bin.52	d__Bacteria;p__Bacillota;c__Bacilli;o__Erysipelotrichales;f__Coprobacillaceae;g__JAJQDJ01;s__	N/A	N/A	N/A	N/A	N/A	GCA_021200395.1	95	d__Bacteria;p__Bacillota;c__Bacilli;o__Erysipelotrichales;f__Coprobacillaceae;g__JAJQDJ01;s__JAJQDJ01 sp021200395	92.42	0.726	d__Bacteria;p__Bacillota;c__Bacilli;o__Erysipelotrichales;f__Coprobacillaceae;g__JAJQDJ01;s__	taxonomic classification defined by topology and ANI	classification based on placement in class-level tree	GCA_021201655.1, s__JAJQDJ01 sp021201655, 95.0, 86.98, 0.746; GCA_021201315.1, s__JAJQDJ01 sp021201315, 95.0, 86.88, 0.752; GCA_021202205.1, s__JAJQDJ01 sp021202205, 95.0, 85.59, 0.733	88.3	11	0.99617	Genome not assigned to closest species as it falls outside its pre-defined ANI radius
bin.523	d__Bacteria;p__Actinomycetota;c__Coriobacteriia;o__Coriobacteriales;f__Eggerthellaceae;g__CAAEEV01;s__	N/A	N/A	N/A	N/A	N/A	GCA_900754955.1	95	d__Bacteria;p__Actinomycetota;c__Coriobacteriia;o__Coriobacteriales;f__Eggerthellaceae;g__CAAEEV01;s__CAAEEV01 sp900754955	79.16	0.338	d__Bacteria;p__Actinomycetota;c__Coriobacteriia;o__Coriobacteriales;f__Eggerthellaceae;g__CAAEEV01;s__	taxonomic classification defined by topology and ANI	classification based on placement in class-level tree	GCF_011038975.1, s__CAAEEV01 sp011038975, 95.0, 79.67, 0.519; GCF_013185065.1, s__CAAEEV01 sp013185065, 95.0, 79.65, 0.508	81.45	11	0.94259	Genome not assigned to closest species as it falls outside its pre-defined ANI radius
bin.524	d__Bacteria;p__Pseudomonadota;c__Gammaproteobacteria;o__Burkholderiales;f__Burkholderiaceae_A;g__JAJPXW01;s__	N/A	N/A	N/A	N/A	N/A	GCA_021205255.1	95	d__Bacteria;p__Pseudomonadota;c__Gammaproteobacteria;o__Burkholderiales;f__Burkholderiaceae_A;g__JAJPXW01;s__JAJPXW01 sp021205255	79.64	0.463	d__Bacteria;p__Pseudomonadota;c__Gammaproteobacteria;o__Burkholderiales;f__Burkholderiaceae_A;g__JAJPXW01;s__	taxonomic classification defined by topology and ANI	classification based on placement in class-level tree	N/A	97.1	11	0.99069	N/A
bin.525	d__Bacteria;p__Cyanobacteriota;c__Vampirovibrionia;o__Gastranaerophilales;f__Gastranaerophilaceae;g__Avigastranaerophilus;s__	N/A	N/A	N/A	N/A	N/A	GCA_021199975.1	95	d__Bacteria;p__Cyanobacteriota;c__Vampirovibrionia;o__Gastranaerophilales;f__Gastranaerophilaceae;g__Avigastranaerophilus;s__Avigastranaerophilus sp021199975	79.81	0.647	d__Bacteria;p__Cyanobacteriota;c__Vampirovibrionia;o__Gastranaerophilales;f__Gastranaerophilaceae;g__Avigastranaerophilus;s__	taxonomic classification defined by topology and ANI	classification based on placement in class-level tree	GCA_910583875.1, s__Avigastranaerophilus sp910583875, 95.0, 78.64, 0.552; GCA_017470245.1, s__Avigastranaerophilus sp017470245, 95.0, 78.1, 0.466; GCA_944323625.1, s__Avigastranaerophilus sp944323625, 95.0, 78.0, 0.457; GCA_944323935.1, s__Avigastranaerophilus sp944323935, 95.0, 77.81, 0.466; GCA_944323945.1, s__Avigastranaerophilus sp944323945, 95.0, 77.81, 0.466; GCA_944322615.1, s__Avigastrana…	55.65	11	0.96689	Genome not assigned to closest species as it falls outside its pre-defined ANI radius
bin.526	d__Bacteria;p__Desulfobacterota;c__Desulfovibrionia;o__Desulfovibrionales;f__Desulfovibrionaceae;g__FLUQ01;s__	N/A	N/A	N/A	N/A	N/A	GCA_020861205.1	95	d__Bacteria;p__Desulfobacterota;c__Desulfovibrionia;o__Desulfovibrionales;f__Desulfovibrionaceae;g__FLUQ01;s__FLUQ01 sp020861205	78.18	0.36	d__Bacteria;p__Desulfobacterota;c__Desulfovibrionia;o__Desulfovibrionales;f__Desulfovibrionaceae;g__FLUQ01;s__	taxonomic classification defined by topology and ANI	classification based on placement in class-level tree	GCA_900079685.1, s__FLUQ01 sp900079685, 95.0, 79.02, 0.414	56.43	11	0.97129	N/A
bin.53	d__Bacteria;p__Desulfobacterota;c__Desulfovibrionia;o__Desulfovibrionales;f__Desulfovibrionaceae;g__;s__	N/A	N/A	N/A	N/A	N/A	N/A	N/A	N/A	N/A	N/A	d__Bacteria;p__Desulfobacterota;c__Desulfovibrionia;o__Desulfovibrionales;f__Desulfovibrionaceae;g__;s__	taxonomic classification fully defined by topology	classification based on placement in class-level tree	N/A	87.96	11	0.84895	N/A
bin.531	d__Bacteria;p__Bacteroidota;c__Bacteroidia;o__Bacteroidales;f__Bacteroidaceae;g__;s__	N/A	N/A	N/A	N/A	N/A	N/A	N/A	N/A	N/A	N/A	d__Bacteria;p__Bacteroidota;c__Bacteroidia;o__Bacteroidales;f__Bacteroidaceae;g__;s__	taxonomic novelty determined using RED	classification based on placement in class-level tree	N/A	76.56	11	0.90505	N/A
bin.532	d__Bacteria;p__Bacillota_A;c__Clostridia;o__Lachnospirales;f__Lachnospiraceae;g__;s__	N/A	N/A	N/A	N/A	N/A	N/A	N/A	N/A	N/A	N/A	d__Bacteria;p__Bacillota_A;c__Clostridia;o__Lachnospirales;f__Lachnospiraceae;g__;s__	taxonomic novelty determined using RED	classification based on placement in class-level tree	N/A	88.98	11	0.8624	N/A
bin.533	d__Bacteria;p__Pseudomonadota;c__Gammaproteobacteria;o__Burkholderiales;f__Burkholderiaceae_A;g__JAJPXW01;s__	N/A	N/A	N/A	N/A	N/A	GCA_021205255.1	95	d__Bacteria;p__Pseudomonadota;c__Gammaproteobacteria;o__Burkholderiales;f__Burkholderiaceae_A;g__JAJPXW01;s__JAJPXW01 sp021205255	78.86	0.373	d__Bacteria;p__Pseudomonadota;c__Gammaproteobacteria;o__Burkholderiales;f__Burkholderiaceae_A;g__JAJPXW01;s__	taxonomic classification defined by topology and ANI	classification based on placement in class-level tree	N/A	90.49	11	0.98878	N/A
bin.537	d__Bacteria;p__Bacteroidota;c__Bacteroidia;o__Bacteroidales;f__Tannerellaceae;g__Parabacteroides;s__Parabacteroides distasonis	GCF_000012845.1	95	d__Bacteria;p__Bacteroidota;c__Bacteroidia;o__Bacteroidales;f__Tannerellaceae;g__Parabacteroides;s__Parabacteroides distasonis	97.06	0.784	GCF_000012845.1	95	d__Bacteria;p__Bacteroidota;c__Bacteroidia;o__Bacteroidales;f__Tannerellaceae;g__Parabacteroides;s__Parabacteroides distasonis	97.06	0.784	d__Bacteria;p__Bacteroidota;c__Bacteroidia;o__Bacteroidales;f__Tannerellaceae;g__Parabacteroides;s__	taxonomic classification defined by topology and ANI	topological placement and ANI have congruent species assignments	GCF_004793765.1, s__Parabacteroides distasonis_A, 95.0, 94.11, 0.718; GCF_011038785.1, s__Parabacteroides sp011038785, 95.0, 89.95, 0.751; GCA_022009975.1, s__Parabacteroides sp900549585, 95.0, 80.89, 0.112; GCA_017481945.1, s__Parabacteroides sp017481945, 95.0, 78.88, 0.155; GCA_025151045.1, s__Parabacteroides johnsonii, 95.0, 78.81, 0.207; GCF_000969825.1, s__Parabacteroides gordonii, 95.0, 78.…	97.24	11	N/A	N/A
bin.538	d__Bacteria;p__Bacteroidota;c__Bacteroidia;o__Bacteroidales;f__Marinifilaceae;g__Odoribacter;s__Odoribacter splanchnicus	GCF_000190535.1	95	d__Bacteria;p__Bacteroidota;c__Bacteroidia;o__Bacteroidales;f__Marinifilaceae;g__Odoribacter;s__Odoribacter splanchnicus	98.38	0.724	GCF_000190535.1	95	d__Bacteria;p__Bacteroidota;c__Bacteroidia;o__Bacteroidales;f__Marinifilaceae;g__Odoribacter;s__Odoribacter splanchnicus	98.38	0.724	d__Bacteria;p__Bacteroidota;c__Bacteroidia;o__Bacteroidales;f__Marinifilaceae;g__Odoribacter;s__	taxonomic classification defined by topology and ANI	topological placement and ANI have congruent species assignments	GCA_900548135.1, s__Odoribacter sp900548135, 95.0, 81.15, 0.334; GCA_905204385.1, s__Odoribacter sp905204385, 95.0, 79.92, 0.198; GCA_021771575.1, s__Odoribacter sp021771575, 95.0, 78.87, 0.311; GCA_944321165.1, s__Odoribacter sp944321165, 95.0, 78.77, 0.327; GCA_900762515.1, s__Odoribacter sp900762515, 95.0, 78.48, 0.209; GCA_023400335.1, s__Odoribacter sp023400335, 95.0, 78.35, 0.122; GCA_90521…	75.83	11	N/A	N/A
bin.54	d__Bacteria;p__Campylobacterota;c__Campylobacteria;o__Campylobacterales;f__Arcobacteraceae;g__Aliarcobacter;s__Aliarcobacter butzleri	GCF_900187115.1	95	d__Bacteria;p__Campylobacterota;c__Campylobacteria;o__Campylobacterales;f__Arcobacteraceae;g__Aliarcobacter;s__Aliarcobacter butzleri	97.44	0.889	GCF_900187115.1	95	d__Bacteria;p__Campylobacterota;c__Campylobacteria;o__Campylobacterales;f__Arcobacteraceae;g__Aliarcobacter;s__Aliarcobacter butzleri	97.44	0.889	d__Bacteria;p__Campylobacterota;c__Campylobacteria;o__Campylobacterales;f__Arcobacteraceae;g__Aliarcobacter;s__	taxonomic classification defined by topology and ANI	topological placement and ANI have congruent species assignments	GCF_003063295.1, s__Aliarcobacter lacus, 95.0, 94.75, 0.863; GCF_003544915.1, s__Aliarcobacter ellisii, 95.0, 84.73, 0.775; GCF_013201725.1, s__Aliarcobacter defluvii, 95.0, 84.06, 0.769; GCF_013177635.1, s__Aliarcobacter aquimarinus, 95.0, 83.51, 0.723; GCF_013201935.1, s__Aliarcobacter cloacae, 95.0, 83.25, 0.751; GCF_003316695.1, s__Aliarcobacter vitoriensis, 95.0, 83.16, 0.714; GCF_003544815.…	93.27	11	N/A	N/A
bin.540	d__Bacteria;p__Bacillota_A;c__Clostridia;o__Lachnospirales;f__Lachnospiraceae;g__Choladocola;s__	N/A	N/A	N/A	N/A	N/A	N/A	N/A	N/A	N/A	N/A	d__Bacteria;p__Bacillota_A;c__Clostridia;o__Lachnospirales;f__Lachnospiraceae;g__Choladocola;s__	taxonomic classification defined by topology and ANI	classification based on placement in class-level tree	GCA_020860645.1, s__Choladocola sp020860645, 95.0, 90.95, 0.634; GCA_021202815.1, s__Choladocola sp021202815, 95.0, 90.39, 0.575; GCA_021203465.1, s__Choladocola sp021203465, 95.0, 86.78, 0.613; GCA_021205385.1, s__Choladocola sp021205385, 95.0, 86.66, 0.586; GCA_001941045.1, s__Choladocola sp001941045, 95.0, 86.65, 0.621; GCA_021204285.1, s__Choladocola sp021204285, 95.0, 86.22, 0.61; GCA_944381…	72.81	11	0.99307	Genome not assigned to closest species as it falls outside its pre-defined ANI radius
bin.543	d__Bacteria;p__Bacillota_A;c__Clostridia;o__Lachnospirales;f__Lachnospiraceae;g__Enterocloster;s__Enterocloster citroniae	GCF_000233455.1	95	d__Bacteria;p__Bacillota_A;c__Clostridia;o__Lachnospirales;f__Lachnospiraceae;g__Enterocloster;s__Enterocloster citroniae	99.31	0.921	GCF_000233455.1	95	d__Bacteria;p__Bacillota_A;c__Clostridia;o__Lachnospirales;f__Lachnospiraceae;g__Enterocloster;s__Enterocloster citroniae	99.31	0.921	d__Bacteria;p__Bacillota_A;c__Clostridia;o__Lachnospirales;f__Lachnospiraceae;g__Enterocloster;s__	taxonomic classification defined by topology and ANI	topological placement and ANI have congruent species assignments	GCF_003434055.1, s__Enterocloster aldenensis, 95.0, 81.72, 0.519; GCA_000155435.1, s__Enterocloster pacaense, 95.0, 81.53, 0.522; GCF_020297485.1, s__Enterocloster clostridioformis, 95.0, 80.16, 0.325; GCF_000424325.1, s__Enterocloster clostridioformis_A, 95.0, 80.13, 0.389; GCF_002234575.2, s__Enterocloster bolteae, 95.0, 79.78, 0.366; GCF_005845215.1, s__Enterocloster sp005845215, 95.0, 79.75, …	86.14	11	N/A	N/A
bin.546	d__Bacteria;p__Bacillota_A;c__Clostridia;o__UBA1381;f__UBA1381;g__12844;s__	N/A	N/A	N/A	N/A	N/A	GCA_021205715.1	95	d__Bacteria;p__Bacillota_A;c__Clostridia;o__UBA1381;f__UBA1381;g__12844;s__12844 sp021205715	82.69	0.775	d__Bacteria;p__Bacillota_A;c__Clostridia;o__UBA1381;f__UBA1381;g__12844;s__	taxonomic classification defined by topology and ANI	classification based on placement in class-level tree	GCA_017443895.1, s__12844 sp017443895, 95.0, 76.97, 0.109; GCA_902783115.1, s__12844 sp902783115, 95.0, 76.21, 0.108	95.43	11	0.97133	Genome not assigned to closest species as it falls outside its pre-defined ANI radius
bin.552	d__Bacteria;p__Bacillota_A;c__Clostridia;o__Oscillospirales;f__Ruminococcaceae;g__WRAV01;s__	N/A	N/A	N/A	N/A	N/A	GCA_009776345.1	95	d__Bacteria;p__Bacillota_A;c__Clostridia;o__Oscillospirales;f__Ruminococcaceae;g__WRAV01;s__WRAV01 sp009776345	76.06	0.068	d__Bacteria;p__Bacillota_A;c__Clostridia;o__Oscillospirales;f__Ruminococcaceae;g__WRAV01;s__	taxonomic classification defined by topology and ANI	classification based on placement in class-level tree	GCA_018434245.1, s__WRAV01 sp018434245, 95.0, 76.91, 0.11; GCA_009784625.1, s__WRAV01 sp009784625, 95.0, 76.71, 0.052; GCA_009780025.1, s__WRAV01 sp009780025, 95.0, 76.0, 0.052; GCA_009777635.1, s__WRAV01 sp009777635, 95.0, 75.91, 0.032	91.08	11	0.8851	N/A
bin.554	d__Bacteria;p__Bacteroidota;c__Bacteroidia;o__Bacteroidales;f__Tannerellaceae;g__UBA4116;s__UBA4116 sp021201565	GCA_021201565.1	95	d__Bacteria;p__Bacteroidota;c__Bacteroidia;o__Bacteroidales;f__Tannerellaceae;g__UBA4116;s__UBA4116 sp021201565	96.69	0.834	GCA_021201565.1	95	d__Bacteria;p__Bacteroidota;c__Bacteroidia;o__Bacteroidales;f__Tannerellaceae;g__UBA4116;s__UBA4116 sp021201565	96.69	0.834	d__Bacteria;p__Bacteroidota;c__Bacteroidia;o__Bacteroidales;f__Tannerellaceae;g__UBA4116;s__	taxonomic classification defined by topology and ANI	topological placement and ANI have congruent species assignments	GCA_021203545.1, s__UBA4116 sp021203545, 95.0, 79.47, 0.292; GCA_020860805.1, s__UBA4116 sp020860805, 95.0, 78.27, 0.249; GCA_021201865.1, s__UBA4116 sp021201865, 95.0, 77.41, 0.185; GCA_021201295.1, s__UBA4116 sp021201295, 95.0, 77.34, 0.168	74.14	11	N/A	Genome has more than 10.0% of markers with multiple hits
bin.555	d__Bacteria;p__Bacteroidota;c__Bacteroidia;o__Bacteroidales;f__Rikenellaceae;g__WRDF01;s__	N/A	N/A	N/A	N/A	N/A	N/A	N/A	N/A	N/A	N/A	d__Bacteria;p__Bacteroidota;c__Bacteroidia;o__Bacteroidales;f__Rikenellaceae;g__WRDF01;s__	ANI	classification based on placement in class-level tree	GCA_021202985.1, s__WRDF01 sp021202985, 95.0, 78.22, 0.34; GCA_020859685.1, s__WRDF01 sp020859685, 95.0, 78.07, 0.337; GCA_021201825.1, s__WRDF01 sp021201825, 95.0, 77.5, 0.24; GCA_020859875.1, s__WRDF01 sp020859875, 95.0, 76.84, 0.242; GCA_944415565.1, s__WRDF01 sp944415565, 95.0, 76.05, 0.073; GCA_944325305.1, s__WRDF01 sp944325305, 95.0, 75.97, 0.055; GCA_009783565.1, s__WRDF01 sp009783565, 95…	73.98	11	0.97243	N/A
bin.557	d__Bacteria;p__Bacteroidota;c__Bacteroidia;o__Bacteroidales;f__Rikenellaceae;g__Rikenella;s__Rikenella sp020859745	GCA_020859745.1	95	d__Bacteria;p__Bacteroidota;c__Bacteroidia;o__Bacteroidales;f__Rikenellaceae;g__Rikenella;s__Rikenella sp020859745	95.19	0.818	GCA_020859745.1	95	d__Bacteria;p__Bacteroidota;c__Bacteroidia;o__Bacteroidales;f__Rikenellaceae;g__Rikenella;s__Rikenella sp020859745	95.19	0.818	d__Bacteria;p__Bacteroidota;c__Bacteroidia;o__Bacteroidales;f__Rikenellaceae;g__Rikenella;s__	taxonomic classification defined by topology and ANI	topological placement and ANI have congruent species assignments	GCF_000427365.1, s__Rikenella microfusus, 95.0, 82.01, 0.685; GCA_910577125.1, s__Rikenella sp910577125, 95.0, 79.63, 0.474; GCA_910579375.1, s__Rikenella sp910579375, 95.0, 79.58, 0.495; GCF_900104655.1, s__Rikenella massiliensis, 95.0, 79.52, 0.505; GCA_022511025.1, s__Rikenella sp022511025, 95.0, 78.95, 0.505; GCA_910577885.1, s__Rikenella sp910577885, 95.0, 78.86, 0.446; GCA_019113395.1, s__R…	86.49	11	N/A	N/A
bin.558	d__Bacteria;p__Pseudomonadota;c__Gammaproteobacteria;o__Burkholderiales;f__Burkholderiaceae_A;g__JAJPXW01;s__	N/A	N/A	N/A	N/A	N/A	GCA_021205255.1	95	d__Bacteria;p__Pseudomonadota;c__Gammaproteobacteria;o__Burkholderiales;f__Burkholderiaceae_A;g__JAJPXW01;s__JAJPXW01 sp021205255	77.79	0.203	d__Bacteria;p__Pseudomonadota;c__Gammaproteobacteria;o__Burkholderiales;f__Burkholderiaceae_A;g__JAJPXW01;s__	taxonomic classification defined by topology and ANI	classification based on placement in class-level tree	N/A	74.16	11	0.98504	N/A
bin.560	d__Bacteria;p__Desulfobacterota;c__Desulfovibrionia;o__Desulfovibrionales;f__Desulfovibrionaceae;g__Desulfovibrio;s__	N/A	N/A	N/A	N/A	N/A	GCA_014804865.1	95	d__Bacteria;p__Desulfobacterota;c__Desulfovibrionia;o__Desulfovibrionales;f__Desulfovibrionaceae;g__Desulfovibrio;s__Desulfovibrio sp014804865	75.87	0.051	d__Bacteria;p__Desulfobacterota;c__Desulfovibrionia;o__Desulfovibrionales;f__Desulfovibrionaceae;g__Desulfovibrio;s__	taxonomic classification defined by topology and ANI	classification based on placement in class-level tree	GCA_014804905.1, s__Desulfovibrio sp014804905, 95.0, 77.57, 0.035; GCF_900116045.1, s__Desulfovibrio piger_A, 95.0, 77.15, 0.035; GCA_013374015.1, s__Desulfovibrio kirbyi, 95.0, 76.88, 0.037; GCF_004801255.1, s__Desulfovibrio desulfuricans_C, 95.0, 76.86, 0.036; GCA_905235595.1, s__Desulfovibrio sp905235595, 95.0, 76.82, 0.035; GCA_016284885.1, s__Desulfovibrio sp016284885, 95.0, 76.82, 0.013; GC…	94.44	11	0.95589	N/A
bin.561	d__Bacteria;p__Bacteroidota;c__Bacteroidia;o__Bacteroidales;f__Tannerellaceae;g__UBA4116;s__	N/A	N/A	N/A	N/A	N/A	N/A	N/A	N/A	N/A	N/A	d__Bacteria;p__Bacteroidota;c__Bacteroidia;o__Bacteroidales;f__Tannerellaceae;g__UBA4116;s__	ANI	classification based on placement in class-level tree	GCA_021201295.1, s__UBA4116 sp021201295, 95.0, 77.75, 0.177; GCA_021203545.1, s__UBA4116 sp021203545, 95.0, 77.52, 0.158; GCA_021201865.1, s__UBA4116 sp021201865, 95.0, 77.45, 0.194; GCA_020860805.1, s__UBA4116 sp020860805, 95.0, 77.44, 0.146; GCA_021201565.1, s__UBA4116 sp021201565, 95.0, 76.82, 0.144	66.61	11	0.95098	N/A
bin.563	d__Bacteria;p__Desulfobacterota;c__Desulfovibrionia;o__Desulfovibrionales;f__Desulfovibrionaceae;g__FLUQ01;s__	N/A	N/A	N/A	N/A	N/A	N/A	N/A	N/A	N/A	N/A	d__Bacteria;p__Desulfobacterota;c__Desulfovibrionia;o__Desulfovibrionales;f__Desulfovibrionaceae;g__FLUQ01;s__	taxonomic novelty determined using RED	classification based on placement in class-level tree	N/A	88.52	11	0.95224	N/A
bin.564	d__Bacteria;p__Bacteroidota;c__Bacteroidia;o__Bacteroidales;f__Tannerellaceae;g__Tannerella;s__	N/A	N/A	N/A	N/A	N/A	N/A	N/A	N/A	N/A	N/A	d__Bacteria;p__Bacteroidota;c__Bacteroidia;o__Bacteroidales;f__Tannerellaceae;g__Tannerella;s__	taxonomic novelty determined using RED	classification based on placement in class-level tree	N/A	83.87	11	0.9521	N/A
bin.565	d__Bacteria;p__Desulfobacterota;c__Desulfovibrionia;o__Desulfovibrionales;f__Desulfovibrionaceae;g__CALUUT01;s__	N/A	N/A	N/A	N/A	N/A	GCA_944324045.1	95	d__Bacteria;p__Desulfobacterota;c__Desulfovibrionia;o__Desulfovibrionales;f__Desulfovibrionaceae;g__CALUUT01;s__CALUUT01 sp944324045	79.83	0.5	d__Bacteria;p__Desulfobacterota;c__Desulfovibrionia;o__Desulfovibrionales;f__Desulfovibrionaceae;g__CALUUT01;s__	taxonomic classification defined by topology and ANI	classification based on placement in class-level tree	N/A	90.39	11	0.95958	Genome not assigned to closest species as it falls outside its pre-defined ANI radius
bin.566	d__Bacteria;p__Bacteroidota;c__Bacteroidia;o__Bacteroidales;f__Tannerellaceae;g__UBA4116;s__	N/A	N/A	N/A	N/A	N/A	GCA_021201565.1	95	d__Bacteria;p__Bacteroidota;c__Bacteroidia;o__Bacteroidales;f__Tannerellaceae;g__UBA4116;s__UBA4116 sp021201565	78.21	0.268	d__Bacteria;p__Bacteroidota;c__Bacteroidia;o__Bacteroidales;f__Tannerellaceae;g__UBA4116;s__	taxonomic classification defined by topology and ANI	classification based on placement in class-level tree	GCA_020860805.1, s__UBA4116 sp020860805, 95.0, 78.38, 0.193; GCA_021203545.1, s__UBA4116 sp021203545, 95.0, 78.18, 0.289; GCA_021201865.1, s__UBA4116 sp021201865, 95.0, 77.32, 0.181; GCA_021201295.1, s__UBA4116 sp021201295, 95.0, 77.24, 0.195	78.57	11	0.9722	N/A
bin.568	d__Bacteria;p__Desulfobacterota;c__Desulfovibrionia;o__Desulfovibrionales;f__Desulfovibrionaceae;g__;s__	N/A	N/A	N/A	N/A	N/A	N/A	N/A	N/A	N/A	N/A	d__Bacteria;p__Desulfobacterota;c__Desulfovibrionia;o__Desulfovibrionales;f__Desulfovibrionaceae;g__;s__	taxonomic classification fully defined by topology	classification based on placement in class-level tree	N/A	90.84	11	0.84618	N/A
bin.569	d__Bacteria;p__Pseudomonadota;c__Gammaproteobacteria;o__Burkholderiales;f__Burkholderiaceae_A;g__JAJPXW01;s__	N/A	N/A	N/A	N/A	N/A	GCA_021205255.1	95	d__Bacteria;p__Pseudomonadota;c__Gammaproteobacteria;o__Burkholderiales;f__Burkholderiaceae_A;g__JAJPXW01;s__JAJPXW01 sp021205255	79.54	0.363	d__Bacteria;p__Pseudomonadota;c__Gammaproteobacteria;o__Burkholderiales;f__Burkholderiaceae_A;g__JAJPXW01;s__	taxonomic classification defined by topology and ANI	classification based on placement in class-level tree	N/A	68.38	11	0.99144	N/A
bin.570	d__Bacteria;p__Bacillota_A;c__Clostridia;o__Oscillospirales;f__Acutalibacteraceae;g__;s__	N/A	N/A	N/A	N/A	N/A	N/A	N/A	N/A	N/A	N/A	d__Bacteria;p__Bacillota_A;c__Clostridia;o__Oscillospirales;f__Acutalibacteraceae;g__;s__	taxonomic novelty determined using RED	classification based on placement in class-level tree	N/A	49.69	11	0.91251	N/A
bin.571	d__Bacteria;p__Desulfobacterota;c__Desulfovibrionia;o__Desulfovibrionales;f__Desulfovibrionaceae;g__Frigididesulfovibrio;s__	N/A	N/A	N/A	N/A	N/A	N/A	N/A	N/A	N/A	N/A	d__Bacteria;p__Desulfobacterota;c__Desulfovibrionia;o__Desulfovibrionales;f__Desulfovibrionaceae;g__Frigididesulfovibrio;s__	ANI	classification based on placement in class-level tree	GCA_009783025.1, s__Frigididesulfovibrio sp009783025, 95.0, 77.91, 0.153; GCA_002293605.1, s__Frigididesulfovibrio sp002293605, 95.0, 77.58, 0.203; GCF_000430005.1, s__Frigididesulfovibrio cuneatus, 95.0, 75.99, 0.051	83.24	11	0.93229	N/A
bin.573	d__Bacteria;p__Desulfobacterota;c__Desulfarculia;o__Adiutricales;f__Adiutricaceae;g__Adiutrix;s__	N/A	N/A	N/A	N/A	N/A	GCA_023525915.1	95	d__Bacteria;p__Desulfobacterota;c__Desulfarculia;o__Adiutricales;f__Adiutricaceae;g__Adiutrix;s__Adiutrix sp023525915	78.27	0.273	d__Bacteria;p__Desulfobacterota;c__Desulfarculia;o__Adiutricales;f__Adiutricaceae;g__Adiutrix;s__	taxonomic classification defined by topology and ANI	classification based on placement in class-level tree	GCA_001577715.1, s__Adiutrix intracellularis, 95.0, 76.6, 0.037	81.05	11	0.89004	N/A
bin.574	d__Bacteria;p__Planctomycetota;c__SZUA-567;o__SZUA-567;f__SZUA-567;g__JAJBSZ01;s__	N/A	N/A	N/A	N/A	N/A	GCA_021205245.1	95	d__Bacteria;p__Planctomycetota;c__SZUA-567;o__SZUA-567;f__SZUA-567;g__JAJBSZ01;s__JAJBSZ01 sp021205245	86.19	0.893	d__Bacteria;p__Planctomycetota;c__SZUA-567;o__SZUA-567;f__SZUA-567;g__JAJBSZ01;s__	taxonomic classification defined by topology and ANI	classification based on placement in class-level tree	GCA_021203245.1, s__JAJBSZ01 sp021203245, 95.0, 86.66, 0.859; GCA_021201355.1, s__JAJBSZ01 sp021201355, 95.0, 77.77, 0.282; GCA_020860865.1, s__JAJBSZ01 sp020860865, 95.0, 77.5, 0.276; GCA_020861125.1, s__JAJBSZ01 sp020861125, 95.0, 77.02, 0.124	44.05	11	0.98619	Genome not assigned to closest species as it falls outside its pre-defined ANI radius
bin.575	d__Bacteria;p__Bacteroidota;c__Bacteroidia;o__Bacteroidales;f__Rikenellaceae;g__WRDF01;s__	N/A	N/A	N/A	N/A	N/A	N/A	N/A	N/A	N/A	N/A	d__Bacteria;p__Bacteroidota;c__Bacteroidia;o__Bacteroidales;f__Rikenellaceae;g__WRDF01;s__	ANI	classification based on placement in class-level tree	GCA_944325305.1, s__WRDF01 sp944325305, 95.0, 76.61, 0.037; GCA_020859875.1, s__WRDF01 sp020859875, 95.0, 76.5, 0.082; GCA_021202985.1, s__WRDF01 sp021202985, 95.0, 76.44, 0.098; GCA_944415565.1, s__WRDF01 sp944415565, 95.0, 76.33, 0.048; GCA_021201825.1, s__WRDF01 sp021201825, 95.0, 76.22, 0.096; GCA_020859685.1, s__WRDF01 sp020859685, 95.0, 76.16, 0.078; GCA_009783565.1, s__WRDF01 sp009783565, …	58.63	11	0.93304	N/A
bin.577	d__Bacteria;p__Desulfobacterota;c__Desulfovibrionia;o__Desulfovibrionales;f__Desulfovibrionaceae;g__WRHT01;s__	N/A	N/A	N/A	N/A	N/A	N/A	N/A	N/A	N/A	N/A	d__Bacteria;p__Desulfobacterota;c__Desulfovibrionia;o__Desulfovibrionales;f__Desulfovibrionaceae;g__WRHT01;s__	taxonomic novelty determined using RED	classification based on placement in class-level tree	N/A	28.08	11	0.87369	N/A
bin.578	d__Bacteria;p__Bacillota_C;c__Negativicutes;o__Acidaminococcales;f__Acidaminococcaceae;g__Phascolarctobacterium;s__Phascolarctobacterium sp900545535	GCA_900545535.1	95	d__Bacteria;p__Bacillota_C;c__Negativicutes;o__Acidaminococcales;f__Acidaminococcaceae;g__Phascolarctobacterium;s__Phascolarctobacterium sp900545535	97.43	0.851	GCA_900545535.1	95	d__Bacteria;p__Bacillota_C;c__Negativicutes;o__Acidaminococcales;f__Acidaminococcaceae;g__Phascolarctobacterium;s__Phascolarctobacterium sp900545535	97.43	0.851	d__Bacteria;p__Bacillota_C;c__Negativicutes;o__Acidaminococcales;f__Acidaminococcaceae;g__Phascolarctobacterium;s__	taxonomic classification defined by topology and ANI	topological placement and ANI have congruent species assignments	GCA_900551745.1, s__Phascolarctobacterium sp900551745, 95.0, 85.85, 0.745; GCF_003269275.1, s__Phascolarctobacterium faecium, 95.0, 85.76, 0.787; GCA_900544795.1, s__Phascolarctobacterium sp900544795, 95.0, 82.23, 0.731	93.8	11	N/A	N/A
bin.579	d__Bacteria;p__Actinomycetota;c__Actinomycetia;o__Actinomycetales;f__Micrococcaceae;g__Kocuria;s__	N/A	N/A	N/A	N/A	N/A	GCA_014698015.1	95	d__Bacteria;p__Actinomycetota;c__Actinomycetia;o__Actinomycetales;f__Micrococcaceae;g__Kocuria;s__Kocuria sp014698015	92.64	0.786	d__Bacteria;p__Actinomycetota;c__Actinomycetia;o__Actinomycetales;f__Micrococcaceae;g__Kocuria;s__	taxonomic classification defined by topology and ANI	classification based on placement in class-level tree	GCF_004136555.1, s__Kocuria carniphila, 95.0, 86.87, 0.764; GCF_000286355.1, s__Kocuria atrinae, 95.0, 85.81, 0.726; GCA_023426375.1, s__Kocuria sp023426375, 95.0, 85.52, 0.719; GCF_000786655.1, s__Kocuria marina_A, 95.811, 81.08, 0.566; GCA_014652975.1, s__Kocuria marina, 95.811, 80.57, 0.562; GCF_000010285.1, s__Kocuria rhizophila_A, 95.0, 80.49, 0.546; GCF_003687455.1, s__Kocuria tytonicola, 9…	84.51	11	0.99295	Genome not assigned to closest species as it falls outside its pre-defined ANI radius
bin.580	d__Bacteria;p__Bacillota_A;c__Clostridia;o__Oscillospirales;f__Ruminococcaceae;g__WRAV01;s__	N/A	N/A	N/A	N/A	N/A	N/A	N/A	N/A	N/A	N/A	d__Bacteria;p__Bacillota_A;c__Clostridia;o__Oscillospirales;f__Ruminococcaceae;g__WRAV01;s__	ANI	classification based on placement in class-level tree	GCA_009776345.1, s__WRAV01 sp009776345, 95.0, 76.49, 0.045; GCA_018434245.1, s__WRAV01 sp018434245, 95.0, 76.26, 0.126; GCA_009777635.1, s__WRAV01 sp009777635, 95.0, 75.93, 0.051; GCA_009784625.1, s__WRAV01 sp009784625, 95.0, 75.91, 0.075; GCA_009780025.1, s__WRAV01 sp009780025, 95.0, 75.91, 0.061	82.01	11	0.88638	N/A
bin.581	d__Bacteria;p__Bacteroidota;c__Bacteroidia;o__Bacteroidales;f__Bacteroidaceae;g__Bacteroides_H;s__	N/A	N/A	N/A	N/A	N/A	GCF_010500965.1	95	d__Bacteria;p__Bacteroidota;c__Bacteroidia;o__Bacteroidales;f__Bacteroidaceae;g__Bacteroides_H;s__Bacteroides_H sp010500965	79.48	0.383	d__Bacteria;p__Bacteroidota;c__Bacteroidia;o__Bacteroidales;f__Bacteroidaceae;g__Bacteroides_H;s__	taxonomic classification defined by topology and ANI	classification based on placement in class-level tree	GCA_021201335.1, s__Bacteroides_H sp021201335, 95.0, 78.4, 0.128; GCF_010500995.1, s__Bacteroides_H sp010500995, 95.0, 77.68, 0.143; GCF_010500955.1, s__Bacteroides_H sp010500955, 95.0, 77.21, 0.101; GCF_010501015.1, s__Bacteroides_H sp010501015, 95.0, 76.99, 0.107	85.08	11	0.97489	N/A
bin.583	d__Bacteria;p__Desulfobacterota;c__Desulfovibrionia;o__Desulfovibrionales;f__Desulfovibrionaceae;g__;s__	N/A	N/A	N/A	N/A	N/A	N/A	N/A	N/A	N/A	N/A	d__Bacteria;p__Desulfobacterota;c__Desulfovibrionia;o__Desulfovibrionales;f__Desulfovibrionaceae;g__;s__	taxonomic classification fully defined by topology	classification based on placement in class-level tree	N/A	89.49	11	0.84713	N/A
bin.589	d__Bacteria;p__Desulfobacterota;c__Desulfovibrionia;o__Desulfovibrionales;f__Desulfovibrionaceae;g__FLUQ01;s__	N/A	N/A	N/A	N/A	N/A	N/A	N/A	N/A	N/A	N/A	d__Bacteria;p__Desulfobacterota;c__Desulfovibrionia;o__Desulfovibrionales;f__Desulfovibrionaceae;g__FLUQ01;s__	taxonomic novelty determined using RED	classification based on placement in class-level tree	N/A	66.4	11	0.92292	N/A
bin.590	d__Bacteria;p__Bacillota_A;c__Clostridia;o__Oscillospirales;f__Oscillospiraceae;g__Onthomonas;s__	N/A	N/A	N/A	N/A	N/A	GCA_021200895.1	95	d__Bacteria;p__Bacillota_A;c__Clostridia;o__Oscillospirales;f__Oscillospiraceae;g__Onthomonas;s__Onthomonas sp021200895	93.57	0.594	d__Bacteria;p__Bacillota_A;c__Clostridia;o__Oscillospirales;f__Oscillospiraceae;g__Onthomonas;s__	taxonomic classification defined by topology and ANI	classification based on placement in class-level tree	GCA_020860385.1, s__Onthomonas sp020860385, 95.0, 92.42, 0.611; GCA_021201475.1, s__Onthomonas sp021201475, 95.0, 90.06, 0.605; GCA_021205455.1, s__Onthomonas sp021205455, 95.0, 87.97, 0.635; GCA_021203325.1, s__Onthomonas sp021203325, 95.0, 87.44, 0.6; GCA_021202775.1, s__Onthomonas sp021202775, 95.0, 87.33, 0.607; GCA_021201515.1, s__Onthomonas sp021201515, 95.0, 85.93, 0.496; GCA_021201185.1, …	51.64	11	0.99837	Genome not assigned to closest species as it falls outside its pre-defined ANI radius;Genome has more than 10.0% of markers with multiple hits
bin.591	d__Bacteria;p__Bacillota_A;c__Clostridia;o__Oscillospirales;f__Oscillospiraceae;g__JAJPXI01;s__	N/A	N/A	N/A	N/A	N/A	GCA_021205585.1	95	d__Bacteria;p__Bacillota_A;c__Clostridia;o__Oscillospirales;f__Oscillospiraceae;g__JAJPXI01;s__JAJPXI01 sp021205585	83.85	0.512	d__Bacteria;p__Bacillota_A;c__Clostridia;o__Oscillospirales;f__Oscillospiraceae;g__JAJPXI01;s__	taxonomic classification defined by topology and ANI	classification based on placement in class-level tree	GCA_021203885.1, s__JAJPXI01 sp021203885, 95.0, 76.07, 0.07	56.13	11	0.96375	Genome not assigned to closest species as it falls outside its pre-defined ANI radius
bin.592	d__Bacteria;p__Bacillota_A;c__Clostridia;o__Lachnospirales;f__Lachnospiraceae;g__RGIG6307;s__	N/A	N/A	N/A	N/A	N/A	GCA_021200995.1	95	d__Bacteria;p__Bacillota_A;c__Clostridia;o__Lachnospirales;f__Lachnospiraceae;g__RGIG6307;s__RGIG6307 sp021200995	83.81	0.604	d__Bacteria;p__Bacillota_A;c__Clostridia;o__Lachnospirales;f__Lachnospiraceae;g__RGIG6307;s__	taxonomic classification defined by topology and ANI	classification based on placement in class-level tree	GCA_021199495.1, s__RGIG6307 sp021199495, 95.0, 83.82, 0.654; GCA_021205565.1, s__RGIG6307 sp021205565, 95.0, 83.12, 0.604; GCA_021203305.1, s__RGIG6307 sp021203305, 95.0, 81.09, 0.485; GCA_021202575.1, s__RGIG6307 sp021202575, 95.0, 80.61, 0.369; GCA_021205045.1, s__RGIG6307 sp021205045, 95.0, 80.33, 0.404; GCA_021199405.1, s__RGIG6307 sp021199405, 95.0, 79.9, 0.404; GCA_021200345.1, s__RGIG6307…	48.48	11	0.99016	Genome not assigned to closest species as it falls outside its pre-defined ANI radius
bin.593	d__Bacteria;p__Bacillota_A;c__Clostridia;o__Oscillospirales;f__Oscillospiraceae;g__Onthomonas;s__	N/A	N/A	N/A	N/A	N/A	GCA_900758315.1	95	d__Bacteria;p__Bacillota_A;c__Clostridia;o__Oscillospirales;f__Oscillospiraceae;g__Onthomonas;s__Onthomonas sp900758315	82.99	0.769	d__Bacteria;p__Bacillota_A;c__Clostridia;o__Oscillospirales;f__Oscillospiraceae;g__Onthomonas;s__	taxonomic classification defined by topology and ANI	classification based on placement in class-level tree	GCA_003150485.1, s__Onthomonas sp003150485, 95.0, 82.91, 0.5; GCA_021205725.1, s__Onthomonas sp021205725, 95.0, 79.75, 0.115; GCA_021202775.1, s__Onthomonas sp021202775, 95.0, 79.46, 0.115; GCA_021205375.1, s__Onthomonas sp021205375, 95.0, 79.36, 0.154; GCA_021203325.1, s__Onthomonas sp021203325, 95.0, 79.3, 0.077; GCA_900545815.1, s__Onthomonas sp900545815, 95.0, 79.08, 0.385; GCA_934597165.1, s…	37.14	11	0.9891	Genome not assigned to closest species as it falls outside its pre-defined ANI radius
bin.595	d__Bacteria;p__Bacillota_A;c__Clostridia;o__Lachnospirales;f__Lachnospiraceae;g__Scatomonas;s__	N/A	N/A	N/A	N/A	N/A	N/A	N/A	N/A	N/A	N/A	d__Bacteria;p__Bacillota_A;c__Clostridia;o__Lachnospirales;f__Lachnospiraceae;g__Scatomonas;s__	taxonomic classification defined by topology and ANI	classification based on placement in class-level tree	GCF_014337215.1, s__Scatomonas hejianensis, 95.0, 83.44, 0.891; GCA_018716575.1, s__Scatomonas merdavium, 95.0, 79.13, 0.258; GCA_018716305.1, s__Scatomonas merdigallinarum, 95.0, 78.06, 0.18; GCA_018713515.1, s__Scatomonas pullistercoris, 95.0, 77.16, 0.203; GCA_021442455.1, s__Scatomonas sp021442455, 95.0, 76.82, 0.102	40.91	11	0.93951	Genome not assigned to closest species as it falls outside its pre-defined ANI radius
bin.596	d__Bacteria;p__Bacillota_A;c__Clostridia;o__Lachnospirales;f__Lachnospiraceae;g__Eisenbergiella;s__Eisenbergiella tayi	GCF_001881565.1	95	d__Bacteria;p__Bacillota_A;c__Clostridia;o__Lachnospirales;f__Lachnospiraceae;g__Eisenbergiella;s__Eisenbergiella tayi	97.55	0.938	GCF_001881565.1	95	d__Bacteria;p__Bacillota_A;c__Clostridia;o__Lachnospirales;f__Lachnospiraceae;g__Eisenbergiella;s__Eisenbergiella tayi	97.55	0.938	d__Bacteria;p__Bacillota_A;c__Clostridia;o__Lachnospirales;f__Lachnospiraceae;g__Eisenbergiella;s__	taxonomic classification defined by topology and ANI	topological placement and ANI have congruent species assignments	GCA_022845955.1, s__Eisenbergiella sp003478085, 95.0, 82.52, 0.714; GCA_900548905.1, s__Eisenbergiella sp900548905, 95.0, 82.29, 0.696; GCF_009696275.1, s__Eisenbergiella porci, 95.0, 79.61, 0.402; GCA_019113175.1, s__Eisenbergiella stercoravium, 95.0, 77.78, 0.098; GCA_021770245.1, s__Eisenbergiella sp021770245, 95.0, 77.35, 0.089; GCA_019119595.1, s__Eisenbergiella merdavium, 95.0, 77.12, 0.116…	38.11	11	N/A	N/A
bin.6	d__Bacteria;p__Bacillota_A;c__Clostridia;o__Oscillospirales;f__Ruminococcaceae;g__WRAV01;s__	N/A	N/A	N/A	N/A	N/A	GCA_009777635.1	95	d__Bacteria;p__Bacillota_A;c__Clostridia;o__Oscillospirales;f__Ruminococcaceae;g__WRAV01;s__WRAV01 sp009777635	75.25	0.026	d__Bacteria;p__Bacillota_A;c__Clostridia;o__Oscillospirales;f__Ruminococcaceae;g__WRAV01;s__	taxonomic classification defined by topology and ANI	classification based on placement in class-level tree	GCA_018434245.1, s__WRAV01 sp018434245, 95.0, 76.86, 0.107; GCA_009780025.1, s__WRAV01 sp009780025, 95.0, 76.1, 0.021; GCA_009776345.1, s__WRAV01 sp009776345, 95.0, 76.0, 0.025; GCA_009784625.1, s__WRAV01 sp009784625, 95.0, 75.6, 0.041	70.03	11	0.87233	N/A
bin.61	d__Bacteria;p__Bacillota_A;c__Clostridia;o__Oscillospirales;f__Ruminococcaceae;g__WRAV01;s__	N/A	N/A	N/A	N/A	N/A	N/A	N/A	N/A	N/A	N/A	d__Bacteria;p__Bacillota_A;c__Clostridia;o__Oscillospirales;f__Ruminococcaceae;g__WRAV01;s__	ANI	classification based on placement in class-level tree	GCA_009780025.1, s__WRAV01 sp009780025, 95.0, 76.91, 0.069; GCA_009784625.1, s__WRAV01 sp009784625, 95.0, 76.8, 0.073; GCA_018434245.1, s__WRAV01 sp018434245, 95.0, 76.53, 0.108; GCA_009776345.1, s__WRAV01 sp009776345, 95.0, 76.53, 0.039; GCA_009777635.1, s__WRAV01 sp009777635, 95.0, 75.91, 0.031	88.74	11	0.88962	N/A
bin.62	d__Bacteria;p__Bacillota_A;c__Clostridia;o__Oscillospirales;f__Oscillospiraceae;g__;s__	N/A	N/A	N/A	N/A	N/A	N/A	N/A	N/A	N/A	N/A	d__Bacteria;p__Bacillota_A;c__Clostridia;o__Oscillospirales;f__Oscillospiraceae;g__;s__	taxonomic novelty determined using RED	classification based on placement in class-level tree	N/A	57.78	11	0.88063	N/A
bin.63	d__Bacteria;p__Bacillota_A;c__Clostridia;o__Lachnospirales;f__Lachnospiraceae;g__Eubacterium_I;s__	N/A	N/A	N/A	N/A	N/A	GCA_020860755.1	95	d__Bacteria;p__Bacillota_A;c__Clostridia;o__Lachnospirales;f__Lachnospiraceae;g__Eubacterium_I;s__Eubacterium_I sp020860755	89.95	0.899	d__Bacteria;p__Bacillota_A;c__Clostridia;o__Lachnospirales;f__Lachnospiraceae;g__Eubacterium_I;s__	taxonomic classification defined by topology and ANI	classification based on placement in class-level tree	GCA_001941025.1, s__Eubacterium_I sp001941025, 95.0, 77.66, 0.291; GCA_021202015.1, s__Eubacterium_I sp021202015, 95.0, 77.18, 0.18; GCA_021205085.1, s__Eubacterium_I sp021205085, 95.0, 77.08, 0.171; GCA_020859905.1, s__Eubacterium_I sp020859905, 95.0, 77.01, 0.177; GCA_021204005.1, s__Eubacterium_I sp021204005, 95.0, 76.93, 0.139; GCA_021201535.1, s__Eubacterium_I sp021201535, 95.0, 76.83, 0.18;…	64.63	11	0.99239	Genome not assigned to closest species as it falls outside its pre-defined ANI radius
bin.64	d__Bacteria;p__Actinomycetota;c__Coriobacteriia;o__Coriobacteriales;f__Eggerthellaceae;g__;s__	N/A	N/A	N/A	N/A	N/A	N/A	N/A	N/A	N/A	N/A	d__Bacteria;p__Actinomycetota;c__Coriobacteriia;o__Coriobacteriales;f__Eggerthellaceae;g__;s__	taxonomic novelty determined using RED	classification based on placement in class-level tree	N/A	92.87	11	0.91586	N/A
bin.68	d__Bacteria;p__Bacillota_A;c__Clostridia;o__Lachnospirales;f__Lachnospiraceae;g__Choladocola;s__	N/A	N/A	N/A	N/A	N/A	N/A	N/A	N/A	N/A	N/A	d__Bacteria;p__Bacillota_A;c__Clostridia;o__Lachnospirales;f__Lachnospiraceae;g__Choladocola;s__	ANI	classification based on placement in class-level tree	GCA_021203465.1, s__Choladocola sp021203465, 95.0, 79.62, 0.319; GCA_001941045.1, s__Choladocola sp001941045, 95.0, 79.4, 0.347; GCA_020860645.1, s__Choladocola sp020860645, 95.0, 79.32, 0.35; GCA_021205385.1, s__Choladocola sp021205385, 95.0, 79.11, 0.299; GCA_021202815.1, s__Choladocola sp021202815, 95.0, 79.01, 0.315; GCA_021204285.1, s__Choladocola sp021204285, 95.0, 78.52, 0.305; GCA_9105748…	76.46	11	0.93366	N/A
bin.69	d__Bacteria;p__Bacteroidota;c__Bacteroidia;o__Bacteroidales;f__Rikenellaceae;g__Alistipes;s__Alistipes onderdonkii	GCA_025145285.1	95	d__Bacteria;p__Bacteroidota;c__Bacteroidia;o__Bacteroidales;f__Rikenellaceae;g__Alistipes;s__Alistipes onderdonkii	98.88	0.92	GCA_025145285.1	95	d__Bacteria;p__Bacteroidota;c__Bacteroidia;o__Bacteroidales;f__Rikenellaceae;g__Alistipes;s__Alistipes onderdonkii	98.88	0.92	d__Bacteria;p__Bacteroidota;c__Bacteroidia;o__Bacteroidales;f__Rikenellaceae;g__Alistipes;s__	taxonomic classification defined by topology and ANI	topological placement and ANI have congruent species assignments	GCA_902388705.1, s__Alistipes sp902388705, 95.0, 85.22, 0.732; GCF_000265365.1, s__Alistipes finegoldii, 95.0, 84.6, 0.608; GCA_021204515.1, s__Alistipes sp021204515, 95.0, 83.94, 0.527; GCA_934754975.1, s__Alistipes sp934754975, 95.0, 83.48, 0.555; GCA_025145845.1, s__Alistipes shahii, 95.0, 82.78, 0.539; GCA_900541585.1, s__Alistipes sp900541585, 95.0, 82.62, 0.501; GCA_025145645.1, s__Alistipe…	78.75	11	N/A	N/A
bin.7	d__Bacteria;p__Bacillota_A;c__Clostridia;o__Lachnospirales;f__Lachnospiraceae;g__;s__	N/A	N/A	N/A	N/A	N/A	N/A	N/A	N/A	N/A	N/A	d__Bacteria;p__Bacillota_A;c__Clostridia;o__Lachnospirales;f__Lachnospiraceae;g__;s__	taxonomic novelty determined using RED	classification based on placement in class-level tree	N/A	65.42	11	0.85979	N/A
bin.71	d__Bacteria;p__Bacillota_A;c__Clostridia;o__Lachnospirales;f__Lachnospiraceae;g__Eubacterium_I;s__Eubacterium_I sp020860185	GCA_020860185.1	95	d__Bacteria;p__Bacillota_A;c__Clostridia;o__Lachnospirales;f__Lachnospiraceae;g__Eubacterium_I;s__Eubacterium_I sp020860185	97.14	0.728	GCA_020860185.1	95	d__Bacteria;p__Bacillota_A;c__Clostridia;o__Lachnospirales;f__Lachnospiraceae;g__Eubacterium_I;s__Eubacterium_I sp020860185	97.14	0.728	d__Bacteria;p__Bacillota_A;c__Clostridia;o__Lachnospirales;f__Lachnospiraceae;g__Eubacterium_I;s__	taxonomic classification defined by topology and ANI	topological placement and ANI have congruent species assignments	GCA_021201535.1, s__Eubacterium_I sp021201535, 95.0, 93.44, 0.814; GCA_020859905.1, s__Eubacterium_I sp020859905, 95.0, 82.68, 0.594; GCA_021201035.1, s__Eubacterium_I sp021201035, 95.0, 82.61, 0.558; GCA_021202015.1, s__Eubacterium_I sp021202015, 95.0, 80.85, 0.495; GCA_021205085.1, s__Eubacterium_I sp021205085, 95.0, 78.59, 0.277; GCA_021203005.1, s__Eubacterium_I sp021203005, 95.0, 78.48, 0.32…	66.3	11	N/A	N/A
bin.72	d__Bacteria;p__Bacillota_A;c__Clostridia;o__Oscillospirales;f__Oscillospiraceae;g__Onthomonas;s__	N/A	N/A	N/A	N/A	N/A	N/A	N/A	N/A	N/A	N/A	d__Bacteria;p__Bacillota_A;c__Clostridia;o__Oscillospirales;f__Oscillospiraceae;g__Onthomonas;s__	taxonomic classification defined by topology and ANI	classification based on placement in class-level tree	GCA_021203185.1, s__Onthomonas sp021203185, 95.0, 91.04, 0.756; GCA_021202515.1, s__Onthomonas sp021202515, 95.0, 90.31, 0.812; GCA_020859945.1, s__Onthomonas sp020859945, 95.0, 90.19, 0.827; GCA_021205375.1, s__Onthomonas sp021205375, 95.0, 89.64, 0.732; GCA_001941075.1, s__Onthomonas sp001941075, 95.0, 89.58, 0.612; GCA_021205205.1, s__Onthomonas sp021205205, 95.0, 89.19, 0.687; GCA_021203685.1…	41.93	11	0.9888	Genome not assigned to closest species as it falls outside its pre-defined ANI radius
bin.73	d__Bacteria;p__Bacteroidota;c__Bacteroidia;o__Bacteroidales;f__Bacteroidaceae;g__Bacteroides_H;s__	N/A	N/A	N/A	N/A	N/A	GCF_010501015.1	95	d__Bacteria;p__Bacteroidota;c__Bacteroidia;o__Bacteroidales;f__Bacteroidaceae;g__Bacteroides_H;s__Bacteroides_H sp010501015	77.22	0.074	d__Bacteria;p__Bacteroidota;c__Bacteroidia;o__Bacteroidales;f__Bacteroidaceae;g__Bacteroides_H;s__	taxonomic classification defined by topology and ANI	classification based on placement in class-level tree	GCF_010500965.1, s__Bacteroides_H sp010500965, 95.0, 77.03, 0.103; GCA_021201335.1, s__Bacteroides_H sp021201335, 95.0, 76.9, 0.106; GCF_010500995.1, s__Bacteroides_H sp010500995, 95.0, 76.81, 0.103; GCF_010500955.1, s__Bacteroides_H sp010500955, 95.0, 76.74, 0.117	87.73	11	0.94978	N/A
bin.77	d__Bacteria;p__Desulfobacterota;c__Desulfovibrionia;o__Desulfovibrionales;f__Desulfovibrionaceae;g__Bilophila;s__Bilophila sp900553145	GCA_900553145.1	95	d__Bacteria;p__Desulfobacterota;c__Desulfovibrionia;o__Desulfovibrionales;f__Desulfovibrionaceae;g__Bilophila;s__Bilophila sp900553145	97.45	0.862	GCA_900553145.1	95	d__Bacteria;p__Desulfobacterota;c__Desulfovibrionia;o__Desulfovibrionales;f__Desulfovibrionaceae;g__Bilophila;s__Bilophila sp900553145	97.45	0.862	d__Bacteria;p__Desulfobacterota;c__Desulfovibrionia;o__Desulfovibrionales;f__Desulfovibrionaceae;g__Bilophila;s__	taxonomic classification defined by topology and ANI	topological placement and ANI have congruent species assignments	GCF_000701705.1, s__Bilophila wadsworthia, 95.0, 90.06, 0.778; GCA_900550745.1, s__Bilophila sp900550745, 95.0, 89.52, 0.857; GCA_902373525.1, s__Bilophila sp902373525, 95.0, 85.12, 0.679; GCA_944326695.1, s__Bilophila faecipullorum, 95.0, 82.47, 0.572; GCA_023403845.1, s__Bilophila sp023403845, 95.0, 78.58, 0.303; GCA_910585945.1, s__Bilophila sp910585945, 95.0, 77.97, 0.224	93.78	11	N/A	N/A
bin.78	d__Bacteria;p__Verrucomicrobiota;c__Lentisphaeria;o__Victivallales;f__Victivallaceae;g__Victivallis;s__Victivallis lenta	GCF_009695545.1	95	d__Bacteria;p__Verrucomicrobiota;c__Lentisphaeria;o__Victivallales;f__Victivallaceae;g__Victivallis;s__Victivallis lenta	99.2	0.944	GCF_009695545.1	95	d__Bacteria;p__Verrucomicrobiota;c__Lentisphaeria;o__Victivallales;f__Victivallaceae;g__Victivallis;s__Victivallis lenta	99.2	0.944	d__Bacteria;p__Verrucomicrobiota;c__Lentisphaeria;o__Victivallales;f__Victivallaceae;g__Victivallis;s__	taxonomic classification defined by topology and ANI	topological placement and ANI have congruent species assignments	GCA_018265615.1, s__Victivallis sp018265615, 95.0, 81.8, 0.545; GCA_944391105.1, s__Victivallis sp944391105, 95.0, 80.34, 0.464; GCA_944389935.1, s__Victivallis sp944389935, 95.0, 80.24, 0.469; GCF_003096415.1, s__Victivallis vadensis, 95.0, 79.61, 0.366; GCA_900761715.1, s__Victivallis sp900761715, 95.0, 79.4, 0.213; GCA_900551245.1, s__Victivallis sp900551245, 95.0, 78.86, 0.279; GCA_022009855.…	87.19	11	N/A	N/A
bin.81	d__Bacteria;p__Bacillota_A;c__Clostridia;o__Oscillospirales;f__Oscillospiraceae;g__Onthomonas;s__	N/A	N/A	N/A	N/A	N/A	GCA_021201515.1	95	d__Bacteria;p__Bacillota_A;c__Clostridia;o__Oscillospirales;f__Oscillospiraceae;g__Onthomonas;s__Onthomonas sp021201515	93.89	0.846	d__Bacteria;p__Bacillota_A;c__Clostridia;o__Oscillospirales;f__Oscillospiraceae;g__Onthomonas;s__	taxonomic classification defined by topology and ANI	classification based on placement in class-level tree	GCA_021203325.1, s__Onthomonas sp021203325, 95.0, 94.15, 0.799; GCA_021202775.1, s__Onthomonas sp021202775, 95.0, 93.88, 0.759; GCA_020860385.1, s__Onthomonas sp020860385, 95.0, 89.82, 0.734; GCA_021200895.1, s__Onthomonas sp021200895, 95.0, 89.31, 0.693; GCA_021205455.1, s__Onthomonas sp021205455, 95.0, 89.24, 0.712; GCA_021201475.1, s__Onthomonas sp021201475, 95.0, 89.08, 0.715; GCA_021205725.1…	75.87	11	0.99531	Genome not assigned to closest species as it falls outside its pre-defined ANI radius
bin.82	d__Bacteria;p__Bacteroidota;c__Bacteroidia;o__Bacteroidales;f__Rikenellaceae;g__WRDF01;s__WRDF01 sp021202985	GCA_021202985.1	95	d__Bacteria;p__Bacteroidota;c__Bacteroidia;o__Bacteroidales;f__Rikenellaceae;g__WRDF01;s__WRDF01 sp021202985	95.78	0.917	GCA_021202985.1	95	d__Bacteria;p__Bacteroidota;c__Bacteroidia;o__Bacteroidales;f__Rikenellaceae;g__WRDF01;s__WRDF01 sp021202985	95.78	0.917	d__Bacteria;p__Bacteroidota;c__Bacteroidia;o__Bacteroidales;f__Rikenellaceae;g__WRDF01;s__	taxonomic classification defined by topology and ANI	topological placement and ANI have congruent species assignments	GCA_020859685.1, s__WRDF01 sp020859685, 95.0, 82.5, 0.768; GCA_021201825.1, s__WRDF01 sp021201825, 95.0, 77.9, 0.213; GCA_020859875.1, s__WRDF01 sp020859875, 95.0, 77.38, 0.142; GCA_944415565.1, s__WRDF01 sp944415565, 95.0, 76.64, 0.059; GCA_009783565.1, s__WRDF01 sp009783565, 95.0, 76.15, 0.057; GCA_944325305.1, s__WRDF01 sp944325305, 95.0, 75.55, 0.044	68.54	11	N/A	N/A
bin.83	d__Bacteria;p__Bacillota_B;c__Syntrophomonadia;o__Syntrophomonadales;f__CALXSZ01;g__;s__	N/A	N/A	N/A	N/A	N/A	GCA_944391275.1	95	d__Bacteria;p__Bacillota_B;c__Syntrophomonadia;o__Syntrophomonadales;f__CALXSZ01;g__CALXSZ01;s__CALXSZ01 sp944391275	76.29	0.015	d__Bacteria;p__Bacillota_B;c__Syntrophomonadia;o__Syntrophomonadales;f__CALXSZ01;g__;s__	taxonomic classification defined by topology and ANI	classification based on placement in class-level tree	N/A	79.6	11	0.77382	N/A
bin.84	d__Bacteria;p__Desulfobacterota;c__Desulfovibrionia;o__Desulfovibrionales;f__Desulfovibrionaceae;g__Desulfovibrio;s__Desulfovibrio porci	GCF_009696265.1	95	d__Bacteria;p__Desulfobacterota;c__Desulfovibrionia;o__Desulfovibrionales;f__Desulfovibrionaceae;g__Desulfovibrio;s__Desulfovibrio porci	99.09	0.938	GCF_009696265.1	95	d__Bacteria;p__Desulfobacterota;c__Desulfovibrionia;o__Desulfovibrionales;f__Desulfovibrionaceae;g__Desulfovibrio;s__Desulfovibrio porci	99.09	0.938	d__Bacteria;p__Desulfobacterota;c__Desulfovibrionia;o__Desulfovibrionales;f__Desulfovibrionaceae;g__Desulfovibrio;s__	taxonomic classification defined by topology and ANI	topological placement and ANI have congruent species assignments	GCA_000403945.1, s__Desulfovibrio sp000403945, 95.0, 91.66, 0.572; GCA_910575755.1, s__Desulfovibrio sp910575755, 95.0, 88.17, 0.666; GCF_001553605.1, s__Desulfovibrio fairfieldensis, 95.0, 87.3, 0.84; GCF_011039085.1, s__Desulfovibrio sp011039085, 95.0, 82.04, 0.59; GCF_900102485.1, s__Desulfovibrio legallii_A, 95.0, 80.38, 0.525; GCA_015062205.1, s__Desulfovibrio desulfuricans_D, 95.0, 80.32, 0…	86.16	11	N/A	N/A
bin.87	d__Bacteria;p__Planctomycetota;c__SZUA-567;o__SZUA-567;f__SZUA-567;g__JAJBSZ01;s__	N/A	N/A	N/A	N/A	N/A	N/A	N/A	N/A	N/A	N/A	d__Bacteria;p__Planctomycetota;c__SZUA-567;o__SZUA-567;f__SZUA-567;g__JAJBSZ01;s__	ANI	classification based on placement in class-level tree	GCA_021203245.1, s__JAJBSZ01 sp021203245, 95.0, 77.87, 0.239; GCA_020861125.1, s__JAJBSZ01 sp020861125, 95.0, 77.68, 0.234; GCA_020860865.1, s__JAJBSZ01 sp020860865, 95.0, 77.53, 0.18; GCA_021205245.1, s__JAJBSZ01 sp021205245, 95.0, 77.45, 0.175; GCA_021201355.1, s__JAJBSZ01 sp021201355, 95.0, 77.44, 0.184	89.02	11	0.89152	N/A
bin.88	d__Bacteria;p__Bacteroidota;c__Bacteroidia;o__Bacteroidales;f__Muribaculaceae;g__JAJPXC01;s__JAJPXC01 sp021205635	GCA_021205635.1	95	d__Bacteria;p__Bacteroidota;c__Bacteroidia;o__Bacteroidales;f__Muribaculaceae;g__JAJPXC01;s__JAJPXC01 sp021205635	99.37	0.882	GCA_021205635.1	95	d__Bacteria;p__Bacteroidota;c__Bacteroidia;o__Bacteroidales;f__Muribaculaceae;g__JAJPXC01;s__JAJPXC01 sp021205635	99.37	0.882	d__Bacteria;p__Bacteroidota;c__Bacteroidia;o__Bacteroidales;f__Muribaculaceae;g__JAJPXC01;s__	taxonomic classification defined by topology and ANI	topological placement and ANI have congruent species assignments	GCA_020859755.1, s__JAJPXC01 sp020859755, 95.0, 86.2, 0.74	88	11	N/A	N/A
bin.89	d__Bacteria;p__Bacteroidota;c__Bacteroidia;o__Bacteroidales;f__Tannerellaceae;g__Tannerella;s__	N/A	N/A	N/A	N/A	N/A	N/A	N/A	N/A	N/A	N/A	d__Bacteria;p__Bacteroidota;c__Bacteroidia;o__Bacteroidales;f__Tannerellaceae;g__Tannerella;s__	taxonomic novelty determined using RED	classification based on placement in class-level tree	N/A	93.76	11	0.95249	N/A
bin.90	d__Bacteria;p__Bacillota_A;c__Clostridia;o__Oscillospirales;f__Oscillospiraceae;g__Intestinimonas;s__Intestinimonas butyriciproducens	GCF_004154955.1	95	d__Bacteria;p__Bacillota_A;c__Clostridia;o__Oscillospirales;f__Oscillospiraceae;g__Intestinimonas;s__Intestinimonas butyriciproducens	98.19	0.916	GCF_004154955.1	95	d__Bacteria;p__Bacillota_A;c__Clostridia;o__Oscillospirales;f__Oscillospiraceae;g__Intestinimonas;s__Intestinimonas butyriciproducens	98.19	0.916	d__Bacteria;p__Bacillota_A;c__Clostridia;o__Oscillospirales;f__Oscillospiraceae;g__Intestinimonas;s__	taxonomic classification defined by topology and ANI	topological placement and ANI have congruent species assignments	GCA_944387245.1, s__Intestinimonas sp944387245, 95.0, 80.2, 0.463; GCA_944385655.1, s__Intestinimonas sp944385655, 95.0, 80.19, 0.45; GCF_900626145.1, s__Intestinimonas timonensis, 95.0, 80.18, 0.483; GCA_019117605.1, s__Intestinimonas stercoravium, 95.0, 79.78, 0.409; GCA_019115345.1, s__Intestinimonas stercorigallinarum, 95.0, 79.77, 0.383; GCF_001244995.1, s__Intestinimonas massiliensis, 95.0,…	43.2	11	N/A	N/A
bin.95	d__Bacteria;p__Bacteroidota;c__Bacteroidia;o__Bacteroidales;f__Tannerellaceae;g__UBA4116;s__	N/A	N/A	N/A	N/A	N/A	N/A	N/A	N/A	N/A	N/A	d__Bacteria;p__Bacteroidota;c__Bacteroidia;o__Bacteroidales;f__Tannerellaceae;g__UBA4116;s__	ANI	classification based on placement in class-level tree	GCA_021203545.1, s__UBA4116 sp021203545, 95.0, 78.48, 0.163; GCA_021201565.1, s__UBA4116 sp021201565, 95.0, 78.26, 0.141; GCA_020860805.1, s__UBA4116 sp020860805, 95.0, 78.1, 0.197; GCA_021201865.1, s__UBA4116 sp021201865, 95.0, 77.89, 0.182; GCA_021201295.1, s__UBA4116 sp021201295, 95.0, 77.67, 0.178	91.76	11	0.95343	N/A
bin.306	d__Archaea;p__Methanobacteriota;c__Methanobacteria;o__Methanobacteriales;f__Methanobacteriaceae;g__Methanosphaera;s__	N/A	N/A	N/A	N/A	N/A	GCA_021199865.1	95	d__Archaea;p__Methanobacteriota;c__Methanobacteria;o__Methanobacteriales;f__Methanobacteriaceae;g__Methanosphaera;s__Methanosphaera sp021199865	79.46	0.543	d__Archaea;p__Methanobacteriota;c__Methanobacteria;o__Methanobacteriales;f__Methanobacteriaceae;g__Methanosphaera;s__	taxonomic classification defined by topology and ANI	N/A	GCF_000012545.1, s__Methanosphaera stadtmanae, 95.0, 78.48, 0.428; GCF_001729965.1, s__Methanosphaera sp001729965, 95.0, 78.45, 0.392; GCA_013330915.1, s__Methanosphaera sp11921u, 95.0, 78.33, 0.231; GCA_022768985.1, s__Methanosphaera sp022768985, 95.0, 78.29, 0.399; GCA_015062825.1, s__Methanosphaera stadtmanae_A, 95.0, 78.26, 0.259; GCA_902782945.1, s__Methanosphaera sp900322125, 95.0, 78.26, 0…	97.27	11	0.97694	N/A
