# Supplementary material for: Age-dependent patterns of the gut microbiome, antibiotic resistome, and pathogenicity in captive koalas (Phascolarctos cinereus)
Source: Commun Biol. 2025 Dec 7;9:40. doi: 10.1038/s42003-025-09302-2 (PMC12783762; doi:10.1038/s42003-025-09302-2)
Supplement: Supplementary file 4 — Supplementary Data 2 [file 42003_2025_9302_MOESM4_ESM.xlsx]

## Sheet: Sheet1
id	MGEs_subtye	MGE_type	gene_name	methods	KO_ID
part12_bin.113_k141_1922596_1	1156_ISCrsp1_LGIP01000002	ISCR	ISCrsp1	MGE_database	/
part3_Bob.bin.14_k141_77132_18	1156_ISCrsp1_LGIP01000002	ISCR	ISCrsp1	MGE_database	/
part12_bin.210_k141_1513629_1	280_tnpA_JF714412.2	transposase	tnpA	MGE_database	/
part12_bin.210_k141_822012_4	2749_tnpA_JEWH01000133.1	transposase	tnpA	MGE_database	/
part12_bin.219_k141_1732590_26	1156_ISCrsp1_LGIP01000002	ISCR	ISCrsp1	MGE_database	/
part12_bin.252_k141_558646_57	428_tnpA_JX077110.1	transposase	tnpA	MGE_database	/
part12_bin.252_k141_120230_10	2137_IS91_CU928162.2	insertion_element_IS91	IS91	MGE_database	/
part12_bin.252_k141_120230_11	583_IS91_CU928162.2	insertion_element_IS91	IS91	MGE_database	/
part12_bin.252_k141_950795_79	2738_tnpA_KU743384.1	transposase	tnpA	MGE_database	/
part12_bin.252_k141_950795_80	536_tnpA_GU371926.1	transposase	tnpA	MGE_database	/
part12_bin.252_k141_125906_74	428_tnpA_JX077110.1	transposase	tnpA	MGE_database	/
part12_bin.252_k141_1230951_1	428_tnpA_JX077110.1	transposase	tnpA	MGE_database	/
part12_bin.252_k141_1230951_48	752_tnpA_GU371927.1	transposase	tnpA	MGE_database	/
part12_bin.252_k141_635143_141	2102_tnpA_1_CXLK01000124.1	transposase	tnpA	MGE_database	/
part12_bin.252_k141_1904786_12	2102_tnpA_1_CXLK01000124.1	transposase	tnpA	MGE_database	/
part12_bin.252_k141_2017773_1	268_tnpA_KM396300.1	transposase	tnpA	MGE_database	/
part12_bin.252_k141_2017773_2	359_tnpA_FR718870.1	transposase	tnpA	MGE_database	/
part12_bin.252_k141_2017773_5	308_tnpA_AM234722.1	transposase	tnpA	MGE_database	/
part12_bin.252_k141_2017773_6	2079_tnpA_KJ933392.1	transposase	tnpA	MGE_database	/
part12_bin.252_k141_2017773_7	643_tnpA_KC958437.1	transposase	tnpA	MGE_database	/
part12_bin.252_k141_2017773_8	1117_tnpA_KJ933392.1	transposase	tnpA	MGE_database	/
part12_bin.252_k141_2017773_11	730_tnpA_KX117210.1	transposase	tnpA	MGE_database	/
part12_bin.252_k141_2017773_12	1182_tnpA_KP400525.1	transposase	tnpA	MGE_database	/
part12_bin.252_k141_2017773_13	1387_tnpA_KP400525.1	transposase	tnpA	MGE_database	/
part12_bin.252_k141_1929133_1	2102_tnpA_1_CXLK01000124.1	transposase	tnpA	MGE_database	/
part12_bin.252_k141_1929133_86	1151_IS621_NC009800	IS621	IS621	MGE_database	/
part12_bin.252_k141_1929133_103	2102_tnpA_1_CXLK01000124.1	transposase	tnpA	MGE_database	/
part12_bin.252_k141_1929133_104	1874_tnpA_JX843238.1	transposase	tnpA	MGE_database	/
part12_bin.252_k141_1929133_105	428_tnpA_JX077110.1	transposase	tnpA	MGE_database	/
part12_bin.252_k141_1929133_106	2190_tnpA_JN412066.1	transposase	tnpA	MGE_database	/
part12_bin.252_k141_1784260_1	1533_tnpA_FAVL01000073.1	transposase	tnpA	MGE_database	/
part12_bin.252_k141_1784260_2	505_tnpA4_AF550679.1	transposase	tnpA4	MGE_database	/
part12_bin.252_k141_1784260_3	2509_tnpA_GU371926.1	transposase	tnpA	MGE_database	/
part12_bin.302_k141_1784055_18	1156_ISCrsp1_LGIP01000002	ISCR	ISCrsp1	MGE_database	/
part12_bin.313_k141_57360_10	2627_tnpA_ISSod9_AE014300.1	transposase	tnpA	MGE_database	/
part3_Ice.bin.437_k141_69776_21	2367_ISBthe5_NC004663	ISBthe5	ISBthe5	MGE_database	/
part3_Ice.bin.437_k141_69776_22	2367_ISBthe5_NC004663	ISBthe5	ISBthe5	MGE_database	/
part3_Ice.bin.437_k141_69776_23	1515_ISBthe5_NC004663	ISBthe5	ISBthe5	MGE_database	/
part3_Murrunbidgee.bin.444_k141_87008_2	489_tnpA_FN806773.1	transposase	tnpA	MGE_database	/
part3_Murrunbidgee.bin.444_k141_62629_4	649_tnpA_CCYR01000042.1	transposase	tnpA	MGE_database	/
part3_Murrunbidgee.bin.444_k141_96643_2	535_tnpA_FN806773.1	transposase	tnpA	MGE_database	/
part3_Murrunbidgee.bin.444_k141_96643_3	535_tnpA_FN806773.1	transposase	tnpA	MGE_database	/
part12_bin.482_k141_39297_2	1137_tnpAIS5_KF719970.1	transposase	tnpAIS5	MGE_database	/
part12_bin.515_k141_689160_1	2147_ISCau1_NC012590	ISCau1	ISCau1	MGE_database	/
part12_bin.515_k141_1079439_3	2408_int2_AE017042.1	integrase	int2	MGE_database	/
part12_bin.515_k141_1971134_19	691_tnpA_CTIT01000004.1	transposase	tnpA	MGE_database	/
part12_bin.515_k141_2192950_2	691_tnpA_CTIT01000004.1	transposase	tnpA	MGE_database	/
part12_bin.515_k141_537319_38	1020_IS91_LFAQ01000019.1	insertion_element_IS91	IS91	MGE_database	/
part12_bin.51_k141_1389276_76	651_tnpA_JGDD01000078.1	transposase	tnpA	MGE_database	/
part12_bin.6_k141_264492_6	1156_ISCrsp1_LGIP01000002	ISCR	ISCrsp1	MGE_database	/
part12_bin.109_k141_1491308_56	/	transposase	transposase	kofamscan	K07487
part12_bin.109_k141_785204_64	/	transposase	transposase	kofamscan	K07487
part12_bin.109_k141_785204_65	/	transposase, IS5 family	transposase, IS5 family	kofamscan	K07481
part12_bin.109_k141_1344940_19	/	transposase	transposase	kofamscan	K07483
part12_bin.109_k141_1566104_17	/	transposase	transposase	kofamscan	K07483
part3_Hairy.bin.115_k141_44872_9	/	putative transposase	putative transposase	kofamscan	K07499
part3_Hairy.bin.115_k141_34597_20	/	transposase, IS6 family	transposase, IS6 family	kofamscan	K18320
part3_Hairy.bin.115_k141_752_1	/	transposase	transposase	kofamscan	K07483
part3_Hairy.bin.115_k141_756_1	/	transposase	transposase	kofamscan	K07483
part12_bin.117_k141_541162_1	/	transposase, IS30 family	transposase, IS30 family	kofamscan	K07482
part3_Kobe.bin.119_k141_35967_10	/	putative transposase	putative transposase	kofamscan	K07495
part3_Kobe.bin.119_k141_96391_13	/	transposase	transposase	kofamscan	K07485
part3_Murrunbidgee.bin.122_k141_21015_11	/	transposase, IS30 family	transposase, IS30 family	kofamscan	K07482
part3_Murrunbidgee.bin.122_k141_75305_1	/	transposase, IS30 family	transposase, IS30 family	kofamscan	K07482
part3_Murrunbidgee.bin.122_k141_108932_4	/	transposase, IS30 family	transposase, IS30 family	kofamscan	K07482
part3_Murrunbidgee.bin.122_k141_89091_1	/	transposase, IS30 family	transposase, IS30 family	kofamscan	K07482
part3_Murrunbidgee.bin.122_k141_188612_6	/	transposase, IS30 family	transposase, IS30 family	kofamscan	K07482
part12_bin.123_k141_961383_1	/	isftu1 transposase	isftu1 transposase	kofamscan	K01152
part12_bin.123_k141_42250_4	/	transposase	transposase	kofamscan	K07487
part12_bin.123_k141_1211221_1	/	transposase	transposase	kofamscan	K07485
part12_bin.124_k141_1599908_6	/	transposase, IS30 family	transposase, IS30 family	kofamscan	K07482
part12_bin.124_k141_1655195_5	/	transposase, IS30 family	transposase, IS30 family	kofamscan	K07482
part12_bin.124_k141_552230_1	/	transposase, IS30 family	transposase, IS30 family	kofamscan	K07482
part12_bin.124_k141_1325406_1	/	transposase, IS30 family	transposase, IS30 family	kofamscan	K07482
part12_bin.124_k141_552805_1	/	transposase, IS30 family	transposase, IS30 family	kofamscan	K07482
part12_bin.124_k141_553478_5	/	transposase, IS30 family	transposase, IS30 family	kofamscan	K07482
part12_bin.124_k141_223497_1	/	transposase, IS30 family	transposase, IS30 family	kofamscan	K07482
part12_bin.124_k141_223651_1	/	transposase, IS30 family	transposase, IS30 family	kofamscan	K07482
part12_bin.124_k141_1933682_1	/	transposase, IS30 family	transposase, IS30 family	kofamscan	K07482
part12_bin.124_k141_1933682_6	/	transposase, IS30 family	transposase, IS30 family	kofamscan	K07482
part12_bin.124_k141_1163635_1	/	transposase, IS30 family	transposase, IS30 family	kofamscan	K07482
part12_bin.124_k141_1163635_7	/	transposase, IS30 family	transposase, IS30 family	kofamscan	K07482
part12_bin.124_k141_1713223_16	/	transposase, IS30 family	transposase, IS30 family	kofamscan	K07482
part12_bin.124_k141_280273_7	/	transposase, IS30 family	transposase, IS30 family	kofamscan	K07482
part12_bin.124_k141_555477_9	/	transposase, IS30 family	transposase, IS30 family	kofamscan	K07482
part12_bin.124_k141_1714476_1	/	transposase, IS30 family	transposase, IS30 family	kofamscan	K07482
part12_bin.124_k141_1054841_2	/	transposase, IS30 family	transposase, IS30 family	kofamscan	K07482
part12_bin.124_k141_1495696_3	/	transposase, IS30 family	transposase, IS30 family	kofamscan	K07482
part12_bin.124_k141_1442016_10	/	transposase, IS30 family	transposase, IS30 family	kofamscan	K07482
part12_bin.124_k141_1442018_1	/	transposase, IS30 family	transposase, IS30 family	kofamscan	K07482
part12_bin.124_k141_1442019_5	/	transposase, IS30 family	transposase, IS30 family	kofamscan	K07482
part12_bin.124_k141_1442234_4	/	transposase, IS30 family	transposase, IS30 family	kofamscan	K07482
part12_bin.124_k141_1442381_1	/	transposase, IS30 family	transposase, IS30 family	kofamscan	K07482
part12_bin.124_k141_1442381_4	/	transposase, IS30 family	transposase, IS30 family	kofamscan	K07482
part12_bin.124_k141_1551475_1	/	transposase, IS30 family	transposase, IS30 family	kofamscan	K07482
part12_bin.124_k141_1442542_1	/	transposase, IS30 family	transposase, IS30 family	kofamscan	K07482
part12_bin.124_k141_1442585_1	/	transposase, IS30 family	transposase, IS30 family	kofamscan	K07482
part12_bin.124_k141_1442591_1	/	transposase, IS30 family	transposase, IS30 family	kofamscan	K07482
part12_bin.124_k141_559164_2	/	transposase, IS30 family	transposase, IS30 family	kofamscan	K07482
part12_bin.124_k141_1443073_4	/	transposase, IS30 family	transposase, IS30 family	kofamscan	K07482
part12_bin.124_k141_2103789_11	/	transposase, IS30 family	transposase, IS30 family	kofamscan	K07482
part12_bin.124_k141_1443118_2	/	transposase, IS30 family	transposase, IS30 family	kofamscan	K07482
part12_bin.124_k141_285087_19	/	transposase, IS30 family	transposase, IS30 family	kofamscan	K07482
part12_bin.124_k141_285111_3	/	transposase, IS30 family	transposase, IS30 family	kofamscan	K07482
part12_bin.124_k141_1443368_5	/	transposase, IS30 family	transposase, IS30 family	kofamscan	K07482
part12_bin.124_k141_285366_10	/	transposase, IS30 family	transposase, IS30 family	kofamscan	K07482
part12_bin.124_k141_285423_1	/	transposase, IS30 family	transposase, IS30 family	kofamscan	K07482
part12_bin.124_k141_1717223_11	/	transposase, IS30 family	transposase, IS30 family	kofamscan	K07482
part12_bin.124_k141_1443946_1	/	transposase, IS30 family	transposase, IS30 family	kofamscan	K07482
part12_bin.124_k141_1443946_14	/	transposase, IS30 family	transposase, IS30 family	kofamscan	K07482
part12_bin.124_k141_285657_7	/	transposase, IS30 family	transposase, IS30 family	kofamscan	K07482
part12_bin.124_k141_285658_6	/	transposase, IS30 family	transposase, IS30 family	kofamscan	K07482
part12_bin.124_k141_1444143_6	/	transposase, IS30 family	transposase, IS30 family	kofamscan	K07482
part12_bin.124_k141_285840_5	/	transposase, IS30 family	transposase, IS30 family	kofamscan	K07482
part12_bin.124_k141_1444291_5	/	transposase, IS30 family	transposase, IS30 family	kofamscan	K07482
part12_bin.124_k141_1444432_1	/	transposase, IS30 family	transposase, IS30 family	kofamscan	K07482
part12_bin.124_k141_1444432_6	/	transposase, IS30 family	transposase, IS30 family	kofamscan	K07482
part12_bin.124_k141_286136_1	/	transposase, IS30 family	transposase, IS30 family	kofamscan	K07482
part12_bin.124_k141_1444558_1	/	transposase, IS30 family	transposase, IS30 family	kofamscan	K07482
part12_bin.124_k141_1444558_3	/	transposase, IS30 family	transposase, IS30 family	kofamscan	K07482
part12_bin.124_k141_286315_7	/	transposase, IS30 family	transposase, IS30 family	kofamscan	K07482
part12_bin.124_k141_286537_9	/	transposase, IS30 family	transposase, IS30 family	kofamscan	K07482
part12_bin.124_k141_2106013_5	/	transposase, IS30 family	transposase, IS30 family	kofamscan	K07482
part12_bin.124_k141_1282684_1	/	transposase, IS30 family	transposase, IS30 family	kofamscan	K07482
part12_bin.124_k141_178778_12	/	transposase, IS30 family	transposase, IS30 family	kofamscan	K07482
part12_bin.124_k141_1508916_1	/	transposase, IS30 family	transposase, IS30 family	kofamscan	K07482
part12_bin.124_k141_1508916_2	/	transposase, IS30 family	transposase, IS30 family	kofamscan	K07482
part12_bin.124_k141_1728823_1	/	transposase, IS30 family	transposase, IS30 family	kofamscan	K07482
part12_bin.124_k141_1728842_2	/	transposase, IS30 family	transposase, IS30 family	kofamscan	K07482
part12_bin.124_k141_1729021_5	/	transposase, IS30 family	transposase, IS30 family	kofamscan	K07482
part12_bin.124_k141_1729621_1	/	transposase, IS30 family	transposase, IS30 family	kofamscan	K07482
part12_bin.124_k141_1729712_1	/	transposase, IS30 family	transposase, IS30 family	kofamscan	K07482
part12_bin.124_k141_353806_8	/	transposase, IS30 family	transposase, IS30 family	kofamscan	K07482
part12_bin.124_k141_1729871_1	/	transposase, IS30 family	transposase, IS30 family	kofamscan	K07482
part12_bin.124_k141_1730258_7	/	transposase, IS30 family	transposase, IS30 family	kofamscan	K07482
part12_bin.124_k141_1401098_1	/	transposase, IS30 family	transposase, IS30 family	kofamscan	K07482
part12_bin.124_k141_356217_1	/	transposase, IS30 family	transposase, IS30 family	kofamscan	K07482
part12_bin.124_k141_1295807_1	/	transposase, IS30 family	transposase, IS30 family	kofamscan	K07482
part12_bin.124_k141_27531_1	/	transposase, IS30 family	transposase, IS30 family	kofamscan	K07482
part12_bin.124_k141_358119_7	/	transposase, IS30 family	transposase, IS30 family	kofamscan	K07482
part12_bin.124_k141_358809_1	/	transposase, IS30 family	transposase, IS30 family	kofamscan	K07482
part12_bin.124_k141_2182605_11	/	transposase, IS30 family	transposase, IS30 family	kofamscan	K07482
part12_bin.124_k141_1080325_4	/	transposase, IS30 family	transposase, IS30 family	kofamscan	K07482
part12_bin.124_k141_1080397_3	/	transposase, IS30 family	transposase, IS30 family	kofamscan	K07482
part12_bin.124_k141_1082416_1	/	transposase, IS30 family	transposase, IS30 family	kofamscan	K07482
part12_bin.124_k141_362937_1	/	transposase, IS30 family	transposase, IS30 family	kofamscan	K07482
part12_bin.124_k141_142609_6	/	transposase, IS30 family	transposase, IS30 family	kofamscan	K07482
part12_bin.124_k141_142679_1	/	transposase, IS30 family	transposase, IS30 family	kofamscan	K07482
part12_bin.124_k141_1466005_16	/	transposase, IS30 family	transposase, IS30 family	kofamscan	K07482
part12_bin.124_k141_254860_1	/	transposase, IS30 family	transposase, IS30 family	kofamscan	K07482
part12_bin.124_k141_255242_1	/	transposase, IS30 family	transposase, IS30 family	kofamscan	K07482
part12_bin.124_k141_255556_1	/	transposase, IS30 family	transposase, IS30 family	kofamscan	K07482
part12_bin.124_k141_255556_10	/	transposase, IS30 family	transposase, IS30 family	kofamscan	K07482
part12_bin.124_k141_313482_1	/	transposase, IS30 family	transposase, IS30 family	kofamscan	K07482
part12_bin.124_k141_2134191_5	/	transposase, IS30 family	transposase, IS30 family	kofamscan	K07482
part12_bin.124_k141_259900_4	/	transposase, IS30 family	transposase, IS30 family	kofamscan	K07482
part12_bin.124_k141_44957_10	/	transposase, IS30 family	transposase, IS30 family	kofamscan	K07482
part12_bin.124_k141_1649763_17	/	transposase, IS30 family	transposase, IS30 family	kofamscan	K07482
part12_bin.124_k141_1650538_1	/	transposase, IS30 family	transposase, IS30 family	kofamscan	K07482
part12_bin.124_k141_545377_1	/	transposase, IS30 family	transposase, IS30 family	kofamscan	K07482
part12_bin.124_k141_378923_3	/	transposase, IS30 family	transposase, IS30 family	kofamscan	K07482
part12_bin.124_k141_215404_21	/	transposase, IS30 family	transposase, IS30 family	kofamscan	K07482
part12_bin.124_k141_1320212_3	/	transposase, IS30 family	transposase, IS30 family	kofamscan	K07482
part12_bin.126_k141_1163040_4	/	transposase	transposase	kofamscan	K07483
part12_bin.126_k141_1166459_20	/	transposase	transposase	kofamscan	K07485
part12_bin.127_k141_332248_5	/	putative transposase	putative transposase	kofamscan	K07492
part12_bin.127_k141_1274048_4	/	putative transposase	putative transposase	kofamscan	K07492
part12_bin.127_k141_1934681_13	/	transposase	transposase	kofamscan	K07485
part12_bin.127_k141_1274503_10	/	putative transposase	putative transposase	kofamscan	K07492
part12_bin.127_k141_282215_24	/	putative transposase	putative transposase	kofamscan	K07492
part12_bin.127_k141_1888569_1	/	transposase	transposase	kofamscan	K07488
part12_bin.127_k141_1283256_3	/	putative transposase	putative transposase	kofamscan	K07492
part12_bin.127_k141_184882_1	/	putative transposase	putative transposase	kofamscan	K07492
part12_bin.128_k141_1219201_1	/	transposase, IS30 family	transposase, IS30 family	kofamscan	K07482
part12_bin.128_k141_462518_18	/	putative transposase	putative transposase	kofamscan	K07495
part12_bin.12_k141_1878537_15	/	putative transposase	putative transposase	kofamscan	K07492
part12_bin.12_k141_7634_19	/	putative transposase	putative transposase	kofamscan	K07492
part12_bin.12_k141_1735721_1	/	putative transposase	putative transposase	kofamscan	K07492
part12_bin.12_k141_1916928_47	/	putative transposase	putative transposase	kofamscan	K07492
part3_Hairy.bin.133_k141_66707_1	/	transposase, IS30 family	transposase, IS30 family	kofamscan	K07482
part12_bin.134_k141_607871_36	/	putative transposase	putative transposase	kofamscan	K07496
part12_bin.134_k141_224294_1	/	putative transposase	putative transposase	kofamscan	K07496
part12_bin.134_k141_285559_3	/	transposase	transposase	kofamscan	K07487
part12_bin.134_k141_1180673_27	/	transposase, IS5 family	transposase, IS5 family	kofamscan	K07481
part12_bin.134_k141_1685162_1	/	putative transposase	putative transposase	kofamscan	K07496
part12_bin.134_k141_1083693_11	/	putative transposase	putative transposase	kofamscan	K07495
part12_bin.134_k141_1967590_9	/	putative transposase	putative transposase	kofamscan	K07499
part12_bin.134_k141_989432_128	/	putative transposase	putative transposase	kofamscan	K07496
part3_Hairy.bin.138_k141_34252_3	/	transposase, IS5 family	transposase, IS5 family	kofamscan	K07481
part3_Hairy.bin.138_k141_13866_16	/	transposase	transposase	kofamscan	K07485
part3_Hairy.bin.138_k141_96039_41	/	transposase	transposase	kofamscan	K07487
part3_Hairy.bin.138_k141_89703_48	/	transposase	transposase	kofamscan	K07487
part3_Hairy.bin.138_k141_8759_1	/	transposase	transposase	kofamscan	K07487
part3_Hairy.bin.138_k141_63603_6	/	transposase	transposase	kofamscan	K07488
part3_Hairy.bin.138_k141_101640_1	/	putative transposase	putative transposase	kofamscan	K07499
part3_Hairy.bin.138_k141_51036_6	/	transposase	transposase	kofamscan	K07485
part12_bin.13_k141_105552_47	/	transposase	transposase	kofamscan	K07487
part12_bin.13_k141_105552_48	/	transposase	transposase	kofamscan	K07487
part12_bin.142_k141_1111665_1	/	transposase	transposase	kofamscan	K07488
part12_bin.143_k141_1765484_49	/	transposase	transposase	kofamscan	K07488
part12_bin.143_k141_673543_38	/	transposase	transposase	kofamscan	K07485
part12_bin.143_k141_2113628_13	/	transposase	transposase	kofamscan	K07488
part12_bin.143_k141_750712_13	/	transposase	transposase	kofamscan	K07488
part12_bin.143_k141_2141046_1	/	transposase	transposase	kofamscan	K07488
part12_bin.143_k141_988281_1	/	transposase	transposase	kofamscan	K07488
part12_bin.143_k141_495168_4	/	transposase, IS30 family	transposase, IS30 family	kofamscan	K07482
part3_Dylan.bin.146_k141_77922_3	/	transposase	transposase	kofamscan	K07487
part12_bin.148_k141_1323992_1	/	putative transposase	putative transposase	kofamscan	K07495
part12_bin.148_k141_333111_1	/	transposase, IS5 family	transposase, IS5 family	kofamscan	K07481
part12_bin.148_k141_1772099_1	/	transposase, IS5 family	transposase, IS5 family	kofamscan	K07481
part12_bin.148_k141_2106675_1	/	transposase, IS30 family	transposase, IS30 family	kofamscan	K07482
part12_bin.148_k141_1831776_3	/	transposase, IS30 family	transposase, IS30 family	kofamscan	K07482
part12_bin.148_k141_2166729_2	/	transposase, IS5 family	transposase, IS5 family	kofamscan	K07481
part12_bin.148_k141_570099_3	/	transposase, IS30 family	transposase, IS30 family	kofamscan	K07482
part12_bin.148_k141_1456318_2	/	transposase, IS5 family	transposase, IS5 family	kofamscan	K07481
part12_bin.148_k141_633854_1	/	transposase	transposase	kofamscan	K07487
part12_bin.148_k141_192394_2	/	transposase, IS30 family	transposase, IS30 family	kofamscan	K07482
part12_bin.148_k141_1464292_1	/	transposase, IS5 family	transposase, IS5 family	kofamscan	K07481
part12_bin.148_k141_1464292_2	/	transposase	transposase	kofamscan	K07487
part12_bin.148_k141_309227_2	/	transposase	transposase	kofamscan	K07487
part12_bin.148_k141_257709_3	/	putative transposase	putative transposase	kofamscan	K07492
part12_bin.148_k141_1585907_2	/	transposase	transposase	kofamscan	K07487
part12_bin.148_k141_1749910_1	/	transposase, IS5 family	transposase, IS5 family	kofamscan	K07481
part3_Bob.bin.14_k141_102462_67	/	transposase	transposase	kofamscan	K07487
part3_Ice.bin.153_k141_91474_1	/	putative transposase	putative transposase	kofamscan	K07495
part3_Ice.bin.153_k141_23896_7	/	putative transposase	putative transposase	kofamscan	K07493
part12_bin.165_k141_1677290_117	/	transposase	transposase	kofamscan	K07487
part3_Dylan.bin.167_k141_13903_11	/	putative transposase	putative transposase	kofamscan	K07496
part3_Dylan.bin.167_k141_55395_37	/	putative transposase	putative transposase	kofamscan	K07496
part3_Dylan.bin.167_k141_86496_40	/	putative transposase	putative transposase	kofamscan	K07499
part3_Dylan.bin.167_k141_80201_26	/	transposase	transposase	kofamscan	K07487
part3_Dylan.bin.167_k141_66973_8	/	putative transposase	putative transposase	kofamscan	K07494
part12_bin.173_k141_694167_1	/	transposase	transposase	kofamscan	K07483
part12_bin.173_k141_694167_2	/	transposase	transposase	kofamscan	K07483
part12_bin.173_k141_1483461_3	/	transposase	transposase	kofamscan	K07489
part12_bin.179_k141_75811_7	/	transposase	transposase	kofamscan	K07483
part12_bin.182_k141_1820236_1	/	putative transposase	putative transposase	kofamscan	K07496
part12_bin.182_k141_1600835_6	/	putative transposase	putative transposase	kofamscan	K07496
part12_bin.182_k141_2153443_4	/	putative transposase	putative transposase	kofamscan	K07496
part12_bin.182_k141_500283_1	/	putative transposase	putative transposase	kofamscan	K07498
part12_bin.182_k141_236802_4	/	transposase, IS5 family	transposase, IS5 family	kofamscan	K07481
part12_bin.182_k141_236802_5	/	transposase	transposase	kofamscan	K07487
part12_bin.189_k141_1792387_2	/	transposase	transposase	kofamscan	K07487
part12_bin.189_k141_1792387_3	/	transposase	transposase	kofamscan	K07487
part3_Hardy.bin.18_k141_139131_4	/	isftu1 transposase	isftu1 transposase	kofamscan	K01152
part3_Hardy.bin.18_k141_76420_1	/	isftu1 transposase	isftu1 transposase	kofamscan	K01152
part3_Hardy.bin.18_k141_19553_1	/	putative transposase	putative transposase	kofamscan	K07499
part3_Hardy.bin.18_k141_95631_77	/	transposase, IS30 family	transposase, IS30 family	kofamscan	K07482
part3_Hardy.bin.18_k141_32632_1	/	isftu1 transposase	isftu1 transposase	kofamscan	K01152
part3_Hardy.bin.18_k141_153559_3	/	putative transposase	putative transposase	kofamscan	K07494
part3_Hardy.bin.18_k141_135676_35	/	transposase, IS30 family	transposase, IS30 family	kofamscan	K07482
part3_Hardy.bin.18_k141_98230_1	/	transposase, IS30 family	transposase, IS30 family	kofamscan	K07482
part3_Hardy.bin.18_k141_179443_3	/	transposase	transposase	kofamscan	K07487
part3_Hardy.bin.18_k141_117558_1	/	transposase	transposase	kofamscan	K07485
part3_Hardy.bin.18_k141_118359_41	/	transposase	transposase	kofamscan	K07485
part3_Hairy.bin.192_k141_37602_1	/	putative transposase	putative transposase	kofamscan	K07499
part12_bin.193_k141_903260_2	/	transposase	transposase	kofamscan	K07488
part12_bin.194_k141_1270567_26	/	putative transposase	putative transposase	kofamscan	K07496
part12_bin.194_k141_953117_1	/	transposase	transposase	kofamscan	K07487
part12_bin.194_k141_2018393_5	/	transposase	transposase	kofamscan	K07487
part12_bin.194_k141_162876_1	/	putative transposase	putative transposase	kofamscan	K07493
part12_bin.194_k141_2150639_1	/	transposase	transposase	kofamscan	K07483
part12_bin.196_k141_984680_6	/	transposase	transposase	kofamscan	K07485
part12_bin.200_k141_338707_7	/	transposase, IS5 family	transposase, IS5 family	kofamscan	K07481
part12_bin.200_k141_338707_8	/	transposase	transposase	kofamscan	K07487
part12_bin.200_k141_680841_2	/	transposase	transposase	kofamscan	K07485
part12_bin.206_k141_801666_1	/	putative transposase	putative transposase	kofamscan	K07493
part12_bin.206_k141_1421848_4	/	transposase, IS30 family	transposase, IS30 family	kofamscan	K07482
part12_bin.207_k141_664077_2	/	transposase	transposase	kofamscan	K07485
part12_bin.207_k141_1384647_1	/	transposase	transposase	kofamscan	K07488
part12_bin.207_k141_1277292_5	/	transposase, IS30 family	transposase, IS30 family	kofamscan	K07482
part12_bin.207_k141_641241_1	/	transposase	transposase	kofamscan	K07487
part12_bin.207_k141_1862306_1	/	putative transposase	putative transposase	kofamscan	K07495
part12_bin.207_k141_1094187_1	/	transposase, IS30 family	transposase, IS30 family	kofamscan	K07482
part12_bin.207_k141_220289_1	/	transposase, IS30 family	transposase, IS30 family	kofamscan	K07482
part12_bin.20_k141_521006_9	/	putative transposase	putative transposase	kofamscan	K07499
part12_bin.20_k141_1958112_1	/	putative transposase	putative transposase	kofamscan	K07498
part12_bin.20_k141_1516339_3	/	transposase, IS5 family	transposase, IS5 family	kofamscan	K07481
part12_bin.20_k141_647530_2	/	transposase	transposase	kofamscan	K07485
part12_bin.210_k141_2067102_13	/	transposase, IS5 family	transposase, IS5 family	kofamscan	K07481
part12_bin.210_k141_2139331_1	/	putative transposase	putative transposase	kofamscan	K07495
part3_Hardy.bin.213_k141_19085_15	/	transposase, IS30 family	transposase, IS30 family	kofamscan	K07482
part3_Hardy.bin.213_k141_26607_60	/	transposase, IS30 family	transposase, IS30 family	kofamscan	K07482
part3_Hardy.bin.213_k141_26968_23	/	transposase, IS30 family	transposase, IS30 family	kofamscan	K07482
part3_Hardy.bin.213_k141_89565_10	/	transposase, IS30 family	transposase, IS30 family	kofamscan	K07482
part3_Dylan.bin.214_k141_65730_19	/	putative transposase	putative transposase	kofamscan	K07496
part3_Dylan.bin.214_k141_32306_49	/	transposase	transposase	kofamscan	K07483
part12_bin.224_k141_1383969_1	/	putative transposase	putative transposase	kofamscan	K07496
part12_bin.224_k141_1827188_24	/	transposase, IS6 family	transposase, IS6 family	kofamscan	K18320
part12_bin.224_k141_1941017_56	/	putative transposase	putative transposase	kofamscan	K07496
part12_bin.224_k141_1889630_76	/	transposase, IS30 family	transposase, IS30 family	kofamscan	K07482
part12_bin.224_k141_1283264_75	/	transposase, IS30 family	transposase, IS30 family	kofamscan	K07482
part12_bin.224_k141_1118757_4	/	putative transposase	putative transposase	kofamscan	K07496
part12_bin.224_k141_1844329_1	/	putative transposase	putative transposase	kofamscan	K07496
part12_bin.224_k141_862527_16	/	putative transposase	putative transposase	kofamscan	K07496
part12_bin.224_k141_2095040_2	/	transposase, IS30 family	transposase, IS30 family	kofamscan	K07482
part12_bin.226_k141_336909_5	/	putative transposase	putative transposase	kofamscan	K07499
part12_bin.226_k141_336909_6	/	isftu1 transposase	isftu1 transposase	kofamscan	K01152
part12_bin.226_k141_2197743_3	/	transposase	transposase	kofamscan	K07489
part12_bin.228_k141_1112030_3	/	transposase, IS30 family	transposase, IS30 family	kofamscan	K07482
part12_bin.228_k141_421322_4	/	transposase	transposase	kofamscan	K07485
part3_Kobe.bin.229_k141_121521_95	/	transposase, IS6 family	transposase, IS6 family	kofamscan	K18320
part3_Kobe.bin.229_k141_87635_10	/	transposase, IS30 family	transposase, IS30 family	kofamscan	K07482
part3_Kobe.bin.229_k141_2728_64	/	transposase	transposase	kofamscan	K07487
part3_Kobe.bin.229_k141_13969_7	/	putative transposase	putative transposase	kofamscan	K07498
part3_Kobe.bin.229_k141_101007_1	/	transposase	transposase	kofamscan	K07486
part12_bin.232_k141_361126_21	/	transposase	transposase	kofamscan	K07487
part12_bin.232_k141_361126_22	/	transposase	transposase	kofamscan	K07487
part12_bin.233_k141_1645573_9	/	putative transposase	putative transposase	kofamscan	K07499
part12_bin.234_k141_1276108_4	/	transposase	transposase	kofamscan	K07487
part12_bin.234_k141_1719124_1	/	transposase, IS30 family	transposase, IS30 family	kofamscan	K07482
part12_bin.234_k141_900491_4	/	putative transposase	putative transposase	kofamscan	K07492
part12_bin.234_k141_846072_1	/	transposase	transposase	kofamscan	K07487
part12_bin.234_k141_1972444_2	/	transposase	transposase	kofamscan	K07487
part12_bin.239_k141_647186_52	/	putative transposase	putative transposase	kofamscan	K07499
part12_bin.239_k141_1537618_137	/	transposase	transposase	kofamscan	K07487
part12_bin.240_k141_406848_25	/	transposase	transposase	kofamscan	K07483
part12_bin.242_k141_1492232_1	/	transposase	transposase	kofamscan	K07488
part12_bin.242_k141_1492232_24	/	transposase	transposase	kofamscan	K07488
part12_bin.242_k141_2156902_1	/	transposase	transposase	kofamscan	K07488
part12_bin.242_k141_780076_15	/	transposase	transposase	kofamscan	K07488
part12_bin.242_k141_1448410_9	/	transposase	transposase	kofamscan	K07488
part12_bin.242_k141_569085_9	/	transposase	transposase	kofamscan	K07488
part12_bin.242_k141_2019450_13	/	transposase	transposase	kofamscan	K07488
part12_bin.242_k141_2030312_7	/	transposase	transposase	kofamscan	K07485
part12_bin.242_k141_1817685_1	/	transposase	transposase	kofamscan	K07488
part12_bin.242_k141_1577566_9	/	putative transposase	putative transposase	kofamscan	K07499
part12_bin.243_k141_276201_15	/	transposase	transposase	kofamscan	K07487
part12_bin.243_k141_168351_3	/	putative transposase	putative transposase	kofamscan	K07492
part12_bin.243_k141_776850_32	/	putative transposase	putative transposase	kofamscan	K07499
part12_bin.243_k141_1561801_1	/	transposase, IS5 family	transposase, IS5 family	kofamscan	K07481
part12_bin.243_k141_462454_9	/	putative transposase	putative transposase	kofamscan	K07492
part12_bin.243_k141_240474_7	/	putative transposase	putative transposase	kofamscan	K07492
part12_bin.243_k141_874243_37	/	transposase, IS30 family	transposase, IS30 family	kofamscan	K07482
part12_bin.246_k141_442243_1	/	transposase, IS30 family	transposase, IS30 family	kofamscan	K07482
part12_bin.246_k141_674196_6	/	transposase, IS30 family	transposase, IS30 family	kofamscan	K07482
part12_bin.246_k141_50838_3	/	transposase	transposase	kofamscan	K07483
part12_bin.252_k141_10304_33	/	transposase	transposase	kofamscan	K07489
part12_bin.253_k141_1495446_4	/	putative transposase	putative transposase	kofamscan	K07499
part12_bin.253_k141_1004546_1	/	putative transposase	putative transposase	kofamscan	K07494
part12_bin.253_k141_845512_4	/	putative transposase	putative transposase	kofamscan	K07499
part12_bin.253_k141_913513_2	/	isftu1 transposase	isftu1 transposase	kofamscan	K01152
part12_bin.253_k141_1031240_1	/	transposase	transposase	kofamscan	K07489
part3_Hairy.bin.257_k141_61684_160	/	transposase	transposase	kofamscan	K07487
part3_Hairy.bin.257_k141_59532_69	/	transposase	transposase	kofamscan	K07487
part3_Edison.bin.258_k141_76388_62	/	transposase	transposase	kofamscan	K07483
part12_bin.259_k141_1108619_8	/	transposase	transposase	kofamscan	K07487
part12_bin.259_k141_1108619_9	/	transposase	transposase	kofamscan	K07487
part12_bin.259_k141_1108619_10	/	transposase	transposase	kofamscan	K07487
part12_bin.259_k141_2023989_1	/	transposase	transposase	kofamscan	K07487
part12_bin.259_k141_2023989_2	/	transposase, IS5 family	transposase, IS5 family	kofamscan	K07481
part3_Edison.bin.272_k141_72784_43	/	transposase	transposase	kofamscan	K07485
part3_Edison.bin.272_k141_3096_47	/	transposase	transposase	kofamscan	K07485
part3_Edison.bin.272_k141_33107_166	/	transposase	transposase	kofamscan	K07488
part3_Edison.bin.272_k141_33107_167	/	transposase	transposase	kofamscan	K07488
part12_bin.275_k141_840176_14	/	transposase	transposase	kofamscan	K07487
part12_bin.275_k141_362350_26	/	transposase	transposase	kofamscan	K07487
part12_bin.276_k141_1710454_1	/	putative transposase	putative transposase	kofamscan	K07492
part12_bin.276_k141_1624743_1	/	transposase	transposase	kofamscan	K07487
part12_bin.276_k141_532816_13	/	transposase, IS5 family	transposase, IS5 family	kofamscan	K07481
part12_bin.278_k141_1425615_2	/	transposase	transposase	kofamscan	K07488
part12_bin.282_k141_662731_22	/	transposase, IS30 family	transposase, IS30 family	kofamscan	K07482
part12_bin.282_k141_1604890_12	/	transposase	transposase	kofamscan	K07489
part12_bin.282_k141_1605403_7	/	transposase, IS30 family	transposase, IS30 family	kofamscan	K07482
part12_bin.282_k141_1276452_14	/	putative transposase	putative transposase	kofamscan	K07492
part12_bin.282_k141_1551080_1	/	transposase, IS5 family	transposase, IS5 family	kofamscan	K07481
part12_bin.282_k141_558568_3	/	putative transposase	putative transposase	kofamscan	K07499
part12_bin.282_k141_396534_4	/	transposase, IS5 family	transposase, IS5 family	kofamscan	K07481
part12_bin.282_k141_1774411_4	/	transposase	transposase	kofamscan	K07487
part12_bin.282_k141_234173_1	/	transposase, IS5 family	transposase, IS5 family	kofamscan	K07481
part12_bin.282_k141_1022404_3	/	putative transposase	putative transposase	kofamscan	K07495
part12_bin.282_k141_968278_14	/	transposase, IS5 family	transposase, IS5 family	kofamscan	K07481
part12_bin.282_k141_1034909_10	/	transposase, IS5 family	transposase, IS5 family	kofamscan	K07481
part12_bin.282_k141_2035293_3	/	transposase, IS30 family	transposase, IS30 family	kofamscan	K07482
part3_Hardy.bin.284_k141_165488_3	/	transposase	transposase	kofamscan	K07487
part3_Hardy.bin.284_k141_40317_3	/	transposase	transposase	kofamscan	K07487
part3_Hardy.bin.284_k141_188888_3	/	transposase	transposase	kofamscan	K07487
part12_bin.285_k141_1378873_1	/	transposase	transposase	kofamscan	K07487
part12_bin.285_k141_443673_116	/	transposase, IS5 family	transposase, IS5 family	kofamscan	K07481
part12_bin.285_k141_443673_123	/	putative transposase	putative transposase	kofamscan	K07499
part12_bin.285_k141_2101735_1	/	transposase, IS5 family	transposase, IS5 family	kofamscan	K07481
part12_bin.285_k141_1287468_57	/	transposase	transposase	kofamscan	K07483
part12_bin.285_k141_20380_7	/	putative transposase	putative transposase	kofamscan	K07495
part12_bin.285_k141_324127_3	/	transposase, IS5 family	transposase, IS5 family	kofamscan	K07481
part12_bin.285_k141_324127_7	/	transposase, IS5 family	transposase, IS5 family	kofamscan	K07481
part3_Edison.bin.296_k141_103445_45	/	putative transposase	putative transposase	kofamscan	K07499
part3_Edison.bin.296_k141_109640_42	/	transposase, IS5 family	transposase, IS5 family	kofamscan	K07481
part3_Bob.bin.306_k141_47554_39	/	transposase, IS6 family	transposase, IS6 family	kofamscan	K18320
part3_Bob.bin.306_k141_85855_43	/	transposase	transposase	kofamscan	K07487
part3_Bob.bin.306_k141_38632_50	/	transposase	transposase	kofamscan	K07487
part3_Bob.bin.306_k141_6850_9	/	transposase	transposase	kofamscan	K07487
part12_bin.310_k141_1654796_1	/	transposase	transposase	kofamscan	K07488
part12_bin.313_k141_1446232_1	/	putative transposase	putative transposase	kofamscan	K07492
part12_bin.313_k141_419394_10	/	transposase	transposase	kofamscan	K07483
part12_bin.313_k141_750177_1	/	transposase, IS5 family	transposase, IS5 family	kofamscan	K07481
part12_bin.314_k141_236574_20	/	isftu1 transposase	isftu1 transposase	kofamscan	K01152
part12_bin.314_k141_481278_25	/	transposase	transposase	kofamscan	K07485
part12_bin.314_k141_1700264_81	/	putative transposase	putative transposase	kofamscan	K07492
part12_bin.317_k141_249665_19	/	putative transposase	putative transposase	kofamscan	K07492
part12_bin.317_k141_1632100_20	/	transposase	transposase	kofamscan	K07483
part12_bin.320_k141_1555144_52	/	putative transposase	putative transposase	kofamscan	K07499
part12_bin.320_k141_48214_1	/	transposase	transposase	kofamscan	K07483
part12_bin.321_k141_68425_53	/	transposase, IS30 family	transposase, IS30 family	kofamscan	K07482
part12_bin.321_k141_1464065_48	/	transposase, IS30 family	transposase, IS30 family	kofamscan	K07482
part12_bin.325_k141_609237_4	/	transposase	transposase	kofamscan	K07488
part12_bin.325_k141_783919_10	/	transposase, IS30 family	transposase, IS30 family	kofamscan	K07482
part12_bin.325_k141_418843_2	/	transposase, IS30 family	transposase, IS30 family	kofamscan	K07482
part3_Bob.bin.327_k141_98478_1	/	transposase	transposase	kofamscan	K07487
part3_Bob.bin.327_k141_103149_44	/	transposase	transposase	kofamscan	K07486
part3_Bob.bin.327_k141_66215_31	/	transposase	transposase	kofamscan	K07487
part3_Bob.bin.327_k141_80506_8	/	transposase, IS5 family	transposase, IS5 family	kofamscan	K07481
part3_Bob.bin.327_k141_40143_11	/	transposase	transposase	kofamscan	K07487
part3_Bob.bin.327_k141_69178_1	/	putative transposase	putative transposase	kofamscan	K07493
part3_Bob.bin.327_k141_130365_36	/	transposase	transposase	kofamscan	K07487
part3_Bob.bin.327_k141_74928_27	/	transposase	transposase	kofamscan	K07487
part3_Bob.bin.327_k141_74928_28	/	transposase	transposase	kofamscan	K07487
part3_Bob.bin.327_k141_50920_1	/	transposase	transposase	kofamscan	K07487
part3_Bob.bin.327_k141_50920_21	/	putative transposase	putative transposase	kofamscan	K07498
part12_bin.328_k141_722121_2	/	putative transposase	putative transposase	kofamscan	K07498
part12_bin.328_k141_1339418_13	/	transposase	transposase	kofamscan	K07485
part12_bin.328_k141_1364116_5	/	transposase	transposase	kofamscan	K07485
part3_Ice.bin.331_k141_62048_185	/	transposase, IS30 family	transposase, IS30 family	kofamscan	K07482
part12_bin.333_k141_1810734_1	/	transposase	transposase	kofamscan	K07487
part3_Bob.bin.346_k141_14925_8	/	putative transposase	putative transposase	kofamscan	K07495
part3_Bob.bin.346_k141_117915_29	/	transposase, IS5 family	transposase, IS5 family	kofamscan	K07481
part3_Bob.bin.346_k141_132655_5	/	putative transposase	putative transposase	kofamscan	K07496
part3_Bob.bin.346_k141_127937_1	/	putative transposase	putative transposase	kofamscan	K07495
part3_Bob.bin.346_k141_118675_1	/	putative transposase	putative transposase	kofamscan	K07495
part3_Bob.bin.346_k141_118675_77	/	transposase	transposase	kofamscan	K07483
part3_Bob.bin.346_k141_20946_2	/	putative transposase	putative transposase	kofamscan	K07495
part3_Bob.bin.346_k141_54273_7	/	putative transposase	putative transposase	kofamscan	K07494
part3_Bob.bin.346_k141_79237_8	/	transposase	transposase	kofamscan	K07488
part3_Bob.bin.346_k141_69819_2	/	putative transposase	putative transposase	kofamscan	K07499
part3_Murrunbidgee.bin.348_k141_20084_46	/	transposase	transposase	kofamscan	K07487
part3_Murrunbidgee.bin.348_k141_14573_13	/	transposase, IS30 family	transposase, IS30 family	kofamscan	K07482
part3_Murrunbidgee.bin.348_k141_62099_12	/	transposase, IS6 family	transposase, IS6 family	kofamscan	K18320
part3_Murrunbidgee.bin.348_k141_62099_13	/	putative transposase	putative transposase	kofamscan	K07498
part3_Murrunbidgee.bin.348_k141_62099_27	/	transposase	transposase	kofamscan	K07483
part3_Murrunbidgee.bin.348_k141_183527_4	/	transposase	transposase	kofamscan	K07487
part3_Murrunbidgee.bin.348_k141_77421_3	/	putative transposase	putative transposase	kofamscan	K07492
part3_Murrunbidgee.bin.348_k141_70866_13	/	putative transposase	putative transposase	kofamscan	K07492
part3_Murrunbidgee.bin.348_k141_131276_33	/	transposase	transposase	kofamscan	K07486
part3_Murrunbidgee.bin.348_k141_66206_6	/	transposase	transposase	kofamscan	K07486
part3_Murrunbidgee.bin.348_k141_191737_9	/	putative transposase	putative transposase	kofamscan	K07492
part12_bin.349_k141_174431_1	/	putative transposase	putative transposase	kofamscan	K07494
part12_bin.349_k141_622220_3	/	transposase	transposase	kofamscan	K07487
part12_bin.349_k141_1290691_41	/	transposase	transposase	kofamscan	K07483
part12_bin.349_k141_2093583_8	/	transposase	transposase	kofamscan	K07485
part12_bin.34_k141_1382122_2	/	transposase, IS30 family	transposase, IS30 family	kofamscan	K07482
part12_bin.34_k141_669042_1	/	transposase, IS30 family	transposase, IS30 family	kofamscan	K07482
part12_bin.34_k141_457266_1	/	transposase, IS30 family	transposase, IS30 family	kofamscan	K07482
part12_bin.34_k141_457266_5	/	transposase, IS30 family	transposase, IS30 family	kofamscan	K07482
part12_bin.34_k141_69565_2	/	transposase, IS30 family	transposase, IS30 family	kofamscan	K07482
part12_bin.34_k141_956410_3	/	transposase, IS30 family	transposase, IS30 family	kofamscan	K07482
part12_bin.34_k141_1621487_3	/	transposase, IS30 family	transposase, IS30 family	kofamscan	K07482
part12_bin.34_k141_743871_3	/	transposase, IS30 family	transposase, IS30 family	kofamscan	K07482
part12_bin.34_k141_636788_13	/	transposase, IS30 family	transposase, IS30 family	kofamscan	K07482
part12_bin.34_k141_637821_1	/	transposase, IS30 family	transposase, IS30 family	kofamscan	K07482
part12_bin.34_k141_1791067_1	/	transposase, IS30 family	transposase, IS30 family	kofamscan	K07482
part12_bin.34_k141_1791288_7	/	transposase, IS30 family	transposase, IS30 family	kofamscan	K07482
part12_bin.34_k141_1737919_4	/	transposase, IS30 family	transposase, IS30 family	kofamscan	K07482
part12_bin.34_k141_41207_3	/	transposase, IS30 family	transposase, IS30 family	kofamscan	K07482
part12_bin.34_k141_926120_1	/	transposase, IS30 family	transposase, IS30 family	kofamscan	K07482
part12_bin.34_k141_1202031_6	/	transposase, IS30 family	transposase, IS30 family	kofamscan	K07482
part12_bin.34_k141_1748814_1	/	transposase, IS30 family	transposase, IS30 family	kofamscan	K07482
part12_bin.34_k141_1422040_1	/	transposase, IS30 family	transposase, IS30 family	kofamscan	K07482
part12_bin.34_k141_1422040_15	/	transposase, IS30 family	transposase, IS30 family	kofamscan	K07482
part12_bin.34_k141_271411_1	/	transposase, IS30 family	transposase, IS30 family	kofamscan	K07482
part12_bin.35_k141_1270731_8	/	transposase, IS30 family	transposase, IS30 family	kofamscan	K07482
part12_bin.35_k141_617276_21	/	putative transposase	putative transposase	kofamscan	K07494
part12_bin.35_k141_477012_18	/	transposase	transposase	kofamscan	K07485
part12_bin.35_k141_1194806_4	/	transposase, IS5 family	transposase, IS5 family	kofamscan	K07481
part12_bin.360_k141_2041348_2	/	transposase	transposase	kofamscan	K07487
part12_bin.360_k141_1007028_1	/	transposase	transposase	kofamscan	K07488
part12_bin.360_k141_1197781_10	/	transposase	transposase	kofamscan	K07488
part3_Edison.bin.370_k141_21628_12	/	transposase	transposase	kofamscan	K07483
part3_Edison.bin.370_k141_35059_1	/	transposase	transposase	kofamscan	K07483
part3_Edison.bin.370_k141_123158_2	/	transposase	transposase	kofamscan	K07485
part3_Murrunbidgee.bin.372_k141_127801_5	/	transposase	transposase	kofamscan	K07487
part3_Murrunbidgee.bin.372_k141_194352_24	/	putative transposase	putative transposase	kofamscan	K07492
part12_bin.375_k141_229256_8	/	transposase	transposase	kofamscan	K07488
part12_bin.375_k141_11910_40	/	transposase, IS5 family	transposase, IS5 family	kofamscan	K07481
part12_bin.375_k141_1673719_3	/	transposase	transposase	kofamscan	K07487
part12_bin.375_k141_1068635_10	/	putative transposase	putative transposase	kofamscan	K07499
part12_bin.375_k141_628508_1	/	transposase	transposase	kofamscan	K07487
part12_bin.375_k141_1788574_12	/	putative transposase	putative transposase	kofamscan	K07492
part12_bin.375_k141_1635307_24	/	transposase	transposase	kofamscan	K07487
part12_bin.375_k141_424870_36	/	putative transposase	putative transposase	kofamscan	K07495
part12_bin.375_k141_260738_21	/	transposase	transposase	kofamscan	K07487
part12_bin.375_k141_383704_8	/	putative transposase	putative transposase	kofamscan	K07495
part12_bin.377_k141_223820_60	/	transposase	transposase	kofamscan	K07487
part12_bin.377_k141_1177212_64	/	putative transposase	putative transposase	kofamscan	K07493
part12_bin.377_k141_1472885_25	/	transposase	transposase	kofamscan	K07487
part12_bin.377_k141_1070706_4	/	transposase, IS30 family	transposase, IS30 family	kofamscan	K07482
part12_bin.378_k141_1877134_4	/	putative transposase	putative transposase	kofamscan	K07495
part12_bin.378_k141_2102653_1	/	putative transposase	putative transposase	kofamscan	K07495
part12_bin.378_k141_1223495_18	/	putative transposase	putative transposase	kofamscan	K07499
part12_bin.378_k141_1445319_6	/	transposase, IS30 family	transposase, IS30 family	kofamscan	K07482
part12_bin.378_k141_1558634_7	/	transposase, IS30 family	transposase, IS30 family	kofamscan	K07482
part12_bin.378_k141_523062_1	/	transposase, IS5 family	transposase, IS5 family	kofamscan	K07481
part12_bin.378_k141_1186330_4	/	transposase, IS5 family	transposase, IS5 family	kofamscan	K07481
part12_bin.378_k141_310874_1	/	putative transposase	putative transposase	kofamscan	K07499
part12_bin.378_k141_756152_7	/	transposase	transposase	kofamscan	K07487
part12_bin.378_k141_756156_2	/	transposase	transposase	kofamscan	K07487
part12_bin.378_k141_1413983_40	/	putative transposase	putative transposase	kofamscan	K07499
part12_bin.378_k141_1037238_3	/	transposase	transposase	kofamscan	K07487
part12_bin.378_k141_764745_1	/	putative transposase	putative transposase	kofamscan	K07495
part12_bin.378_k141_328885_9	/	transposase	transposase	kofamscan	K07487
part12_bin.380_k141_773651_228	/	putative transposase	putative transposase	kofamscan	K07494
part12_bin.381_k141_809146_71	/	transposase, IS30 family	transposase, IS30 family	kofamscan	K07482
part12_bin.383_k141_2116842_133	/	transposase	transposase	kofamscan	K07483
part12_bin.391_k141_611444_1	/	transposase, IS6 family	transposase, IS6 family	kofamscan	K18320
part12_bin.391_k141_674987_1	/	transposase, IS6 family	transposase, IS6 family	kofamscan	K18320
part12_bin.391_k141_1254191_3	/	putative transposase	putative transposase	kofamscan	K07495
part12_bin.395_k141_1219537_1	/	putative transposase	putative transposase	kofamscan	K07495
part12_bin.395_k141_892903_1	/	putative transposase	putative transposase	kofamscan	K07495
part12_bin.398_k141_1662882_3	/	transposase	transposase	kofamscan	K07488
part12_bin.398_k141_1837276_1	/	isftu1 transposase	isftu1 transposase	kofamscan	K01152
part12_bin.398_k141_1210249_1	/	putative transposase	putative transposase	kofamscan	K07492
part12_bin.3_k141_287396_2	/	transposase, IS30 family	transposase, IS30 family	kofamscan	K07482
part12_bin.3_k141_1446767_1	/	transposase, IS30 family	transposase, IS30 family	kofamscan	K07482
part12_bin.3_k141_2053595_1	/	putative transposase	putative transposase	kofamscan	K07498
part12_bin.3_k141_1949700_69	/	putative transposase	putative transposase	kofamscan	K07494
part12_bin.3_k141_1838308_11	/	transposase, IS30 family	transposase, IS30 family	kofamscan	K07482
part12_bin.3_k141_1730535_10	/	transposase, IS30 family	transposase, IS30 family	kofamscan	K07482
part12_bin.3_k141_1242218_3	/	transposase	transposase	kofamscan	K07483
part12_bin.3_k141_376595_1	/	transposase, IS30 family	transposase, IS30 family	kofamscan	K07482
part12_bin.3_k141_1210577_13	/	transposase, IS30 family	transposase, IS30 family	kofamscan	K07482
part12_bin.408_k141_501015_1	/	putative transposase	putative transposase	kofamscan	K07499
part12_bin.408_k141_501015_2	/	transposase	transposase	kofamscan	K07487
part12_bin.408_k141_501015_3	/	transposase	transposase	kofamscan	K07487
part12_bin.408_k141_1882796_7	/	transposase, IS30 family	transposase, IS30 family	kofamscan	K07482
part12_bin.408_k141_118071_1	/	transposase	transposase	kofamscan	K07487
part12_bin.408_k141_1497944_28	/	transposase	transposase	kofamscan	K07487
part12_bin.408_k141_2004857_1	/	putative transposase	putative transposase	kofamscan	K07499
part12_bin.408_k141_194312_1	/	transposase	transposase	kofamscan	K07487
part12_bin.408_k141_194312_2	/	transposase	transposase	kofamscan	K07487
part12_bin.408_k141_194312_9	/	transposase	transposase	kofamscan	K07487
part12_bin.408_k141_1587724_43	/	putative transposase	putative transposase	kofamscan	K07495
part12_bin.409_k141_899520_26	/	putative transposase	putative transposase	kofamscan	K07493
part12_bin.410_k141_1726689_27	/	isftu1 transposase	isftu1 transposase	kofamscan	K01152
part12_bin.410_k141_1568262_3	/	transposase	transposase	kofamscan	K07488
part12_bin.410_k141_686279_28	/	transposase	transposase	kofamscan	K07485
part12_bin.411_k141_1445719_65	/	transposase	transposase	kofamscan	K07487
part12_bin.414_k141_1439721_1	/	transposase	transposase	kofamscan	K07487
part12_bin.414_k141_1004727_1	/	transposase	transposase	kofamscan	K07488
part12_bin.414_k141_1669733_2	/	transposase	transposase	kofamscan	K07483
part12_bin.414_k141_1574916_2	/	transposase	transposase	kofamscan	K07483
part12_bin.420_k141_1002857_20	/	transposase	transposase	kofamscan	K07487
part12_bin.420_k141_285656_12	/	transposase	transposase	kofamscan	K07487
part12_bin.420_k141_1668884_15	/	transposase, IS30 family	transposase, IS30 family	kofamscan	K07482
part12_bin.420_k141_1124630_22	/	transposase, IS5 family	transposase, IS5 family	kofamscan	K07481
part12_bin.420_k141_464364_1	/	putative transposase	putative transposase	kofamscan	K07495
part12_bin.422_k141_132669_5	/	transposase	transposase	kofamscan	K07487
part12_bin.422_k141_132669_6	/	transposase	transposase	kofamscan	K07487
part12_bin.426_k141_1732118_33	/	putative transposase	putative transposase	kofamscan	K07499
part3_Bob.bin.429_k141_114129_5	/	transposase	transposase	kofamscan	K07485
part12_bin.432_k141_277333_17	/	transposase, IS30 family	transposase, IS30 family	kofamscan	K07482
part12_bin.432_k141_1169499_24	/	putative transposase	putative transposase	kofamscan	K07499
part12_bin.432_k141_628202_9	/	putative transposase	putative transposase	kofamscan	K07496
part3_Murrunbidgee.bin.433_k141_187518_1	/	transposase	transposase	kofamscan	K07483
part12_bin.436_k141_2152561_32	/	transposase	transposase	kofamscan	K07487
part12_bin.436_k141_1224781_4	/	transposase	transposase	kofamscan	K07483
part12_bin.436_k141_235516_34	/	transposase, IS6 family	transposase, IS6 family	kofamscan	K18320
part3_Ice.bin.437_k141_16100_41	/	transposase, IS5 family	transposase, IS5 family	kofamscan	K07481
part3_Ice.bin.437_k141_16100_49	/	transposase	transposase	kofamscan	K07487
part3_Ice.bin.437_k141_16100_50	/	transposase	transposase	kofamscan	K07487
part3_Ice.bin.437_k141_25358_121	/	transposase	transposase	kofamscan	K07487
part12_bin.438_k141_1999536_2	/	transposase, IS30 family	transposase, IS30 family	kofamscan	K07482
part12_bin.441_k141_173474_7	/	transposase	transposase	kofamscan	K07485
part12_bin.441_k141_173474_42	/	transposase	transposase	kofamscan	K07485
part12_bin.441_k141_844648_1	/	putative transposase	putative transposase	kofamscan	K07492
part12_bin.441_k141_1955816_13	/	isftu1 transposase	isftu1 transposase	kofamscan	K01152
part3_Murrunbidgee.bin.444_k141_194745_12	/	transposase	transposase	kofamscan	K07483
part3_Murrunbidgee.bin.444_k141_103036_3	/	transposase, IS5 family	transposase, IS5 family	kofamscan	K07481
part12_bin.452_k141_1881715_2	/	putative transposase	putative transposase	kofamscan	K07499
part12_bin.452_k141_1225456_2	/	putative transposase	putative transposase	kofamscan	K07492
part3_Ice.bin.453_k141_28438_25	/	transposase, IS30 family	transposase, IS30 family	kofamscan	K07482
part3_Ice.bin.453_k141_28803_21	/	transposase, IS30 family	transposase, IS30 family	kofamscan	K07482
part3_Ice.bin.453_k141_29335_46	/	transposase, IS30 family	transposase, IS30 family	kofamscan	K07482
part3_Ice.bin.453_k141_29598_1	/	transposase, IS30 family	transposase, IS30 family	kofamscan	K07482
part3_Ice.bin.453_k141_29626_4	/	transposase, IS30 family	transposase, IS30 family	kofamscan	K07482
part3_Dylan.bin.456_k141_67544_13	/	putative transposase	putative transposase	kofamscan	K07492
part3_Dylan.bin.456_k141_77717_21	/	transposase, IS5 family	transposase, IS5 family	kofamscan	K07481
part12_bin.458_k141_1362264_1	/	transposase, IS5 family	transposase, IS5 family	kofamscan	K07481
part3_Bob.bin.459_k141_103303_1	/	isftu1 transposase	isftu1 transposase	kofamscan	K01152
part3_Bob.bin.459_k141_103303_2	/	putative transposase	putative transposase	kofamscan	K07499
part3_Bob.bin.459_k141_56315_2	/	putative transposase	putative transposase	kofamscan	K07493
part3_Bob.bin.459_k141_475_97	/	putative transposase	putative transposase	kofamscan	K07499
part3_Bob.bin.459_k141_475_98	/	isftu1 transposase	isftu1 transposase	kofamscan	K01152
part3_Bob.bin.459_k141_10533_1	/	isftu1 transposase	isftu1 transposase	kofamscan	K01152
part3_Bob.bin.459_k141_10533_4	/	putative transposase	putative transposase	kofamscan	K07499
part3_Bob.bin.459_k141_113552_1	/	putative transposase	putative transposase	kofamscan	K07499
part3_Bob.bin.459_k141_119356_2	/	putative transposase	putative transposase	kofamscan	K07499
part3_Bob.bin.459_k141_21007_13	/	isftu1 transposase	isftu1 transposase	kofamscan	K01152
part3_Bob.bin.459_k141_31312_8	/	putative transposase	putative transposase	kofamscan	K07499
part3_Bob.bin.459_k141_97008_1	/	isftu1 transposase	isftu1 transposase	kofamscan	K01152
part12_bin.460_k141_1282935_5	/	transposase, IS5 family	transposase, IS5 family	kofamscan	K07481
part12_bin.462_k141_389764_2	/	transposase	transposase	kofamscan	K07487
part12_bin.462_k141_389764_3	/	transposase, IS5 family	transposase, IS5 family	kofamscan	K07481
part12_bin.464_k141_13466_61	/	transposase	transposase	kofamscan	K07485
part12_bin.464_k141_2010306_15	/	transposase	transposase	kofamscan	K07483
part3_Hairy.bin.465_k141_43650_51	/	putative transposase	putative transposase	kofamscan	K07499
part12_bin.467_k141_722797_1	/	transposase	transposase	kofamscan	K07487
part12_bin.467_k141_1298796_1	/	transposase, IS5 family	transposase, IS5 family	kofamscan	K07481
part12_bin.467_k141_1977068_2	/	putative transposase	putative transposase	kofamscan	K07495
part12_bin.468_k141_1006658_12	/	transposase, IS5 family	transposase, IS5 family	kofamscan	K07481
part12_bin.468_k141_1006658_13	/	transposase, IS5 family	transposase, IS5 family	kofamscan	K07481
part12_bin.468_k141_2006449_1	/	transposase	transposase	kofamscan	K07488
part3_Bob.bin.468_k141_9592_3	/	transposase, IS5 family	transposase, IS5 family	kofamscan	K07481
part12_bin.471_k141_170363_1	/	putative transposase	putative transposase	kofamscan	K07492
part12_bin.471_k141_287620_1	/	putative transposase	putative transposase	kofamscan	K07492
part12_bin.471_k141_1197051_1	/	putative transposase	putative transposase	kofamscan	K07492
part12_bin.471_k141_41673_4	/	transposase	transposase	kofamscan	K07489
part12_bin.471_k141_1199772_3	/	transposase, IS30 family	transposase, IS30 family	kofamscan	K07482
part12_bin.471_k141_1478080_1	/	putative transposase	putative transposase	kofamscan	K07492
part3_Lisa.bin.475_k141_24314_23	/	transposase, IS30 family	transposase, IS30 family	kofamscan	K07482
part3_Ice.bin.47_k141_110178_7	/	transposase	transposase	kofamscan	K07487
part3_Ice.bin.47_k141_86490_1	/	putative transposase	putative transposase	kofamscan	K07496
part12_bin.482_k141_2053283_2	/	transposase	transposase	kofamscan	K07487
part12_bin.482_k141_1668710_73	/	transposase	transposase	kofamscan	K07487
part12_bin.484_k141_1276829_1	/	transposase	transposase	kofamscan	K07487
part12_bin.484_k141_1276829_2	/	transposase	transposase	kofamscan	K07487
part12_bin.490_k141_664444_1	/	transposase, IS30 family	transposase, IS30 family	kofamscan	K07482
part12_bin.490_k141_720175_1	/	transposase, IS30 family	transposase, IS30 family	kofamscan	K07482
part12_bin.490_k141_1443553_1	/	transposase, IS30 family	transposase, IS30 family	kofamscan	K07482
part12_bin.490_k141_1718561_10	/	transposase, IS30 family	transposase, IS30 family	kofamscan	K07482
part12_bin.490_k141_401093_31	/	transposase, IS30 family	transposase, IS30 family	kofamscan	K07482
part12_bin.490_k141_1351246_81	/	transposase, IS30 family	transposase, IS30 family	kofamscan	K07482
part12_bin.494_k141_1601907_2	/	transposase	transposase	kofamscan	K07483
part12_bin.494_k141_2043332_3	/	transposase	transposase	kofamscan	K07483
part12_bin.494_k141_2107651_3	/	transposase	transposase	kofamscan	K07483
part12_bin.494_k141_1889399_3	/	transposase	transposase	kofamscan	K07483
part12_bin.494_k141_622450_8	/	transposase, IS30 family	transposase, IS30 family	kofamscan	K07482
part12_bin.494_k141_747180_1	/	transposase	transposase	kofamscan	K07483
part12_bin.494_k141_639009_1	/	transposase, IS30 family	transposase, IS30 family	kofamscan	K07482
part12_bin.494_k141_651700_1	/	transposase, IS30 family	transposase, IS30 family	kofamscan	K07482
part12_bin.494_k141_1371956_2	/	transposase	transposase	kofamscan	K07483
part12_bin.494_k141_1209399_6	/	transposase	transposase	kofamscan	K07483
part3_Kobe.bin.495_k141_167805_1	/	transposase, IS5 family	transposase, IS5 family	kofamscan	K07481
part12_bin.503_k141_536850_10	/	transposase, IS30 family	transposase, IS30 family	kofamscan	K07482
part12_bin.507_k141_1881476_6	/	transposase, IS5 family	transposase, IS5 family	kofamscan	K07481
part12_bin.507_k141_1661117_11	/	transposase, IS30 family	transposase, IS30 family	kofamscan	K07482
part12_bin.507_k141_506810_3	/	transposase, IS30 family	transposase, IS30 family	kofamscan	K07482
part12_bin.507_k141_2061116_1	/	transposase, IS30 family	transposase, IS30 family	kofamscan	K07482
part12_bin.507_k141_1407956_1	/	transposase	transposase	kofamscan	K07487
part12_bin.507_k141_1853986_1	/	transposase, IS30 family	transposase, IS30 family	kofamscan	K07482
part12_bin.507_k141_313342_1	/	transposase, IS30 family	transposase, IS30 family	kofamscan	K07482
part3_Hardy.bin.508_k141_26001_18	/	transposase, IS30 family	transposase, IS30 family	kofamscan	K07482
part3_Hardy.bin.508_k141_26001_19	/	transposase, IS30 family	transposase, IS30 family	kofamscan	K07482
part3_Hardy.bin.508_k141_89678_7	/	putative transposase	putative transposase	kofamscan	K07495
part12_bin.512_k141_222843_11	/	putative transposase	putative transposase	kofamscan	K07492
part12_bin.51_k141_1216764_16	/	transposase	transposase	kofamscan	K07485
part12_bin.51_k141_1216764_17	/	transposase	transposase	kofamscan	K07485
part12_bin.523_k141_1065405_2	/	transposase	transposase	kofamscan	K07487
part12_bin.524_k141_331355_6	/	transposase	transposase	kofamscan	K07487
part12_bin.524_k141_614021_3	/	transposase	transposase	kofamscan	K07487
part12_bin.524_k141_1999571_2	/	putative transposase	putative transposase	kofamscan	K07499
part12_bin.524_k141_1128210_3	/	putative transposase	putative transposase	kofamscan	K07496
part12_bin.524_k141_1845813_5	/	transposase	transposase	kofamscan	K07488
part12_bin.524_k141_1031124_3	/	putative transposase	putative transposase	kofamscan	K07495
part12_bin.526_k141_943748_2	/	transposase	transposase	kofamscan	K07483
part12_bin.526_k141_1615322_9	/	transposase, IS30 family	transposase, IS30 family	kofamscan	K07482
part12_bin.526_k141_2069190_2	/	putative transposase	putative transposase	kofamscan	K07495
part12_bin.526_k141_2071890_13	/	transposase	transposase	kofamscan	K07485
part12_bin.526_k141_1466838_1	/	transposase	transposase	kofamscan	K07483
part12_bin.52_k141_1490116_27	/	transposase	transposase	kofamscan	K07488
part12_bin.52_k141_565369_1	/	transposase	transposase	kofamscan	K07485
part12_bin.52_k141_461425_20	/	putative transposase	putative transposase	kofamscan	K07498
part12_bin.52_k141_2067522_1	/	transposase, IS30 family	transposase, IS30 family	kofamscan	K07482
part12_bin.52_k141_579910_4	/	transposase	transposase	kofamscan	K07485
part12_bin.52_k141_526710_1	/	transposase	transposase	kofamscan	K07487
part12_bin.52_k141_362695_17	/	putative transposase	putative transposase	kofamscan	K07496
part12_bin.52_k141_1636856_1	/	transposase	transposase	kofamscan	K07487
part12_bin.52_k141_2024790_33	/	putative transposase	putative transposase	kofamscan	K07495
part12_bin.52_k141_2024790_63	/	transposase	transposase	kofamscan	K07485
part12_bin.52_k141_2024790_64	/	transposase	transposase	kofamscan	K07485
part12_bin.52_k141_2024790_65	/	transposase	transposase	kofamscan	K07485
part12_bin.52_k141_1041319_16	/	transposase	transposase	kofamscan	K07487
part12_bin.531_k141_1123673_29	/	transposase	transposase	kofamscan	K07483
part12_bin.532_k141_2007885_28	/	putative transposase	putative transposase	kofamscan	K07499
part12_bin.533_k141_117143_12	/	putative transposase	putative transposase	kofamscan	K07499
part12_bin.533_k141_1055996_2	/	putative transposase	putative transposase	kofamscan	K07496
part12_bin.533_k141_2159750_1	/	putative transposase	putative transposase	kofamscan	K07494
part12_bin.533_k141_178303_7	/	putative transposase	putative transposase	kofamscan	K07496
part12_bin.533_k141_234177_1	/	transposase	transposase	kofamscan	K07489
part12_bin.533_k141_234177_3	/	transposase	transposase	kofamscan	K07488
part12_bin.533_k141_346143_2	/	transposase	transposase	kofamscan	K07488
part12_bin.533_k141_1780865_15	/	putative transposase	putative transposase	kofamscan	K07496
part12_bin.533_k141_1780865_16	/	putative transposase	putative transposase	kofamscan	K07495
part12_bin.533_k141_962077_13	/	transposase	transposase	kofamscan	K07483
part12_bin.533_k141_298444_12	/	transposase	transposase	kofamscan	K07483
part12_bin.533_k141_2177179_4	/	transposase, IS5 family	transposase, IS5 family	kofamscan	K07481
part12_bin.533_k141_2182244_1	/	transposase	transposase	kofamscan	K07487
part12_bin.533_k141_199994_1	/	transposase	transposase	kofamscan	K07487
part12_bin.533_k141_482194_1	/	putative transposase	putative transposase	kofamscan	K07496
part12_bin.533_k141_2193876_1	/	transposase	transposase	kofamscan	K07487
part12_bin.533_k141_1367300_1	/	putative transposase	putative transposase	kofamscan	K07495
part12_bin.533_k141_1367300_2	/	transposase	transposase	kofamscan	K07487
part3_Lisa.bin.537_k141_42429_1	/	transposase	transposase	kofamscan	K07483
part12_bin.538_k141_844261_17	/	putative transposase	putative transposase	kofamscan	K07492
part12_bin.538_k141_2136506_17	/	transposase	transposase	kofamscan	K07487
part12_bin.53_k141_1330424_1	/	putative transposase	putative transposase	kofamscan	K07492
part12_bin.53_k141_1782311_5	/	putative transposase	putative transposase	kofamscan	K07492
part12_bin.53_k141_1963880_2	/	putative transposase	putative transposase	kofamscan	K07492
part12_bin.53_k141_1520740_3	/	putative transposase	putative transposase	kofamscan	K07494
part12_bin.53_k141_2040062_25	/	putative transposase	putative transposase	kofamscan	K07499
part12_bin.540_k141_1711530_52	/	transposase, IS30 family	transposase, IS30 family	kofamscan	K07482
part12_bin.540_k141_288193_5	/	transposase, IS30 family	transposase, IS30 family	kofamscan	K07482
part12_bin.540_k141_15444_4	/	transposase, IS5 family	transposase, IS5 family	kofamscan	K07481
part12_bin.540_k141_1787194_1	/	transposase	transposase	kofamscan	K07487
part12_bin.546_k141_1383931_7	/	transposase, IS5 family	transposase, IS5 family	kofamscan	K07481
part12_bin.546_k141_1663996_14	/	transposase	transposase	kofamscan	K07487
part12_bin.546_k141_2165775_2	/	transposase, IS30 family	transposase, IS30 family	kofamscan	K07482
part12_bin.546_k141_2165775_3	/	transposase, IS30 family	transposase, IS30 family	kofamscan	K07482
part12_bin.552_k141_1985614_5	/	transposase, IS5 family	transposase, IS5 family	kofamscan	K07481
part12_bin.552_k141_208993_2	/	transposase, IS30 family	transposase, IS30 family	kofamscan	K07482
part12_bin.554_k141_56389_21	/	transposase	transposase	kofamscan	K07483
part12_bin.554_k141_391061_43	/	transposase	transposase	kofamscan	K07485
part12_bin.554_k141_1501550_58	/	transposase	transposase	kofamscan	K07485
part12_bin.557_k141_2055353_35	/	transposase	transposase	kofamscan	K07489
part12_bin.558_k141_528376_3	/	putative transposase	putative transposase	kofamscan	K07499
part12_bin.560_k141_2098001_2	/	putative transposase	putative transposase	kofamscan	K07492
part12_bin.560_k141_1331885_1	/	putative transposase	putative transposase	kofamscan	K07492
part12_bin.560_k141_342170_90	/	putative transposase	putative transposase	kofamscan	K07492
part12_bin.560_k141_1508196_2	/	transposase	transposase	kofamscan	K07489
part12_bin.560_k141_1839096_15	/	transposase, IS30 family	transposase, IS30 family	kofamscan	K07482
part12_bin.560_k141_1638271_7	/	isftu1 transposase	isftu1 transposase	kofamscan	K01152
part12_bin.560_k141_1638271_9	/	putative transposase	putative transposase	kofamscan	K07499
part12_bin.560_k141_90982_1	/	putative transposase	putative transposase	kofamscan	K07492
part12_bin.560_k141_1308121_5	/	transposase	transposase	kofamscan	K07489
part12_bin.560_k141_2025207_13	/	transposase, IS5 family	transposase, IS5 family	kofamscan	K07481
part12_bin.560_k141_2025207_15	/	transposase, IS5 family	transposase, IS5 family	kofamscan	K07481
part12_bin.560_k141_1365444_34	/	isftu1 transposase	isftu1 transposase	kofamscan	K01152
part12_bin.560_k141_1863826_51	/	putative transposase	putative transposase	kofamscan	K07492
part12_bin.560_k141_705077_8	/	putative transposase	putative transposase	kofamscan	K07499
part12_bin.560_k141_705077_9	/	isftu1 transposase	isftu1 transposase	kofamscan	K01152
part12_bin.560_k141_1209123_10	/	putative transposase	putative transposase	kofamscan	K07492
part12_bin.561_k141_1280150_89	/	transposase, IS5 family	transposase, IS5 family	kofamscan	K07481
part12_bin.561_k141_352267_1	/	transposase	transposase	kofamscan	K07487
part12_bin.561_k141_1190749_1	/	transposase	transposase	kofamscan	K07487
part12_bin.561_k141_2028683_1	/	transposase	transposase	kofamscan	K07487
part12_bin.563_k141_1144902_25	/	transposase, IS30 family	transposase, IS30 family	kofamscan	K07482
part12_bin.564_k141_47009_2	/	transposase	transposase	kofamscan	K07483
part12_bin.565_k141_1891013_2	/	transposase, IS5 family	transposase, IS5 family	kofamscan	K07481
part12_bin.565_k141_357342_1	/	putative transposase	putative transposase	kofamscan	K07496
part12_bin.565_k141_1171379_4	/	transposase	transposase	kofamscan	K07483
part12_bin.566_k141_1715584_6	/	transposase	transposase	kofamscan	K07483
part12_bin.569_k141_1380865_3	/	putative transposase	putative transposase	kofamscan	K07494
part12_bin.569_k141_1439352_1	/	putative transposase	putative transposase	kofamscan	K07496
part12_bin.569_k141_945171_2	/	putative transposase	putative transposase	kofamscan	K07496
part12_bin.569_k141_1112265_7	/	transposase	transposase	kofamscan	K07487
part12_bin.569_k141_1717003_2	/	transposase	transposase	kofamscan	K07487
part12_bin.569_k141_1446369_1	/	putative transposase	putative transposase	kofamscan	K07496
part12_bin.569_k141_1178023_2	/	putative transposase	putative transposase	kofamscan	K07495
part12_bin.569_k141_1455753_3	/	putative transposase	putative transposase	kofamscan	K07494
part12_bin.569_k141_415584_1	/	putative transposase	putative transposase	kofamscan	K07492
part12_bin.569_k141_1735804_3	/	putative transposase	putative transposase	kofamscan	K07496
part12_bin.569_k141_87059_1	/	putative transposase	putative transposase	kofamscan	K07499
part12_bin.569_k141_590138_2	/	transposase	transposase	kofamscan	K07488
part12_bin.569_k141_45980_3	/	putative transposase	putative transposase	kofamscan	K07495
part12_bin.570_k141_942413_1	/	transposase, IS30 family	transposase, IS30 family	kofamscan	K07482
part12_bin.570_k141_1383289_6	/	transposase, IS30 family	transposase, IS30 family	kofamscan	K07482
part12_bin.570_k141_727201_2	/	transposase	transposase	kofamscan	K07487
part12_bin.570_k141_731141_13	/	transposase, IS30 family	transposase, IS30 family	kofamscan	K07482
part12_bin.570_k141_2113741_1	/	transposase, IS30 family	transposase, IS30 family	kofamscan	K07482
part12_bin.571_k141_392327_33	/	transposase	transposase	kofamscan	K07488
part12_bin.571_k141_1662412_1	/	putative transposase	putative transposase	kofamscan	K07492
part12_bin.571_k141_452981_1	/	transposase	transposase	kofamscan	K07488
part12_bin.571_k141_839465_1	/	transposase	transposase	kofamscan	K07488
part12_bin.571_k141_287831_1	/	transposase	transposase	kofamscan	K07488
part12_bin.571_k141_1888096_6	/	transposase	transposase	kofamscan	K07488
part12_bin.571_k141_122748_19	/	transposase	transposase	kofamscan	K07488
part12_bin.571_k141_1008567_12	/	putative transposase	putative transposase	kofamscan	K07492
part12_bin.571_k141_1194798_19	/	transposase	transposase	kofamscan	K07488
part12_bin.573_k141_1008575_1	/	putative transposase	putative transposase	kofamscan	K07494
part12_bin.573_k141_955209_61	/	putative transposase	putative transposase	kofamscan	K07494
part12_bin.573_k141_2114390_72	/	isftu1 transposase	isftu1 transposase	kofamscan	K01152
part12_bin.573_k141_1621447_26	/	putative transposase	putative transposase	kofamscan	K07492
part12_bin.573_k141_1954218_1	/	transposase, IS5 family	transposase, IS5 family	kofamscan	K07481
part12_bin.574_k141_1273641_7	/	putative transposase	putative transposase	kofamscan	K07492
part12_bin.574_k141_777688_9	/	transposase	transposase	kofamscan	K07488
part12_bin.574_k141_1778629_11	/	putative transposase	putative transposase	kofamscan	K07492
part12_bin.574_k141_1680445_3	/	putative transposase	putative transposase	kofamscan	K07492
part12_bin.574_k141_414868_1	/	putative transposase	putative transposase	kofamscan	K07492
part12_bin.574_k141_1790322_1	/	putative transposase	putative transposase	kofamscan	K07492
part12_bin.574_k141_1250792_1	/	transposase	transposase	kofamscan	K07488
part12_bin.574_k141_1203825_1	/	putative transposase	putative transposase	kofamscan	K07492
part12_bin.574_k141_821152_6	/	putative transposase	putative transposase	kofamscan	K07492
part12_bin.577_k141_1480370_1	/	transposase	transposase	kofamscan	K07488
part3_Murrunbidgee.bin.579_k141_113467_2	/	transposase	transposase	kofamscan	K07483
part3_Murrunbidgee.bin.579_k141_109286_7	/	putative transposase	putative transposase	kofamscan	K07492
part3_Murrunbidgee.bin.579_k141_36494_2	/	transposase	transposase	kofamscan	K07485
part3_Murrunbidgee.bin.579_k141_24989_7	/	putative transposase	putative transposase	kofamscan	K07492
part3_Murrunbidgee.bin.579_k141_58311_14	/	transposase	transposase	kofamscan	K07485
part12_bin.581_k141_175067_2	/	transposase, IS5 family	transposase, IS5 family	kofamscan	K07481
part3_Kobe.bin.583_k141_48129_5	/	transposase, IS5 family	transposase, IS5 family	kofamscan	K07481
part12_bin.590_k141_1442947_9	/	transposase	transposase	kofamscan	K07487
part12_bin.590_k141_757629_1	/	transposase	transposase	kofamscan	K07487
part12_bin.591_k141_1310427_1	/	transposase	transposase	kofamscan	K07487
part12_bin.591_k141_1310427_2	/	transposase	transposase	kofamscan	K07487
part12_bin.591_k141_48486_3	/	transposase	transposase	kofamscan	K07487
part12_bin.591_k141_824493_1	/	transposase, IS30 family	transposase, IS30 family	kofamscan	K07482
part12_bin.592_k141_848913_2	/	putative transposase	putative transposase	kofamscan	K07494
part12_bin.595_k141_1774162_1	/	transposase	transposase	kofamscan	K07487
part12_bin.595_k141_293853_4	/	transposase	transposase	kofamscan	K07487
part12_bin.596_k141_1932434_2	/	transposase	transposase	kofamscan	K07487
part12_bin.596_k141_1061255_1	/	transposase	transposase	kofamscan	K07487
part12_bin.596_k141_767988_1	/	transposase	transposase	kofamscan	K07487
part3_Hairy.bin.5_k141_71364_14	/	transposase	transposase	kofamscan	K07485
part3_Hairy.bin.61_k141_8127_1	/	transposase, IS30 family	transposase, IS30 family	kofamscan	K07482
part3_Hairy.bin.61_k141_8192_1	/	transposase, IS30 family	transposase, IS30 family	kofamscan	K07482
part3_Hairy.bin.61_k141_102106_7	/	transposase	transposase	kofamscan	K07487
part3_Hairy.bin.61_k141_102106_8	/	transposase	transposase	kofamscan	K07487
part12_bin.62_k141_1996135_1	/	transposase, IS5 family	transposase, IS5 family	kofamscan	K07481
part12_bin.62_k141_1996135_2	/	transposase, IS5 family	transposase, IS5 family	kofamscan	K07481
part12_bin.63_k141_165926_1	/	transposase, IS30 family	transposase, IS30 family	kofamscan	K07482
part12_bin.63_k141_2153626_1	/	transposase, IS30 family	transposase, IS30 family	kofamscan	K07482
part12_bin.63_k141_13943_12	/	transposase, IS30 family	transposase, IS30 family	kofamscan	K07482
part12_bin.63_k141_1391299_5	/	transposase, IS30 family	transposase, IS30 family	kofamscan	K07482
part12_bin.63_k141_93844_5	/	transposase, IS30 family	transposase, IS30 family	kofamscan	K07482
part12_bin.63_k141_2026994_6	/	transposase, IS30 family	transposase, IS30 family	kofamscan	K07482
part12_bin.63_k141_606237_1	/	transposase	transposase	kofamscan	K07483
part12_bin.68_k141_615067_72	/	transposase, IS30 family	transposase, IS30 family	kofamscan	K07482
part12_bin.6_k141_1106476_1	/	putative transposase	putative transposase	kofamscan	K07492
part12_bin.6_k141_1824158_8	/	putative transposase	putative transposase	kofamscan	K07492
part12_bin.6_k141_124693_1	/	putative transposase	putative transposase	kofamscan	K07492
part12_bin.6_k141_1508039_2	/	putative transposase	putative transposase	kofamscan	K07492
part12_bin.6_k141_629407_1	/	putative transposase	putative transposase	kofamscan	K07492
part12_bin.6_k141_351661_15	/	putative transposase	putative transposase	kofamscan	K07492
part12_bin.6_k141_1462499_3	/	putative transposase	putative transposase	kofamscan	K07492
part12_bin.6_k141_372138_1	/	putative transposase	putative transposase	kofamscan	K07492
part12_bin.6_k141_1647674_6	/	putative transposase	putative transposase	kofamscan	K07492
part12_bin.6_k141_218600_1	/	transposase, IS30 family	transposase, IS30 family	kofamscan	K07482
part12_bin.6_k141_1420814_1	/	putative transposase	putative transposase	kofamscan	K07499
part12_bin.71_k141_1718021_26	/	transposase, IS5 family	transposase, IS5 family	kofamscan	K07481
part12_bin.72_k141_226554_1	/	putative transposase	putative transposase	kofamscan	K07499
part12_bin.72_k141_2052375_1	/	transposase, IS5 family	transposase, IS5 family	kofamscan	K07481
part12_bin.72_k141_1721663_1	/	transposase, IS30 family	transposase, IS30 family	kofamscan	K07482
part12_bin.72_k141_1506072_1	/	transposase, IS30 family	transposase, IS30 family	kofamscan	K07482
part12_bin.78_k141_829941_112	/	transposase	transposase	kofamscan	K07487
part12_bin.78_k141_1775533_12	/	transposase	transposase	kofamscan	K07487
part12_bin.78_k141_966741_1	/	transposase	transposase	kofamscan	K07487
part12_bin.78_k141_650814_15	/	putative transposase	putative transposase	kofamscan	K07499
part12_bin.78_k141_1043389_13	/	transposase	transposase	kofamscan	K07487
part12_bin.7_k141_178213_4	/	putative transposase	putative transposase	kofamscan	K07498
part12_bin.7_k141_543874_1	/	transposase, IS6 family	transposase, IS6 family	kofamscan	K18320
part3_Kobe.bin.81_k141_47095_15	/	isftu1 transposase	isftu1 transposase	kofamscan	K01152
part3_Kobe.bin.81_k141_99295_14	/	isftu1 transposase	isftu1 transposase	kofamscan	K01152
part3_Hardy.bin.84_k141_25321_1	/	transposase, IS5 family	transposase, IS5 family	kofamscan	K07481
part3_Hardy.bin.84_k141_51502_1	/	transposase, IS5 family	transposase, IS5 family	kofamscan	K07481
part3_Hardy.bin.84_k141_171931_3	/	putative transposase	putative transposase	kofamscan	K07492
part3_Lisa.bin.87_k141_90858_1	/	putative transposase	putative transposase	kofamscan	K07499
part3_Lisa.bin.87_k141_1158_7	/	putative transposase	putative transposase	kofamscan	K07492
part3_Bob.bin.88_k141_72145_13	/	transposase	transposase	kofamscan	K07485
part3_Bob.bin.88_k141_95258_12	/	transposase, IS30 family	transposase, IS30 family	kofamscan	K07482
part3_Bob.bin.88_k141_30187_9	/	transposase	transposase	kofamscan	K07485
part3_Bob.bin.88_k141_111016_17	/	transposase	transposase	kofamscan	K07485
part3_Bob.bin.88_k141_13581_1	/	transposase	transposase	kofamscan	K07485
part3_Bob.bin.88_k141_50317_18	/	transposase	transposase	kofamscan	K07485
part12_bin.89_k141_793394_29	/	transposase	transposase	kofamscan	K07488
part12_bin.90_k141_1892515_2	/	transposase	transposase	kofamscan	K07487
part12_bin.90_k141_70873_1	/	putative transposase	putative transposase	kofamscan	K07499
part3_Kobe.bin.105_k141_85223_5	/	AraC family transcriptional regulator, transposon Tn10 TetD protein	AraC family transcriptional regulator, transposon Tn10 TetD protein	kofamscan	K19056
part12_bin.109_k141_332088_12	/	AraC family transcriptional regulator, transposon Tn10 TetD protein	AraC family transcriptional regulator, transposon Tn10 TetD protein	kofamscan	K19056
part12_bin.109_k141_2152464_10	/	AraC family transcriptional regulator, transposon Tn10 TetD protein	AraC family transcriptional regulator, transposon Tn10 TetD protein	kofamscan	K19056
part12_bin.109_k141_1491308_40	/	AraC family transcriptional regulator, transposon Tn10 TetD protein	AraC family transcriptional regulator, transposon Tn10 TetD protein	kofamscan	K19056
part12_bin.109_k141_2044746_27	/	AraC family transcriptional regulator, transposon Tn10 TetD protein	AraC family transcriptional regulator, transposon Tn10 TetD protein	kofamscan	K19056
part12_bin.109_k141_1769035_7	/	AraC family transcriptional regulator, transposon Tn10 TetD protein	AraC family transcriptional regulator, transposon Tn10 TetD protein	kofamscan	K19056
part12_bin.109_k141_1109961_103	/	AraC family transcriptional regulator, transposon Tn10 TetD protein	AraC family transcriptional regulator, transposon Tn10 TetD protein	kofamscan	K19056
part12_bin.109_k141_1109961_127	/	AraC family transcriptional regulator, transposon Tn10 TetD protein	AraC family transcriptional regulator, transposon Tn10 TetD protein	kofamscan	K19056
part12_bin.109_k141_1109961_172	/	AraC family transcriptional regulator, transposon Tn10 TetD protein	AraC family transcriptional regulator, transposon Tn10 TetD protein	kofamscan	K19056
part12_bin.109_k141_1662289_31	/	AraC family transcriptional regulator, transposon Tn10 TetD protein	AraC family transcriptional regulator, transposon Tn10 TetD protein	kofamscan	K19056
part12_bin.109_k141_1111651_31	/	AraC family transcriptional regulator, transposon Tn10 TetD protein	AraC family transcriptional regulator, transposon Tn10 TetD protein	kofamscan	K19056
part12_bin.109_k141_1554354_20	/	AraC family transcriptional regulator, transposon Tn10 TetD protein	AraC family transcriptional regulator, transposon Tn10 TetD protein	kofamscan	K19056
part12_bin.109_k141_1554354_22	/	AraC family transcriptional regulator, transposon Tn10 TetD protein	AraC family transcriptional regulator, transposon Tn10 TetD protein	kofamscan	K19056
part12_bin.109_k141_785204_15	/	AraC family transcriptional regulator, transposon Tn10 TetD protein	AraC family transcriptional regulator, transposon Tn10 TetD protein	kofamscan	K19056
part12_bin.109_k141_1612426_12	/	AraC family transcriptional regulator, transposon Tn10 TetD protein	AraC family transcriptional regulator, transposon Tn10 TetD protein	kofamscan	K19056
part12_bin.109_k141_2054116_44	/	AraC family transcriptional regulator, transposon Tn10 TetD protein	AraC family transcriptional regulator, transposon Tn10 TetD protein	kofamscan	K19056
part12_bin.109_k141_2054116_51	/	AraC family transcriptional regulator, transposon Tn10 TetD protein	AraC family transcriptional regulator, transposon Tn10 TetD protein	kofamscan	K19056
part12_bin.109_k141_515316_44	/	AraC family transcriptional regulator, transposon Tn10 TetD protein	AraC family transcriptional regulator, transposon Tn10 TetD protein	kofamscan	K19056
part12_bin.109_k141_1016037_17	/	AraC family transcriptional regulator, transposon Tn10 TetD protein	AraC family transcriptional regulator, transposon Tn10 TetD protein	kofamscan	K19056
part12_bin.109_k141_1016037_50	/	AraC family transcriptional regulator, transposon Tn10 TetD protein	AraC family transcriptional regulator, transposon Tn10 TetD protein	kofamscan	K19056
part12_bin.109_k141_1344940_25	/	AraC family transcriptional regulator, transposon Tn10 TetD protein	AraC family transcriptional regulator, transposon Tn10 TetD protein	kofamscan	K19056
part12_bin.109_k141_576815_18	/	AraC family transcriptional regulator, transposon Tn10 TetD protein	AraC family transcriptional regulator, transposon Tn10 TetD protein	kofamscan	K19056
part12_bin.109_k141_1403092_8	/	AraC family transcriptional regulator, transposon Tn10 TetD protein	AraC family transcriptional regulator, transposon Tn10 TetD protein	kofamscan	K19056
part12_bin.109_k141_1403092_14	/	AraC family transcriptional regulator, transposon Tn10 TetD protein	AraC family transcriptional regulator, transposon Tn10 TetD protein	kofamscan	K19056
part12_bin.109_k141_1403092_22	/	AraC family transcriptional regulator, transposon Tn10 TetD protein	AraC family transcriptional regulator, transposon Tn10 TetD protein	kofamscan	K19056
part12_bin.109_k141_1188417_81	/	AraC family transcriptional regulator, transposon Tn10 TetD protein	AraC family transcriptional regulator, transposon Tn10 TetD protein	kofamscan	K19056
part12_bin.109_k141_1188417_104	/	AraC family transcriptional regulator, transposon Tn10 TetD protein	AraC family transcriptional regulator, transposon Tn10 TetD protein	kofamscan	K19056
part12_bin.109_k141_700020_3	/	AraC family transcriptional regulator, transposon Tn10 TetD protein	AraC family transcriptional regulator, transposon Tn10 TetD protein	kofamscan	K19056
part12_bin.109_k141_1370423_27	/	AraC family transcriptional regulator, transposon Tn10 TetD protein	AraC family transcriptional regulator, transposon Tn10 TetD protein	kofamscan	K19056
part12_bin.109_k141_1984464_113	/	AraC family transcriptional regulator, transposon Tn10 TetD protein	AraC family transcriptional regulator, transposon Tn10 TetD protein	kofamscan	K19056
part12_bin.109_k141_1599260_6	/	AraC family transcriptional regulator, transposon Tn10 TetD protein	AraC family transcriptional regulator, transposon Tn10 TetD protein	kofamscan	K19056
part12_bin.111_k141_1482127_13	/	AraC family transcriptional regulator, transposon Tn10 TetD protein	AraC family transcriptional regulator, transposon Tn10 TetD protein	kofamscan	K19056
part12_bin.113_k141_664335_18	/	AraC family transcriptional regulator, transposon Tn10 TetD protein	AraC family transcriptional regulator, transposon Tn10 TetD protein	kofamscan	K19056
part12_bin.113_k141_666710_59	/	AraC family transcriptional regulator, transposon Tn10 TetD protein	AraC family transcriptional regulator, transposon Tn10 TetD protein	kofamscan	K19056
part12_bin.113_k141_1604153_52	/	AraC family transcriptional regulator, transposon Tn10 TetD protein	AraC family transcriptional regulator, transposon Tn10 TetD protein	kofamscan	K19056
part12_bin.113_k141_1604153_108	/	AraC family transcriptional regulator, transposon Tn10 TetD protein	AraC family transcriptional regulator, transposon Tn10 TetD protein	kofamscan	K19056
part12_bin.113_k141_1936406_89	/	AraC family transcriptional regulator, transposon Tn10 TetD protein	AraC family transcriptional regulator, transposon Tn10 TetD protein	kofamscan	K19056
part12_bin.113_k141_1060311_26	/	AraC family transcriptional regulator, transposon Tn10 TetD protein	AraC family transcriptional regulator, transposon Tn10 TetD protein	kofamscan	K19056
part12_bin.113_k141_1060311_92	/	AraC family transcriptional regulator, transposon Tn10 TetD protein	AraC family transcriptional regulator, transposon Tn10 TetD protein	kofamscan	K19056
part12_bin.113_k141_1505556_14	/	AraC family transcriptional regulator, transposon Tn10 TetD protein	AraC family transcriptional regulator, transposon Tn10 TetD protein	kofamscan	K19056
part12_bin.113_k141_2178063_22	/	AraC family transcriptional regulator, transposon Tn10 TetD protein	AraC family transcriptional regulator, transposon Tn10 TetD protein	kofamscan	K19056
part12_bin.113_k141_1788906_47	/	AraC family transcriptional regulator, transposon Tn10 TetD protein	AraC family transcriptional regulator, transposon Tn10 TetD protein	kofamscan	K19056
part12_bin.113_k141_1788906_88	/	AraC family transcriptional regulator, transposon Tn10 TetD protein	AraC family transcriptional regulator, transposon Tn10 TetD protein	kofamscan	K19056
part3_Hairy.bin.115_k141_82434_38	/	AraC family transcriptional regulator, transposon Tn10 TetD protein	AraC family transcriptional regulator, transposon Tn10 TetD protein	kofamscan	K19056
part3_Hairy.bin.115_k141_17214_157	/	AraC family transcriptional regulator, transposon Tn10 TetD protein	AraC family transcriptional regulator, transposon Tn10 TetD protein	kofamscan	K19056
part3_Hairy.bin.115_k141_17214_160	/	AraC family transcriptional regulator, transposon Tn10 TetD protein	AraC family transcriptional regulator, transposon Tn10 TetD protein	kofamscan	K19056
part3_Hairy.bin.115_k141_17214_239	/	AraC family transcriptional regulator, transposon Tn10 TetD protein	AraC family transcriptional regulator, transposon Tn10 TetD protein	kofamscan	K19056
part3_Hairy.bin.115_k141_45000_27	/	AraC family transcriptional regulator, transposon Tn10 TetD protein	AraC family transcriptional regulator, transposon Tn10 TetD protein	kofamscan	K19056
part3_Hairy.bin.115_k141_34880_15	/	AraC family transcriptional regulator, transposon Tn10 TetD protein	AraC family transcriptional regulator, transposon Tn10 TetD protein	kofamscan	K19056
part3_Hairy.bin.115_k141_66749_14	/	AraC family transcriptional regulator, transposon Tn10 TetD protein	AraC family transcriptional regulator, transposon Tn10 TetD protein	kofamscan	K19056
part12_bin.116_k141_56712_11	/	AraC family transcriptional regulator, transposon Tn10 TetD protein	AraC family transcriptional regulator, transposon Tn10 TetD protein	kofamscan	K19056
part12_bin.116_k141_396805_8	/	AraC family transcriptional regulator, transposon Tn10 TetD protein	AraC family transcriptional regulator, transposon Tn10 TetD protein	kofamscan	K19056
part12_bin.116_k141_396805_10	/	AraC family transcriptional regulator, transposon Tn10 TetD protein	AraC family transcriptional regulator, transposon Tn10 TetD protein	kofamscan	K19056
part12_bin.116_k141_2111509_17	/	AraC family transcriptional regulator, transposon Tn10 TetD protein	AraC family transcriptional regulator, transposon Tn10 TetD protein	kofamscan	K19056
part12_bin.116_k141_901013_35	/	AraC family transcriptional regulator, transposon Tn10 TetD protein	AraC family transcriptional regulator, transposon Tn10 TetD protein	kofamscan	K19056
part12_bin.116_k141_1689477_126	/	AraC family transcriptional regulator, transposon Tn10 TetD protein	AraC family transcriptional regulator, transposon Tn10 TetD protein	kofamscan	K19056
part12_bin.116_k141_1689477_127	/	AraC family transcriptional regulator, transposon Tn10 TetD protein	AraC family transcriptional regulator, transposon Tn10 TetD protein	kofamscan	K19056
part12_bin.116_k141_1155957_81	/	AraC family transcriptional regulator, transposon Tn10 TetD protein	AraC family transcriptional regulator, transposon Tn10 TetD protein	kofamscan	K19056
part12_bin.116_k141_1267019_16	/	AraC family transcriptional regulator, transposon Tn10 TetD protein	AraC family transcriptional regulator, transposon Tn10 TetD protein	kofamscan	K19056
part12_bin.117_k141_1879283_24	/	AraC family transcriptional regulator, transposon Tn10 TetD protein	AraC family transcriptional regulator, transposon Tn10 TetD protein	kofamscan	K19056
part12_bin.117_k141_172875_6	/	AraC family transcriptional regulator, transposon Tn10 TetD protein	AraC family transcriptional regulator, transposon Tn10 TetD protein	kofamscan	K19056
part12_bin.117_k141_503946_16	/	AraC family transcriptional regulator, transposon Tn10 TetD protein	AraC family transcriptional regulator, transposon Tn10 TetD protein	kofamscan	K19056
part12_bin.117_k141_1502991_8	/	AraC family transcriptional regulator, transposon Tn10 TetD protein	AraC family transcriptional regulator, transposon Tn10 TetD protein	kofamscan	K19056
part12_bin.117_k141_1284977_1	/	AraC family transcriptional regulator, transposon Tn10 TetD protein	AraC family transcriptional regulator, transposon Tn10 TetD protein	kofamscan	K19056
part12_bin.117_k141_292184_2	/	AraC family transcriptional regulator, transposon Tn10 TetD protein	AraC family transcriptional regulator, transposon Tn10 TetD protein	kofamscan	K19056
part12_bin.117_k141_746895_27	/	AraC family transcriptional regulator, transposon Tn10 TetD protein	AraC family transcriptional regulator, transposon Tn10 TetD protein	kofamscan	K19056
part12_bin.117_k141_1682774_35	/	AraC family transcriptional regulator, transposon Tn10 TetD protein	AraC family transcriptional regulator, transposon Tn10 TetD protein	kofamscan	K19056
part12_bin.117_k141_1735629_13	/	AraC family transcriptional regulator, transposon Tn10 TetD protein	AraC family transcriptional regulator, transposon Tn10 TetD protein	kofamscan	K19056
part12_bin.117_k141_251353_1	/	AraC family transcriptional regulator, transposon Tn10 TetD protein	AraC family transcriptional regulator, transposon Tn10 TetD protein	kofamscan	K19056
part12_bin.117_k141_307885_45	/	AraC family transcriptional regulator, transposon Tn10 TetD protein	AraC family transcriptional regulator, transposon Tn10 TetD protein	kofamscan	K19056
part12_bin.117_k141_1250739_15	/	AraC family transcriptional regulator, transposon Tn10 TetD protein	AraC family transcriptional regulator, transposon Tn10 TetD protein	kofamscan	K19056
part12_bin.117_k141_809943_24	/	AraC family transcriptional regulator, transposon Tn10 TetD protein	AraC family transcriptional regulator, transposon Tn10 TetD protein	kofamscan	K19056
part12_bin.117_k141_1205392_15	/	AraC family transcriptional regulator, transposon Tn10 TetD protein	AraC family transcriptional regulator, transposon Tn10 TetD protein	kofamscan	K19056
part12_bin.117_k141_1316591_7	/	AraC family transcriptional regulator, transposon Tn10 TetD protein	AraC family transcriptional regulator, transposon Tn10 TetD protein	kofamscan	K19056
part12_bin.117_k141_1316591_33	/	AraC family transcriptional regulator, transposon Tn10 TetD protein	AraC family transcriptional regulator, transposon Tn10 TetD protein	kofamscan	K19056
part3_Kobe.bin.119_k141_29281_31	/	AraC family transcriptional regulator, transposon Tn10 TetD protein	AraC family transcriptional regulator, transposon Tn10 TetD protein	kofamscan	K19056
part3_Kobe.bin.119_k141_38072_9	/	AraC family transcriptional regulator, transposon Tn10 TetD protein	AraC family transcriptional regulator, transposon Tn10 TetD protein	kofamscan	K19056
part3_Kobe.bin.119_k141_101785_1	/	AraC family transcriptional regulator, transposon Tn10 TetD protein	AraC family transcriptional regulator, transposon Tn10 TetD protein	kofamscan	K19056
part3_Kobe.bin.119_k141_107753_2	/	AraC family transcriptional regulator, transposon Tn10 TetD protein	AraC family transcriptional regulator, transposon Tn10 TetD protein	kofamscan	K19056
part12_bin.11_k141_1876168_10	/	AraC family transcriptional regulator, transposon Tn10 TetD protein	AraC family transcriptional regulator, transposon Tn10 TetD protein	kofamscan	K19056
part12_bin.11_k141_1767103_134	/	AraC family transcriptional regulator, transposon Tn10 TetD protein	AraC family transcriptional regulator, transposon Tn10 TetD protein	kofamscan	K19056
part12_bin.11_k141_1767103_187	/	AraC family transcriptional regulator, transposon Tn10 TetD protein	AraC family transcriptional regulator, transposon Tn10 TetD protein	kofamscan	K19056
part12_bin.11_k141_1168075_12	/	AraC family transcriptional regulator, transposon Tn10 TetD protein	AraC family transcriptional regulator, transposon Tn10 TetD protein	kofamscan	K19056
part12_bin.11_k141_671433_26	/	AraC family transcriptional regulator, transposon Tn10 TetD protein	AraC family transcriptional regulator, transposon Tn10 TetD protein	kofamscan	K19056
part12_bin.11_k141_12576_104	/	AraC family transcriptional regulator, transposon Tn10 TetD protein	AraC family transcriptional regulator, transposon Tn10 TetD protein	kofamscan	K19056
part12_bin.11_k141_12576_109	/	AraC family transcriptional regulator, transposon Tn10 TetD protein	AraC family transcriptional regulator, transposon Tn10 TetD protein	kofamscan	K19056
part12_bin.11_k141_730624_34	/	AraC family transcriptional regulator, transposon Tn10 TetD protein	AraC family transcriptional regulator, transposon Tn10 TetD protein	kofamscan	K19056
part12_bin.11_k141_1615636_22	/	AraC family transcriptional regulator, transposon Tn10 TetD protein	AraC family transcriptional regulator, transposon Tn10 TetD protein	kofamscan	K19056
part12_bin.11_k141_1615636_126	/	AraC family transcriptional regulator, transposon Tn10 TetD protein	AraC family transcriptional regulator, transposon Tn10 TetD protein	kofamscan	K19056
part12_bin.11_k141_18152_31	/	AraC family transcriptional regulator, transposon Tn10 TetD protein	AraC family transcriptional regulator, transposon Tn10 TetD protein	kofamscan	K19056
part12_bin.11_k141_739003_58	/	AraC family transcriptional regulator, transposon Tn10 TetD protein	AraC family transcriptional regulator, transposon Tn10 TetD protein	kofamscan	K19056
part12_bin.11_k141_739003_70	/	AraC family transcriptional regulator, transposon Tn10 TetD protein	AraC family transcriptional regulator, transposon Tn10 TetD protein	kofamscan	K19056
part12_bin.11_k141_74253_38	/	AraC family transcriptional regulator, transposon Tn10 TetD protein	AraC family transcriptional regulator, transposon Tn10 TetD protein	kofamscan	K19056
part12_bin.11_k141_74253_48	/	AraC family transcriptional regulator, transposon Tn10 TetD protein	AraC family transcriptional regulator, transposon Tn10 TetD protein	kofamscan	K19056
part12_bin.11_k141_74253_140	/	AraC family transcriptional regulator, transposon Tn10 TetD protein	AraC family transcriptional regulator, transposon Tn10 TetD protein	kofamscan	K19056
part12_bin.11_k141_854152_9	/	AraC family transcriptional regulator, transposon Tn10 TetD protein	AraC family transcriptional regulator, transposon Tn10 TetD protein	kofamscan	K19056
part12_bin.11_k141_803137_128	/	AraC family transcriptional regulator, transposon Tn10 TetD protein	AraC family transcriptional regulator, transposon Tn10 TetD protein	kofamscan	K19056
part12_bin.11_k141_1854943_46	/	AraC family transcriptional regulator, transposon Tn10 TetD protein	AraC family transcriptional regulator, transposon Tn10 TetD protein	kofamscan	K19056
part12_bin.11_k141_478861_136	/	AraC family transcriptional regulator, transposon Tn10 TetD protein	AraC family transcriptional regulator, transposon Tn10 TetD protein	kofamscan	K19056
part12_bin.11_k141_478861_167	/	AraC family transcriptional regulator, transposon Tn10 TetD protein	AraC family transcriptional regulator, transposon Tn10 TetD protein	kofamscan	K19056
part12_bin.11_k141_2130775_43	/	AraC family transcriptional regulator, transposon Tn10 TetD protein	AraC family transcriptional regulator, transposon Tn10 TetD protein	kofamscan	K19056
part12_bin.11_k141_2130775_103	/	AraC family transcriptional regulator, transposon Tn10 TetD protein	AraC family transcriptional regulator, transposon Tn10 TetD protein	kofamscan	K19056
part12_bin.11_k141_2130775_140	/	AraC family transcriptional regulator, transposon Tn10 TetD protein	AraC family transcriptional regulator, transposon Tn10 TetD protein	kofamscan	K19056
part12_bin.11_k141_2130775_166	/	AraC family transcriptional regulator, transposon Tn10 TetD protein	AraC family transcriptional regulator, transposon Tn10 TetD protein	kofamscan	K19056
part12_bin.11_k141_2130775_177	/	AraC family transcriptional regulator, transposon Tn10 TetD protein	AraC family transcriptional regulator, transposon Tn10 TetD protein	kofamscan	K19056
part12_bin.11_k141_1307061_50	/	AraC family transcriptional regulator, transposon Tn10 TetD protein	AraC family transcriptional regulator, transposon Tn10 TetD protein	kofamscan	K19056
part12_bin.11_k141_1092372_151	/	AraC family transcriptional regulator, transposon Tn10 TetD protein	AraC family transcriptional regulator, transposon Tn10 TetD protein	kofamscan	K19056
part12_bin.11_k141_102103_38	/	AraC family transcriptional regulator, transposon Tn10 TetD protein	AraC family transcriptional regulator, transposon Tn10 TetD protein	kofamscan	K19056
part12_bin.11_k141_1265342_5	/	AraC family transcriptional regulator, transposon Tn10 TetD protein	AraC family transcriptional regulator, transposon Tn10 TetD protein	kofamscan	K19056
part3_Murrunbidgee.bin.122_k141_167431_7	/	AraC family transcriptional regulator, transposon Tn10 TetD protein	AraC family transcriptional regulator, transposon Tn10 TetD protein	kofamscan	K19056
part3_Murrunbidgee.bin.122_k141_61523_8	/	AraC family transcriptional regulator, transposon Tn10 TetD protein	AraC family transcriptional regulator, transposon Tn10 TetD protein	kofamscan	K19056
part3_Murrunbidgee.bin.122_k141_110625_15	/	AraC family transcriptional regulator, transposon Tn10 TetD protein	AraC family transcriptional regulator, transposon Tn10 TetD protein	kofamscan	K19056
part3_Murrunbidgee.bin.122_k141_78659_3	/	AraC family transcriptional regulator, transposon Tn10 TetD protein	AraC family transcriptional regulator, transposon Tn10 TetD protein	kofamscan	K19056
part3_Murrunbidgee.bin.122_k141_190211_18	/	AraC family transcriptional regulator, transposon Tn10 TetD protein	AraC family transcriptional regulator, transposon Tn10 TetD protein	kofamscan	K19056
part12_bin.123_k141_1930397_15	/	AraC family transcriptional regulator, transposon Tn10 TetD protein	AraC family transcriptional regulator, transposon Tn10 TetD protein	kofamscan	K19056
part12_bin.123_k141_1875287_28	/	AraC family transcriptional regulator, transposon Tn10 TetD protein	AraC family transcriptional regulator, transposon Tn10 TetD protein	kofamscan	K19056
part12_bin.123_k141_890137_8	/	AraC family transcriptional regulator, transposon Tn10 TetD protein	AraC family transcriptional regulator, transposon Tn10 TetD protein	kofamscan	K19056
part12_bin.123_k141_779273_50	/	AraC family transcriptional regulator, transposon Tn10 TetD protein	AraC family transcriptional regulator, transposon Tn10 TetD protein	kofamscan	K19056
part12_bin.123_k141_779273_66	/	AraC family transcriptional regulator, transposon Tn10 TetD protein	AraC family transcriptional regulator, transposon Tn10 TetD protein	kofamscan	K19056
part12_bin.123_k141_1715194_147	/	AraC family transcriptional regulator, transposon Tn10 TetD protein	AraC family transcriptional regulator, transposon Tn10 TetD protein	kofamscan	K19056
part12_bin.123_k141_1826762_12	/	AraC family transcriptional regulator, transposon Tn10 TetD protein	AraC family transcriptional regulator, transposon Tn10 TetD protein	kofamscan	K19056
part12_bin.123_k141_1826762_43	/	AraC family transcriptional regulator, transposon Tn10 TetD protein	AraC family transcriptional regulator, transposon Tn10 TetD protein	kofamscan	K19056
part12_bin.123_k141_1826762_68	/	AraC family transcriptional regulator, transposon Tn10 TetD protein	AraC family transcriptional regulator, transposon Tn10 TetD protein	kofamscan	K19056
part12_bin.123_k141_1826762_97	/	AraC family transcriptional regulator, transposon Tn10 TetD protein	AraC family transcriptional regulator, transposon Tn10 TetD protein	kofamscan	K19056
part12_bin.123_k141_726586_12	/	AraC family transcriptional regulator, transposon Tn10 TetD protein	AraC family transcriptional regulator, transposon Tn10 TetD protein	kofamscan	K19056
part12_bin.123_k141_726586_14	/	AraC family transcriptional regulator, transposon Tn10 TetD protein	AraC family transcriptional regulator, transposon Tn10 TetD protein	kofamscan	K19056
part12_bin.123_k141_673338_38	/	AraC family transcriptional regulator, transposon Tn10 TetD protein	AraC family transcriptional regulator, transposon Tn10 TetD protein	kofamscan	K19056
part12_bin.123_k141_673718_2	/	AraC family transcriptional regulator, transposon Tn10 TetD protein	AraC family transcriptional regulator, transposon Tn10 TetD protein	kofamscan	K19056
part12_bin.123_k141_673976_16	/	AraC family transcriptional regulator, transposon Tn10 TetD protein	AraC family transcriptional regulator, transposon Tn10 TetD protein	kofamscan	K19056
part12_bin.123_k141_673976_21	/	AraC family transcriptional regulator, transposon Tn10 TetD protein	AraC family transcriptional regulator, transposon Tn10 TetD protein	kofamscan	K19056
part12_bin.123_k141_1666847_18	/	AraC family transcriptional regulator, transposon Tn10 TetD protein	AraC family transcriptional regulator, transposon Tn10 TetD protein	kofamscan	K19056
part12_bin.123_k141_1666847_22	/	AraC family transcriptional regulator, transposon Tn10 TetD protein	AraC family transcriptional regulator, transposon Tn10 TetD protein	kofamscan	K19056
part12_bin.123_k141_1831625_3	/	AraC family transcriptional regulator, transposon Tn10 TetD protein	AraC family transcriptional regulator, transposon Tn10 TetD protein	kofamscan	K19056
part12_bin.123_k141_1831625_4	/	AraC family transcriptional regulator, transposon Tn10 TetD protein	AraC family transcriptional regulator, transposon Tn10 TetD protein	kofamscan	K19056
part12_bin.123_k141_1998446_16	/	AraC family transcriptional regulator, transposon Tn10 TetD protein	AraC family transcriptional regulator, transposon Tn10 TetD protein	kofamscan	K19056
part12_bin.123_k141_1392548_17	/	AraC family transcriptional regulator, transposon Tn10 TetD protein	AraC family transcriptional regulator, transposon Tn10 TetD protein	kofamscan	K19056
part12_bin.123_k141_1892159_25	/	AraC family transcriptional regulator, transposon Tn10 TetD protein	AraC family transcriptional regulator, transposon Tn10 TetD protein	kofamscan	K19056
part12_bin.123_k141_843688_23	/	AraC family transcriptional regulator, transposon Tn10 TetD protein	AraC family transcriptional regulator, transposon Tn10 TetD protein	kofamscan	K19056
part12_bin.123_k141_71936_21	/	AraC family transcriptional regulator, transposon Tn10 TetD protein	AraC family transcriptional regulator, transposon Tn10 TetD protein	kofamscan	K19056
part12_bin.123_k141_2057465_32	/	AraC family transcriptional regulator, transposon Tn10 TetD protein	AraC family transcriptional regulator, transposon Tn10 TetD protein	kofamscan	K19056
part12_bin.123_k141_1618429_39	/	AraC family transcriptional regulator, transposon Tn10 TetD protein	AraC family transcriptional regulator, transposon Tn10 TetD protein	kofamscan	K19056
part12_bin.123_k141_1233172_19	/	AraC family transcriptional regulator, transposon Tn10 TetD protein	AraC family transcriptional regulator, transposon Tn10 TetD protein	kofamscan	K19056
part12_bin.123_k141_2003426_23	/	AraC family transcriptional regulator, transposon Tn10 TetD protein	AraC family transcriptional regulator, transposon Tn10 TetD protein	kofamscan	K19056
part12_bin.123_k141_1289613_13	/	AraC family transcriptional regulator, transposon Tn10 TetD protein	AraC family transcriptional regulator, transposon Tn10 TetD protein	kofamscan	K19056
part12_bin.123_k141_1289613_39	/	AraC family transcriptional regulator, transposon Tn10 TetD protein	AraC family transcriptional regulator, transposon Tn10 TetD protein	kofamscan	K19056
part12_bin.123_k141_2172049_10	/	AraC family transcriptional regulator, transposon Tn10 TetD protein	AraC family transcriptional regulator, transposon Tn10 TetD protein	kofamscan	K19056
part12_bin.123_k141_2172049_11	/	AraC family transcriptional regulator, transposon Tn10 TetD protein	AraC family transcriptional regulator, transposon Tn10 TetD protein	kofamscan	K19056
part12_bin.123_k141_2172049_12	/	AraC family transcriptional regulator, transposon Tn10 TetD protein	AraC family transcriptional regulator, transposon Tn10 TetD protein	kofamscan	K19056
part12_bin.123_k141_2172049_16	/	AraC family transcriptional regulator, transposon Tn10 TetD protein	AraC family transcriptional regulator, transposon Tn10 TetD protein	kofamscan	K19056
part12_bin.123_k141_2172049_28	/	AraC family transcriptional regulator, transposon Tn10 TetD protein	AraC family transcriptional regulator, transposon Tn10 TetD protein	kofamscan	K19056
part12_bin.123_k141_409601_2	/	AraC family transcriptional regulator, transposon Tn10 TetD protein	AraC family transcriptional regulator, transposon Tn10 TetD protein	kofamscan	K19056
part12_bin.123_k141_905144_45	/	AraC family transcriptional regulator, transposon Tn10 TetD protein	AraC family transcriptional regulator, transposon Tn10 TetD protein	kofamscan	K19056
part12_bin.123_k141_1181108_23	/	AraC family transcriptional regulator, transposon Tn10 TetD protein	AraC family transcriptional regulator, transposon Tn10 TetD protein	kofamscan	K19056
part12_bin.123_k141_1181108_30	/	AraC family transcriptional regulator, transposon Tn10 TetD protein	AraC family transcriptional regulator, transposon Tn10 TetD protein	kofamscan	K19056
part12_bin.123_k141_574479_36	/	AraC family transcriptional regulator, transposon Tn10 TetD protein	AraC family transcriptional regulator, transposon Tn10 TetD protein	kofamscan	K19056
part12_bin.123_k141_1785449_1	/	AraC family transcriptional regulator, transposon Tn10 TetD protein	AraC family transcriptional regulator, transposon Tn10 TetD protein	kofamscan	K19056
part12_bin.123_k141_2064312_8	/	AraC family transcriptional regulator, transposon Tn10 TetD protein	AraC family transcriptional regulator, transposon Tn10 TetD protein	kofamscan	K19056
part12_bin.123_k141_2064312_14	/	AraC family transcriptional regulator, transposon Tn10 TetD protein	AraC family transcriptional regulator, transposon Tn10 TetD protein	kofamscan	K19056
part12_bin.123_k141_2064312_23	/	AraC family transcriptional regulator, transposon Tn10 TetD protein	AraC family transcriptional regulator, transposon Tn10 TetD protein	kofamscan	K19056
part12_bin.123_k141_2064312_33	/	AraC family transcriptional regulator, transposon Tn10 TetD protein	AraC family transcriptional regulator, transposon Tn10 TetD protein	kofamscan	K19056
part12_bin.123_k141_1021604_2	/	AraC family transcriptional regulator, transposon Tn10 TetD protein	AraC family transcriptional regulator, transposon Tn10 TetD protein	kofamscan	K19056
part12_bin.123_k141_1021604_24	/	AraC family transcriptional regulator, transposon Tn10 TetD protein	AraC family transcriptional regulator, transposon Tn10 TetD protein	kofamscan	K19056
part12_bin.123_k141_1021604_93	/	AraC family transcriptional regulator, transposon Tn10 TetD protein	AraC family transcriptional regulator, transposon Tn10 TetD protein	kofamscan	K19056
part12_bin.123_k141_1021604_98	/	AraC family transcriptional regulator, transposon Tn10 TetD protein	AraC family transcriptional regulator, transposon Tn10 TetD protein	kofamscan	K19056
part12_bin.123_k141_1962396_22	/	AraC family transcriptional regulator, transposon Tn10 TetD protein	AraC family transcriptional regulator, transposon Tn10 TetD protein	kofamscan	K19056
part12_bin.123_k141_1298630_6	/	AraC family transcriptional regulator, transposon Tn10 TetD protein	AraC family transcriptional regulator, transposon Tn10 TetD protein	kofamscan	K19056
part12_bin.123_k141_859852_49	/	AraC family transcriptional regulator, transposon Tn10 TetD protein	AraC family transcriptional regulator, transposon Tn10 TetD protein	kofamscan	K19056
part12_bin.123_k141_2186677_37	/	AraC family transcriptional regulator, transposon Tn10 TetD protein	AraC family transcriptional regulator, transposon Tn10 TetD protein	kofamscan	K19056
part12_bin.123_k141_649777_9	/	AraC family transcriptional regulator, transposon Tn10 TetD protein	AraC family transcriptional regulator, transposon Tn10 TetD protein	kofamscan	K19056
part12_bin.123_k141_42250_3	/	AraC family transcriptional regulator, transposon Tn10 TetD protein	AraC family transcriptional regulator, transposon Tn10 TetD protein	kofamscan	K19056
part12_bin.123_k141_593527_15	/	AraC family transcriptional regulator, transposon Tn10 TetD protein	AraC family transcriptional regulator, transposon Tn10 TetD protein	kofamscan	K19056
part12_bin.123_k141_1257884_95	/	AraC family transcriptional regulator, transposon Tn10 TetD protein	AraC family transcriptional regulator, transposon Tn10 TetD protein	kofamscan	K19056
part12_bin.123_k141_1045567_11	/	AraC family transcriptional regulator, transposon Tn10 TetD protein	AraC family transcriptional regulator, transposon Tn10 TetD protein	kofamscan	K19056
part12_bin.123_k141_1763731_27	/	AraC family transcriptional regulator, transposon Tn10 TetD protein	AraC family transcriptional regulator, transposon Tn10 TetD protein	kofamscan	K19056
part12_bin.124_k141_1107641_7	/	AraC family transcriptional regulator, transposon Tn10 TetD protein	AraC family transcriptional regulator, transposon Tn10 TetD protein	kofamscan	K19056
part12_bin.124_k141_558716_1	/	AraC family transcriptional regulator, transposon Tn10 TetD protein	AraC family transcriptional regulator, transposon Tn10 TetD protein	kofamscan	K19056
part12_bin.124_k141_1282684_7	/	AraC family transcriptional regulator, transposon Tn10 TetD protein	AraC family transcriptional regulator, transposon Tn10 TetD protein	kofamscan	K19056
part12_bin.124_k141_1289405_2	/	AraC family transcriptional regulator, transposon Tn10 TetD protein	AraC family transcriptional regulator, transposon Tn10 TetD protein	kofamscan	K19056
part12_bin.124_k141_262066_19	/	AraC family transcriptional regulator, transposon Tn10 TetD protein	AraC family transcriptional regulator, transposon Tn10 TetD protein	kofamscan	K19056
part12_bin.124_k141_2035311_8	/	AraC family transcriptional regulator, transposon Tn10 TetD protein	AraC family transcriptional regulator, transposon Tn10 TetD protein	kofamscan	K19056
part12_bin.126_k141_1163040_43	/	AraC family transcriptional regulator, transposon Tn10 TetD protein	AraC family transcriptional regulator, transposon Tn10 TetD protein	kofamscan	K19056
part12_bin.126_k141_975720_9	/	AraC family transcriptional regulator, transposon Tn10 TetD protein	AraC family transcriptional regulator, transposon Tn10 TetD protein	kofamscan	K19056
part12_bin.127_k141_1171928_4	/	AraC family transcriptional regulator, transposon Tn10 TetD protein	AraC family transcriptional regulator, transposon Tn10 TetD protein	kofamscan	K19056
part12_bin.128_k141_56317_28	/	AraC family transcriptional regulator, transposon Tn10 TetD protein	AraC family transcriptional regulator, transposon Tn10 TetD protein	kofamscan	K19056
part12_bin.128_k141_663727_3	/	AraC family transcriptional regulator, transposon Tn10 TetD protein	AraC family transcriptional regulator, transposon Tn10 TetD protein	kofamscan	K19056
part12_bin.128_k141_1219973_2	/	AraC family transcriptional regulator, transposon Tn10 TetD protein	AraC family transcriptional regulator, transposon Tn10 TetD protein	kofamscan	K19056
part12_bin.128_k141_2102791_16	/	AraC family transcriptional regulator, transposon Tn10 TetD protein	AraC family transcriptional regulator, transposon Tn10 TetD protein	kofamscan	K19056
part12_bin.128_k141_2105033_1	/	AraC family transcriptional regulator, transposon Tn10 TetD protein	AraC family transcriptional regulator, transposon Tn10 TetD protein	kofamscan	K19056
part12_bin.128_k141_839928_6	/	AraC family transcriptional regulator, transposon Tn10 TetD protein	AraC family transcriptional regulator, transposon Tn10 TetD protein	kofamscan	K19056
part12_bin.128_k141_456340_8	/	AraC family transcriptional regulator, transposon Tn10 TetD protein	AraC family transcriptional regulator, transposon Tn10 TetD protein	kofamscan	K19056
part12_bin.128_k141_125165_12	/	AraC family transcriptional regulator, transposon Tn10 TetD protein	AraC family transcriptional regulator, transposon Tn10 TetD protein	kofamscan	K19056
part12_bin.128_k141_181334_31	/	AraC family transcriptional regulator, transposon Tn10 TetD protein	AraC family transcriptional regulator, transposon Tn10 TetD protein	kofamscan	K19056
part12_bin.128_k141_1778731_5	/	AraC family transcriptional regulator, transposon Tn10 TetD protein	AraC family transcriptional regulator, transposon Tn10 TetD protein	kofamscan	K19056
part12_bin.128_k141_16740_33	/	AraC family transcriptional regulator, transposon Tn10 TetD protein	AraC family transcriptional regulator, transposon Tn10 TetD protein	kofamscan	K19056
part12_bin.128_k141_127905_14	/	AraC family transcriptional regulator, transposon Tn10 TetD protein	AraC family transcriptional regulator, transposon Tn10 TetD protein	kofamscan	K19056
part12_bin.128_k141_1066923_35	/	AraC family transcriptional regulator, transposon Tn10 TetD protein	AraC family transcriptional regulator, transposon Tn10 TetD protein	kofamscan	K19056
part12_bin.128_k141_460966_4	/	AraC family transcriptional regulator, transposon Tn10 TetD protein	AraC family transcriptional regulator, transposon Tn10 TetD protein	kofamscan	K19056
part12_bin.128_k141_463261_3	/	AraC family transcriptional regulator, transposon Tn10 TetD protein	AraC family transcriptional regulator, transposon Tn10 TetD protein	kofamscan	K19056
part12_bin.128_k141_1350947_5	/	AraC family transcriptional regulator, transposon Tn10 TetD protein	AraC family transcriptional regulator, transposon Tn10 TetD protein	kofamscan	K19056
part12_bin.128_k141_911872_14	/	AraC family transcriptional regulator, transposon Tn10 TetD protein	AraC family transcriptional regulator, transposon Tn10 TetD protein	kofamscan	K19056
part12_bin.128_k141_141380_22	/	AraC family transcriptional regulator, transposon Tn10 TetD protein	AraC family transcriptional regulator, transposon Tn10 TetD protein	kofamscan	K19056
part12_bin.128_k141_366923_46	/	AraC family transcriptional regulator, transposon Tn10 TetD protein	AraC family transcriptional regulator, transposon Tn10 TetD protein	kofamscan	K19056
part12_bin.128_k141_1194755_5	/	AraC family transcriptional regulator, transposon Tn10 TetD protein	AraC family transcriptional regulator, transposon Tn10 TetD protein	kofamscan	K19056
part12_bin.128_k141_2200852_6	/	AraC family transcriptional regulator, transposon Tn10 TetD protein	AraC family transcriptional regulator, transposon Tn10 TetD protein	kofamscan	K19056
part12_bin.128_k141_2034356_17	/	AraC family transcriptional regulator, transposon Tn10 TetD protein	AraC family transcriptional regulator, transposon Tn10 TetD protein	kofamscan	K19056
part12_bin.128_k141_933633_29	/	AraC family transcriptional regulator, transposon Tn10 TetD protein	AraC family transcriptional regulator, transposon Tn10 TetD protein	kofamscan	K19056
part12_bin.128_k141_330831_22	/	AraC family transcriptional regulator, transposon Tn10 TetD protein	AraC family transcriptional regulator, transposon Tn10 TetD protein	kofamscan	K19056
part12_bin.128_k141_330831_35	/	AraC family transcriptional regulator, transposon Tn10 TetD protein	AraC family transcriptional regulator, transposon Tn10 TetD protein	kofamscan	K19056
part12_bin.128_k141_330831_98	/	AraC family transcriptional regulator, transposon Tn10 TetD protein	AraC family transcriptional regulator, transposon Tn10 TetD protein	kofamscan	K19056
part3_Edison.bin.129_k141_98504_15	/	AraC family transcriptional regulator, transposon Tn10 TetD protein	AraC family transcriptional regulator, transposon Tn10 TetD protein	kofamscan	K19056
part3_Edison.bin.129_k141_102740_15	/	AraC family transcriptional regulator, transposon Tn10 TetD protein	AraC family transcriptional regulator, transposon Tn10 TetD protein	kofamscan	K19056
part3_Edison.bin.129_k141_102757_20	/	AraC family transcriptional regulator, transposon Tn10 TetD protein	AraC family transcriptional regulator, transposon Tn10 TetD protein	kofamscan	K19056
part3_Edison.bin.129_k141_102757_41	/	AraC family transcriptional regulator, transposon Tn10 TetD protein	AraC family transcriptional regulator, transposon Tn10 TetD protein	kofamscan	K19056
part3_Edison.bin.129_k141_85909_8	/	AraC family transcriptional regulator, transposon Tn10 TetD protein	AraC family transcriptional regulator, transposon Tn10 TetD protein	kofamscan	K19056
part3_Edison.bin.129_k141_115958_4	/	AraC family transcriptional regulator, transposon Tn10 TetD protein	AraC family transcriptional regulator, transposon Tn10 TetD protein	kofamscan	K19056
part3_Edison.bin.129_k141_56385_3	/	AraC family transcriptional regulator, transposon Tn10 TetD protein	AraC family transcriptional regulator, transposon Tn10 TetD protein	kofamscan	K19056
part3_Edison.bin.129_k141_56385_19	/	AraC family transcriptional regulator, transposon Tn10 TetD protein	AraC family transcriptional regulator, transposon Tn10 TetD protein	kofamscan	K19056
part3_Edison.bin.129_k141_56385_27	/	AraC family transcriptional regulator, transposon Tn10 TetD protein	AraC family transcriptional regulator, transposon Tn10 TetD protein	kofamscan	K19056
part3_Edison.bin.129_k141_21993_28	/	AraC family transcriptional regulator, transposon Tn10 TetD protein	AraC family transcriptional regulator, transposon Tn10 TetD protein	kofamscan	K19056
part3_Edison.bin.129_k141_69111_3	/	AraC family transcriptional regulator, transposon Tn10 TetD protein	AraC family transcriptional regulator, transposon Tn10 TetD protein	kofamscan	K19056
part3_Edison.bin.129_k141_9290_6	/	AraC family transcriptional regulator, transposon Tn10 TetD protein	AraC family transcriptional regulator, transposon Tn10 TetD protein	kofamscan	K19056
part3_Edison.bin.129_k141_65496_12	/	AraC family transcriptional regulator, transposon Tn10 TetD protein	AraC family transcriptional regulator, transposon Tn10 TetD protein	kofamscan	K19056
part3_Edison.bin.129_k141_65496_19	/	AraC family transcriptional regulator, transposon Tn10 TetD protein	AraC family transcriptional regulator, transposon Tn10 TetD protein	kofamscan	K19056
part3_Edison.bin.129_k141_78104_62	/	AraC family transcriptional regulator, transposon Tn10 TetD protein	AraC family transcriptional regulator, transposon Tn10 TetD protein	kofamscan	K19056
part3_Edison.bin.129_k141_82377_18	/	AraC family transcriptional regulator, transposon Tn10 TetD protein	AraC family transcriptional regulator, transposon Tn10 TetD protein	kofamscan	K19056
part3_Edison.bin.129_k141_74000_3	/	AraC family transcriptional regulator, transposon Tn10 TetD protein	AraC family transcriptional regulator, transposon Tn10 TetD protein	kofamscan	K19056
part3_Edison.bin.129_k141_74000_5	/	AraC family transcriptional regulator, transposon Tn10 TetD protein	AraC family transcriptional regulator, transposon Tn10 TetD protein	kofamscan	K19056
part3_Edison.bin.129_k141_82901_1	/	AraC family transcriptional regulator, transposon Tn10 TetD protein	AraC family transcriptional regulator, transposon Tn10 TetD protein	kofamscan	K19056
part3_Edison.bin.129_k141_2372_18	/	AraC family transcriptional regulator, transposon Tn10 TetD protein	AraC family transcriptional regulator, transposon Tn10 TetD protein	kofamscan	K19056
part3_Edison.bin.129_k141_2425_2	/	AraC family transcriptional regulator, transposon Tn10 TetD protein	AraC family transcriptional regulator, transposon Tn10 TetD protein	kofamscan	K19056
part3_Edison.bin.129_k141_23354_8	/	AraC family transcriptional regulator, transposon Tn10 TetD protein	AraC family transcriptional regulator, transposon Tn10 TetD protein	kofamscan	K19056
part3_Edison.bin.129_k141_23354_24	/	AraC family transcriptional regulator, transposon Tn10 TetD protein	AraC family transcriptional regulator, transposon Tn10 TetD protein	kofamscan	K19056
part3_Edison.bin.129_k141_122465_7	/	AraC family transcriptional regulator, transposon Tn10 TetD protein	AraC family transcriptional regulator, transposon Tn10 TetD protein	kofamscan	K19056
part3_Edison.bin.129_k141_122465_9	/	AraC family transcriptional regulator, transposon Tn10 TetD protein	AraC family transcriptional regulator, transposon Tn10 TetD protein	kofamscan	K19056
part3_Edison.bin.129_k141_101175_24	/	AraC family transcriptional regulator, transposon Tn10 TetD protein	AraC family transcriptional regulator, transposon Tn10 TetD protein	kofamscan	K19056
part3_Edison.bin.129_k141_19064_2	/	AraC family transcriptional regulator, transposon Tn10 TetD protein	AraC family transcriptional regulator, transposon Tn10 TetD protein	kofamscan	K19056
part3_Edison.bin.129_k141_6514_60	/	AraC family transcriptional regulator, transposon Tn10 TetD protein	AraC family transcriptional regulator, transposon Tn10 TetD protein	kofamscan	K19056
part3_Edison.bin.129_k141_6833_7	/	AraC family transcriptional regulator, transposon Tn10 TetD protein	AraC family transcriptional regulator, transposon Tn10 TetD protein	kofamscan	K19056
part3_Edison.bin.129_k141_6833_34	/	AraC family transcriptional regulator, transposon Tn10 TetD protein	AraC family transcriptional regulator, transposon Tn10 TetD protein	kofamscan	K19056
part3_Edison.bin.129_k141_67491_2	/	AraC family transcriptional regulator, transposon Tn10 TetD protein	AraC family transcriptional regulator, transposon Tn10 TetD protein	kofamscan	K19056
part3_Edison.bin.129_k141_76884_1	/	AraC family transcriptional regulator, transposon Tn10 TetD protein	AraC family transcriptional regulator, transposon Tn10 TetD protein	kofamscan	K19056
part12_bin.12_k141_1450038_5	/	AraC family transcriptional regulator, transposon Tn10 TetD protein	AraC family transcriptional regulator, transposon Tn10 TetD protein	kofamscan	K19056
part12_bin.12_k141_1138674_47	/	AraC family transcriptional regulator, transposon Tn10 TetD protein	AraC family transcriptional regulator, transposon Tn10 TetD protein	kofamscan	K19056
part12_bin.12_k141_1593103_35	/	AraC family transcriptional regulator, transposon Tn10 TetD protein	AraC family transcriptional regulator, transposon Tn10 TetD protein	kofamscan	K19056
part12_bin.12_k141_1593103_41	/	AraC family transcriptional regulator, transposon Tn10 TetD protein	AraC family transcriptional regulator, transposon Tn10 TetD protein	kofamscan	K19056
part3_Hairy.bin.133_k141_41259_6	/	AraC family transcriptional regulator, transposon Tn10 TetD protein	AraC family transcriptional regulator, transposon Tn10 TetD protein	kofamscan	K19056
part3_Hairy.bin.133_k141_92580_15	/	AraC family transcriptional regulator, transposon Tn10 TetD protein	AraC family transcriptional regulator, transposon Tn10 TetD protein	kofamscan	K19056
part3_Hairy.bin.133_k141_96431_3	/	AraC family transcriptional regulator, transposon Tn10 TetD protein	AraC family transcriptional regulator, transposon Tn10 TetD protein	kofamscan	K19056
part3_Hairy.bin.133_k141_99967_15	/	AraC family transcriptional regulator, transposon Tn10 TetD protein	AraC family transcriptional regulator, transposon Tn10 TetD protein	kofamscan	K19056
part3_Hairy.bin.133_k141_43091_29	/	AraC family transcriptional regulator, transposon Tn10 TetD protein	AraC family transcriptional regulator, transposon Tn10 TetD protein	kofamscan	K19056
part3_Hairy.bin.133_k141_70624_5	/	AraC family transcriptional regulator, transposon Tn10 TetD protein	AraC family transcriptional regulator, transposon Tn10 TetD protein	kofamscan	K19056
part3_Hairy.bin.133_k141_12867_29	/	AraC family transcriptional regulator, transposon Tn10 TetD protein	AraC family transcriptional regulator, transposon Tn10 TetD protein	kofamscan	K19056
part3_Hairy.bin.133_k141_9478_39	/	AraC family transcriptional regulator, transposon Tn10 TetD protein	AraC family transcriptional regulator, transposon Tn10 TetD protein	kofamscan	K19056
part3_Hairy.bin.133_k141_9478_87	/	AraC family transcriptional regulator, transposon Tn10 TetD protein	AraC family transcriptional regulator, transposon Tn10 TetD protein	kofamscan	K19056
part3_Hairy.bin.133_k141_9478_112	/	AraC family transcriptional regulator, transposon Tn10 TetD protein	AraC family transcriptional regulator, transposon Tn10 TetD protein	kofamscan	K19056
part3_Hairy.bin.133_k141_57516_22	/	AraC family transcriptional regulator, transposon Tn10 TetD protein	AraC family transcriptional regulator, transposon Tn10 TetD protein	kofamscan	K19056
part3_Hairy.bin.133_k141_6697_4	/	AraC family transcriptional regulator, transposon Tn10 TetD protein	AraC family transcriptional regulator, transposon Tn10 TetD protein	kofamscan	K19056
part3_Hairy.bin.133_k141_3401_4	/	AraC family transcriptional regulator, transposon Tn10 TetD protein	AraC family transcriptional regulator, transposon Tn10 TetD protein	kofamscan	K19056
part3_Hairy.bin.133_k141_71305_42	/	AraC family transcriptional regulator, transposon Tn10 TetD protein	AraC family transcriptional regulator, transposon Tn10 TetD protein	kofamscan	K19056
part3_Hairy.bin.133_k141_71340_25	/	AraC family transcriptional regulator, transposon Tn10 TetD protein	AraC family transcriptional regulator, transposon Tn10 TetD protein	kofamscan	K19056
part3_Hairy.bin.133_k141_71340_26	/	AraC family transcriptional regulator, transposon Tn10 TetD protein	AraC family transcriptional regulator, transposon Tn10 TetD protein	kofamscan	K19056
part12_bin.136_k141_278234_99	/	AraC family transcriptional regulator, transposon Tn10 TetD protein	AraC family transcriptional regulator, transposon Tn10 TetD protein	kofamscan	K19056
part12_bin.136_k141_1992225_130	/	AraC family transcriptional regulator, transposon Tn10 TetD protein	AraC family transcriptional regulator, transposon Tn10 TetD protein	kofamscan	K19056
part12_bin.136_k141_228551_59	/	AraC family transcriptional regulator, transposon Tn10 TetD protein	AraC family transcriptional regulator, transposon Tn10 TetD protein	kofamscan	K19056
part12_bin.136_k141_681149_30	/	AraC family transcriptional regulator, transposon Tn10 TetD protein	AraC family transcriptional regulator, transposon Tn10 TetD protein	kofamscan	K19056
part12_bin.136_k141_1784163_18	/	AraC family transcriptional regulator, transposon Tn10 TetD protein	AraC family transcriptional regulator, transposon Tn10 TetD protein	kofamscan	K19056
part12_bin.136_k141_435591_73	/	AraC family transcriptional regulator, transposon Tn10 TetD protein	AraC family transcriptional regulator, transposon Tn10 TetD protein	kofamscan	K19056
part3_Hairy.bin.138_k141_3449_7	/	AraC family transcriptional regulator, transposon Tn10 TetD protein	AraC family transcriptional regulator, transposon Tn10 TetD protein	kofamscan	K19056
part3_Hairy.bin.138_k141_47260_3	/	AraC family transcriptional regulator, transposon Tn10 TetD protein	AraC family transcriptional regulator, transposon Tn10 TetD protein	kofamscan	K19056
part12_bin.13_k141_1106734_67	/	AraC family transcriptional regulator, transposon Tn10 TetD protein	AraC family transcriptional regulator, transposon Tn10 TetD protein	kofamscan	K19056
part12_bin.13_k141_1715255_79	/	AraC family transcriptional regulator, transposon Tn10 TetD protein	AraC family transcriptional regulator, transposon Tn10 TetD protein	kofamscan	K19056
part12_bin.13_k141_1172683_64	/	AraC family transcriptional regulator, transposon Tn10 TetD protein	AraC family transcriptional regulator, transposon Tn10 TetD protein	kofamscan	K19056
part12_bin.13_k141_567084_30	/	AraC family transcriptional regulator, transposon Tn10 TetD protein	AraC family transcriptional regulator, transposon Tn10 TetD protein	kofamscan	K19056
part12_bin.13_k141_1074465_81	/	AraC family transcriptional regulator, transposon Tn10 TetD protein	AraC family transcriptional regulator, transposon Tn10 TetD protein	kofamscan	K19056
part12_bin.13_k141_1742911_32	/	AraC family transcriptional regulator, transposon Tn10 TetD protein	AraC family transcriptional regulator, transposon Tn10 TetD protein	kofamscan	K19056
part12_bin.13_k141_1742911_35	/	AraC family transcriptional regulator, transposon Tn10 TetD protein	AraC family transcriptional regulator, transposon Tn10 TetD protein	kofamscan	K19056
part12_bin.13_k141_980512_71	/	AraC family transcriptional regulator, transposon Tn10 TetD protein	AraC family transcriptional regulator, transposon Tn10 TetD protein	kofamscan	K19056
part12_bin.13_k141_1972960_5	/	AraC family transcriptional regulator, transposon Tn10 TetD protein	AraC family transcriptional regulator, transposon Tn10 TetD protein	kofamscan	K19056
part12_bin.13_k141_761825_9	/	AraC family transcriptional regulator, transposon Tn10 TetD protein	AraC family transcriptional regulator, transposon Tn10 TetD protein	kofamscan	K19056
part12_bin.13_k141_814517_8	/	AraC family transcriptional regulator, transposon Tn10 TetD protein	AraC family transcriptional regulator, transposon Tn10 TetD protein	kofamscan	K19056
part12_bin.13_k141_1643799_13	/	AraC family transcriptional regulator, transposon Tn10 TetD protein	AraC family transcriptional regulator, transposon Tn10 TetD protein	kofamscan	K19056
part12_bin.13_k141_1096248_29	/	AraC family transcriptional regulator, transposon Tn10 TetD protein	AraC family transcriptional regulator, transposon Tn10 TetD protein	kofamscan	K19056
part12_bin.13_k141_2093051_17	/	AraC family transcriptional regulator, transposon Tn10 TetD protein	AraC family transcriptional regulator, transposon Tn10 TetD protein	kofamscan	K19056
part12_bin.142_k141_280668_9	/	AraC family transcriptional regulator, transposon Tn10 TetD protein	AraC family transcriptional regulator, transposon Tn10 TetD protein	kofamscan	K19056
part12_bin.142_k141_280668_22	/	AraC family transcriptional regulator, transposon Tn10 TetD protein	AraC family transcriptional regulator, transposon Tn10 TetD protein	kofamscan	K19056
part12_bin.142_k141_1117679_160	/	AraC family transcriptional regulator, transposon Tn10 TetD protein	AraC family transcriptional regulator, transposon Tn10 TetD protein	kofamscan	K19056
part12_bin.142_k141_1117679_162	/	AraC family transcriptional regulator, transposon Tn10 TetD protein	AraC family transcriptional regulator, transposon Tn10 TetD protein	kofamscan	K19056
part12_bin.142_k141_1398089_33	/	AraC family transcriptional regulator, transposon Tn10 TetD protein	AraC family transcriptional regulator, transposon Tn10 TetD protein	kofamscan	K19056
part12_bin.142_k141_964336_50	/	AraC family transcriptional regulator, transposon Tn10 TetD protein	AraC family transcriptional regulator, transposon Tn10 TetD protein	kofamscan	K19056
part12_bin.142_k141_136673_41	/	AraC family transcriptional regulator, transposon Tn10 TetD protein	AraC family transcriptional regulator, transposon Tn10 TetD protein	kofamscan	K19056
part12_bin.143_k141_2049626_11	/	AraC family transcriptional regulator, transposon Tn10 TetD protein	AraC family transcriptional regulator, transposon Tn10 TetD protein	kofamscan	K19056
part12_bin.143_k141_1228089_2	/	AraC family transcriptional regulator, transposon Tn10 TetD protein	AraC family transcriptional regulator, transposon Tn10 TetD protein	kofamscan	K19056
part12_bin.143_k141_1755971_5	/	AraC family transcriptional regulator, transposon Tn10 TetD protein	AraC family transcriptional regulator, transposon Tn10 TetD protein	kofamscan	K19056
part3_Dylan.bin.146_k141_93447_15	/	AraC family transcriptional regulator, transposon Tn10 TetD protein	AraC family transcriptional regulator, transposon Tn10 TetD protein	kofamscan	K19056
part3_Dylan.bin.146_k141_1867_9	/	AraC family transcriptional regulator, transposon Tn10 TetD protein	AraC family transcriptional regulator, transposon Tn10 TetD protein	kofamscan	K19056
part3_Dylan.bin.146_k141_26390_1	/	AraC family transcriptional regulator, transposon Tn10 TetD protein	AraC family transcriptional regulator, transposon Tn10 TetD protein	kofamscan	K19056
part3_Dylan.bin.146_k141_26390_4	/	AraC family transcriptional regulator, transposon Tn10 TetD protein	AraC family transcriptional regulator, transposon Tn10 TetD protein	kofamscan	K19056
part3_Dylan.bin.146_k141_65105_6	/	AraC family transcriptional regulator, transposon Tn10 TetD protein	AraC family transcriptional regulator, transposon Tn10 TetD protein	kofamscan	K19056
part3_Dylan.bin.146_k141_58077_3	/	AraC family transcriptional regulator, transposon Tn10 TetD protein	AraC family transcriptional regulator, transposon Tn10 TetD protein	kofamscan	K19056
part12_bin.147_k141_1662444_34	/	AraC family transcriptional regulator, transposon Tn10 TetD protein	AraC family transcriptional regulator, transposon Tn10 TetD protein	kofamscan	K19056
part12_bin.147_k141_214849_7	/	AraC family transcriptional regulator, transposon Tn10 TetD protein	AraC family transcriptional regulator, transposon Tn10 TetD protein	kofamscan	K19056
part12_bin.148_k141_772773_1	/	AraC family transcriptional regulator, transposon Tn10 TetD protein	AraC family transcriptional regulator, transposon Tn10 TetD protein	kofamscan	K19056
part12_bin.148_k141_228705_2	/	AraC family transcriptional regulator, transposon Tn10 TetD protein	AraC family transcriptional regulator, transposon Tn10 TetD protein	kofamscan	K19056
part12_bin.148_k141_782073_1	/	AraC family transcriptional regulator, transposon Tn10 TetD protein	AraC family transcriptional regulator, transposon Tn10 TetD protein	kofamscan	K19056
part12_bin.148_k141_1995033_4	/	AraC family transcriptional regulator, transposon Tn10 TetD protein	AraC family transcriptional regulator, transposon Tn10 TetD protein	kofamscan	K19056
part12_bin.148_k141_2168510_1	/	AraC family transcriptional regulator, transposon Tn10 TetD protein	AraC family transcriptional regulator, transposon Tn10 TetD protein	kofamscan	K19056
part12_bin.148_k141_1289947_1	/	AraC family transcriptional regulator, transposon Tn10 TetD protein	AraC family transcriptional regulator, transposon Tn10 TetD protein	kofamscan	K19056
part12_bin.148_k141_29808_1	/	AraC family transcriptional regulator, transposon Tn10 TetD protein	AraC family transcriptional regulator, transposon Tn10 TetD protein	kofamscan	K19056
part12_bin.148_k141_804991_1	/	AraC family transcriptional regulator, transposon Tn10 TetD protein	AraC family transcriptional regulator, transposon Tn10 TetD protein	kofamscan	K19056
part12_bin.148_k141_41259_1	/	AraC family transcriptional regulator, transposon Tn10 TetD protein	AraC family transcriptional regulator, transposon Tn10 TetD protein	kofamscan	K19056
part12_bin.148_k141_1415225_1	/	AraC family transcriptional regulator, transposon Tn10 TetD protein	AraC family transcriptional regulator, transposon Tn10 TetD protein	kofamscan	K19056
part12_bin.148_k141_327277_2	/	AraC family transcriptional regulator, transposon Tn10 TetD protein	AraC family transcriptional regulator, transposon Tn10 TetD protein	kofamscan	K19056
part3_Bob.bin.14_k141_122277_27	/	AraC family transcriptional regulator, transposon Tn10 TetD protein	AraC family transcriptional regulator, transposon Tn10 TetD protein	kofamscan	K19056
part3_Bob.bin.14_k141_122277_55	/	AraC family transcriptional regulator, transposon Tn10 TetD protein	AraC family transcriptional regulator, transposon Tn10 TetD protein	kofamscan	K19056
part3_Bob.bin.14_k141_52694_7	/	AraC family transcriptional regulator, transposon Tn10 TetD protein	AraC family transcriptional regulator, transposon Tn10 TetD protein	kofamscan	K19056
part3_Bob.bin.14_k141_127657_9	/	AraC family transcriptional regulator, transposon Tn10 TetD protein	AraC family transcriptional regulator, transposon Tn10 TetD protein	kofamscan	K19056
part3_Bob.bin.14_k141_6632_16	/	AraC family transcriptional regulator, transposon Tn10 TetD protein	AraC family transcriptional regulator, transposon Tn10 TetD protein	kofamscan	K19056
part3_Bob.bin.14_k141_104886_28	/	AraC family transcriptional regulator, transposon Tn10 TetD protein	AraC family transcriptional regulator, transposon Tn10 TetD protein	kofamscan	K19056
part3_Bob.bin.14_k141_128816_8	/	AraC family transcriptional regulator, transposon Tn10 TetD protein	AraC family transcriptional regulator, transposon Tn10 TetD protein	kofamscan	K19056
part3_Bob.bin.14_k141_128850_32	/	AraC family transcriptional regulator, transposon Tn10 TetD protein	AraC family transcriptional regulator, transposon Tn10 TetD protein	kofamscan	K19056
part3_Bob.bin.14_k141_129476_2	/	AraC family transcriptional regulator, transposon Tn10 TetD protein	AraC family transcriptional regulator, transposon Tn10 TetD protein	kofamscan	K19056
part3_Ice.bin.153_k141_64968_27	/	AraC family transcriptional regulator, transposon Tn10 TetD protein	AraC family transcriptional regulator, transposon Tn10 TetD protein	kofamscan	K19056
part3_Ice.bin.153_k141_23355_4	/	AraC family transcriptional regulator, transposon Tn10 TetD protein	AraC family transcriptional regulator, transposon Tn10 TetD protein	kofamscan	K19056
part3_Ice.bin.153_k141_107316_32	/	AraC family transcriptional regulator, transposon Tn10 TetD protein	AraC family transcriptional regulator, transposon Tn10 TetD protein	kofamscan	K19056
part3_Ice.bin.153_k141_35169_40	/	AraC family transcriptional regulator, transposon Tn10 TetD protein	AraC family transcriptional regulator, transposon Tn10 TetD protein	kofamscan	K19056
part3_Ice.bin.153_k141_92903_27	/	AraC family transcriptional regulator, transposon Tn10 TetD protein	AraC family transcriptional regulator, transposon Tn10 TetD protein	kofamscan	K19056
part3_Ice.bin.153_k141_107979_9	/	AraC family transcriptional regulator, transposon Tn10 TetD protein	AraC family transcriptional regulator, transposon Tn10 TetD protein	kofamscan	K19056
part3_Ice.bin.153_k141_96670_20	/	AraC family transcriptional regulator, transposon Tn10 TetD protein	AraC family transcriptional regulator, transposon Tn10 TetD protein	kofamscan	K19056
part3_Ice.bin.153_k141_96670_65	/	AraC family transcriptional regulator, transposon Tn10 TetD protein	AraC family transcriptional regulator, transposon Tn10 TetD protein	kofamscan	K19056
part3_Ice.bin.153_k141_32562_46	/	AraC family transcriptional regulator, transposon Tn10 TetD protein	AraC family transcriptional regulator, transposon Tn10 TetD protein	kofamscan	K19056
part3_Ice.bin.153_k141_17747_95	/	AraC family transcriptional regulator, transposon Tn10 TetD protein	AraC family transcriptional regulator, transposon Tn10 TetD protein	kofamscan	K19056
part3_Ice.bin.153_k141_68007_1	/	AraC family transcriptional regulator, transposon Tn10 TetD protein	AraC family transcriptional regulator, transposon Tn10 TetD protein	kofamscan	K19056
part3_Ice.bin.153_k141_79032_45	/	AraC family transcriptional regulator, transposon Tn10 TetD protein	AraC family transcriptional regulator, transposon Tn10 TetD protein	kofamscan	K19056
part12_bin.154_k141_2151781_20	/	AraC family transcriptional regulator, transposon Tn10 TetD protein	AraC family transcriptional regulator, transposon Tn10 TetD protein	kofamscan	K19056
part12_bin.154_k141_2151781_59	/	AraC family transcriptional regulator, transposon Tn10 TetD protein	AraC family transcriptional regulator, transposon Tn10 TetD protein	kofamscan	K19056
part12_bin.154_k141_1876345_21	/	AraC family transcriptional regulator, transposon Tn10 TetD protein	AraC family transcriptional regulator, transposon Tn10 TetD protein	kofamscan	K19056
part12_bin.154_k141_1550928_24	/	AraC family transcriptional regulator, transposon Tn10 TetD protein	AraC family transcriptional regulator, transposon Tn10 TetD protein	kofamscan	K19056
part12_bin.154_k141_558522_16	/	AraC family transcriptional regulator, transposon Tn10 TetD protein	AraC family transcriptional regulator, transposon Tn10 TetD protein	kofamscan	K19056
part12_bin.154_k141_558522_23	/	AraC family transcriptional regulator, transposon Tn10 TetD protein	AraC family transcriptional regulator, transposon Tn10 TetD protein	kofamscan	K19056
part12_bin.154_k141_1332139_13	/	AraC family transcriptional regulator, transposon Tn10 TetD protein	AraC family transcriptional regulator, transposon Tn10 TetD protein	kofamscan	K19056
part12_bin.154_k141_955958_18	/	AraC family transcriptional regulator, transposon Tn10 TetD protein	AraC family transcriptional regulator, transposon Tn10 TetD protein	kofamscan	K19056
part12_bin.154_k141_2001336_52	/	AraC family transcriptional regulator, transposon Tn10 TetD protein	AraC family transcriptional regulator, transposon Tn10 TetD protein	kofamscan	K19056
part12_bin.154_k141_1232984_60	/	AraC family transcriptional regulator, transposon Tn10 TetD protein	AraC family transcriptional regulator, transposon Tn10 TetD protein	kofamscan	K19056
part12_bin.154_k141_19184_36	/	AraC family transcriptional regulator, transposon Tn10 TetD protein	AraC family transcriptional regulator, transposon Tn10 TetD protein	kofamscan	K19056
part12_bin.154_k141_19184_62	/	AraC family transcriptional regulator, transposon Tn10 TetD protein	AraC family transcriptional regulator, transposon Tn10 TetD protein	kofamscan	K19056
part12_bin.154_k141_19184_126	/	AraC family transcriptional regulator, transposon Tn10 TetD protein	AraC family transcriptional regulator, transposon Tn10 TetD protein	kofamscan	K19056
part12_bin.154_k141_517358_38	/	AraC family transcriptional regulator, transposon Tn10 TetD protein	AraC family transcriptional regulator, transposon Tn10 TetD protein	kofamscan	K19056
part12_bin.154_k141_574302_35	/	AraC family transcriptional regulator, transposon Tn10 TetD protein	AraC family transcriptional regulator, transposon Tn10 TetD protein	kofamscan	K19056
part12_bin.154_k141_574302_81	/	AraC family transcriptional regulator, transposon Tn10 TetD protein	AraC family transcriptional regulator, transposon Tn10 TetD protein	kofamscan	K19056
part12_bin.154_k141_358548_87	/	AraC family transcriptional regulator, transposon Tn10 TetD protein	AraC family transcriptional regulator, transposon Tn10 TetD protein	kofamscan	K19056
part12_bin.154_k141_1197108_2	/	AraC family transcriptional regulator, transposon Tn10 TetD protein	AraC family transcriptional regulator, transposon Tn10 TetD protein	kofamscan	K19056
part12_bin.154_k141_592107_4	/	AraC family transcriptional regulator, transposon Tn10 TetD protein	AraC family transcriptional regulator, transposon Tn10 TetD protein	kofamscan	K19056
part12_bin.154_k141_95238_37	/	AraC family transcriptional regulator, transposon Tn10 TetD protein	AraC family transcriptional regulator, transposon Tn10 TetD protein	kofamscan	K19056
part12_bin.154_k141_95640_5	/	AraC family transcriptional regulator, transposon Tn10 TetD protein	AraC family transcriptional regulator, transposon Tn10 TetD protein	kofamscan	K19056
part12_bin.154_k141_597534_5	/	AraC family transcriptional regulator, transposon Tn10 TetD protein	AraC family transcriptional regulator, transposon Tn10 TetD protein	kofamscan	K19056
part12_bin.15_k141_554774_1	/	AraC family transcriptional regulator, transposon Tn10 TetD protein	AraC family transcriptional regulator, transposon Tn10 TetD protein	kofamscan	K19056
part12_bin.15_k141_611339_2	/	AraC family transcriptional regulator, transposon Tn10 TetD protein	AraC family transcriptional regulator, transposon Tn10 TetD protein	kofamscan	K19056
part12_bin.15_k141_1770142_19	/	AraC family transcriptional regulator, transposon Tn10 TetD protein	AraC family transcriptional regulator, transposon Tn10 TetD protein	kofamscan	K19056
part12_bin.15_k141_727098_2	/	AraC family transcriptional regulator, transposon Tn10 TetD protein	AraC family transcriptional regulator, transposon Tn10 TetD protein	kofamscan	K19056
part12_bin.15_k141_179214_4	/	AraC family transcriptional regulator, transposon Tn10 TetD protein	AraC family transcriptional regulator, transposon Tn10 TetD protein	kofamscan	K19056
part12_bin.15_k141_302078_1	/	AraC family transcriptional regulator, transposon Tn10 TetD protein	AraC family transcriptional regulator, transposon Tn10 TetD protein	kofamscan	K19056
part12_bin.15_k141_1303865_2	/	AraC family transcriptional regulator, transposon Tn10 TetD protein	AraC family transcriptional regulator, transposon Tn10 TetD protein	kofamscan	K19056
part12_bin.15_k141_1358510_16	/	AraC family transcriptional regulator, transposon Tn10 TetD protein	AraC family transcriptional regulator, transposon Tn10 TetD protein	kofamscan	K19056
part12_bin.15_k141_2020576_10	/	AraC family transcriptional regulator, transposon Tn10 TetD protein	AraC family transcriptional regulator, transposon Tn10 TetD protein	kofamscan	K19056
part12_bin.15_k141_2133981_9	/	AraC family transcriptional regulator, transposon Tn10 TetD protein	AraC family transcriptional regulator, transposon Tn10 TetD protein	kofamscan	K19056
part12_bin.15_k141_96558_1	/	AraC family transcriptional regulator, transposon Tn10 TetD protein	AraC family transcriptional regulator, transposon Tn10 TetD protein	kofamscan	K19056
part12_bin.15_k141_1419717_4	/	AraC family transcriptional regulator, transposon Tn10 TetD protein	AraC family transcriptional regulator, transposon Tn10 TetD protein	kofamscan	K19056
part12_bin.15_k141_1537658_3	/	AraC family transcriptional regulator, transposon Tn10 TetD protein	AraC family transcriptional regulator, transposon Tn10 TetD protein	kofamscan	K19056
part12_bin.160_k141_1657590_7	/	AraC family transcriptional regulator, transposon Tn10 TetD protein	AraC family transcriptional regulator, transposon Tn10 TetD protein	kofamscan	K19056
part12_bin.160_k141_1771654_69	/	AraC family transcriptional regulator, transposon Tn10 TetD protein	AraC family transcriptional regulator, transposon Tn10 TetD protein	kofamscan	K19056
part12_bin.160_k141_66413_5	/	AraC family transcriptional regulator, transposon Tn10 TetD protein	AraC family transcriptional regulator, transposon Tn10 TetD protein	kofamscan	K19056
part12_bin.160_k141_66413_69	/	AraC family transcriptional regulator, transposon Tn10 TetD protein	AraC family transcriptional regulator, transposon Tn10 TetD protein	kofamscan	K19056
part12_bin.160_k141_2109511_21	/	AraC family transcriptional regulator, transposon Tn10 TetD protein	AraC family transcriptional regulator, transposon Tn10 TetD protein	kofamscan	K19056
part12_bin.160_k141_1780157_1	/	AraC family transcriptional regulator, transposon Tn10 TetD protein	AraC family transcriptional regulator, transposon Tn10 TetD protein	kofamscan	K19056
part12_bin.160_k141_74955_4	/	AraC family transcriptional regulator, transposon Tn10 TetD protein	AraC family transcriptional regulator, transposon Tn10 TetD protein	kofamscan	K19056
part12_bin.160_k141_418836_58	/	AraC family transcriptional regulator, transposon Tn10 TetD protein	AraC family transcriptional regulator, transposon Tn10 TetD protein	kofamscan	K19056
part12_bin.160_k141_808318_13	/	AraC family transcriptional regulator, transposon Tn10 TetD protein	AraC family transcriptional regulator, transposon Tn10 TetD protein	kofamscan	K19056
part12_bin.160_k141_2189085_48	/	AraC family transcriptional regulator, transposon Tn10 TetD protein	AraC family transcriptional regulator, transposon Tn10 TetD protein	kofamscan	K19056
part12_bin.160_k141_2192291_17	/	AraC family transcriptional regulator, transposon Tn10 TetD protein	AraC family transcriptional regulator, transposon Tn10 TetD protein	kofamscan	K19056
part12_bin.160_k141_2192291_55	/	AraC family transcriptional regulator, transposon Tn10 TetD protein	AraC family transcriptional regulator, transposon Tn10 TetD protein	kofamscan	K19056
part12_bin.160_k141_2192291_82	/	AraC family transcriptional regulator, transposon Tn10 TetD protein	AraC family transcriptional regulator, transposon Tn10 TetD protein	kofamscan	K19056
part12_bin.160_k141_1861298_32	/	AraC family transcriptional regulator, transposon Tn10 TetD protein	AraC family transcriptional regulator, transposon Tn10 TetD protein	kofamscan	K19056
part12_bin.160_k141_49765_1	/	AraC family transcriptional regulator, transposon Tn10 TetD protein	AraC family transcriptional regulator, transposon Tn10 TetD protein	kofamscan	K19056
part12_bin.160_k141_1984422_47	/	AraC family transcriptional regulator, transposon Tn10 TetD protein	AraC family transcriptional regulator, transposon Tn10 TetD protein	kofamscan	K19056
part12_bin.165_k141_230933_24	/	AraC family transcriptional regulator, transposon Tn10 TetD protein	AraC family transcriptional regulator, transposon Tn10 TetD protein	kofamscan	K19056
part12_bin.165_k141_894524_4	/	AraC family transcriptional regulator, transposon Tn10 TetD protein	AraC family transcriptional regulator, transposon Tn10 TetD protein	kofamscan	K19056
part12_bin.165_k141_80774_17	/	AraC family transcriptional regulator, transposon Tn10 TetD protein	AraC family transcriptional regulator, transposon Tn10 TetD protein	kofamscan	K19056
part12_bin.165_k141_1848876_4	/	AraC family transcriptional regulator, transposon Tn10 TetD protein	AraC family transcriptional regulator, transposon Tn10 TetD protein	kofamscan	K19056
part12_bin.165_k141_1465355_65	/	AraC family transcriptional regulator, transposon Tn10 TetD protein	AraC family transcriptional regulator, transposon Tn10 TetD protein	kofamscan	K19056
part12_bin.165_k141_2139875_18	/	AraC family transcriptional regulator, transposon Tn10 TetD protein	AraC family transcriptional regulator, transposon Tn10 TetD protein	kofamscan	K19056
part12_bin.165_k141_1428824_9	/	AraC family transcriptional regulator, transposon Tn10 TetD protein	AraC family transcriptional regulator, transposon Tn10 TetD protein	kofamscan	K19056
part12_bin.170_k141_730265_41	/	AraC family transcriptional regulator, transposon Tn10 TetD protein	AraC family transcriptional regulator, transposon Tn10 TetD protein	kofamscan	K19056
part12_bin.170_k141_1446311_4	/	AraC family transcriptional regulator, transposon Tn10 TetD protein	AraC family transcriptional regulator, transposon Tn10 TetD protein	kofamscan	K19056
part12_bin.170_k141_1446311_64	/	AraC family transcriptional regulator, transposon Tn10 TetD protein	AraC family transcriptional regulator, transposon Tn10 TetD protein	kofamscan	K19056
part12_bin.170_k141_840940_159	/	AraC family transcriptional regulator, transposon Tn10 TetD protein	AraC family transcriptional regulator, transposon Tn10 TetD protein	kofamscan	K19056
part12_bin.170_k141_1669777_26	/	AraC family transcriptional regulator, transposon Tn10 TetD protein	AraC family transcriptional regulator, transposon Tn10 TetD protein	kofamscan	K19056
part12_bin.170_k141_2113031_20	/	AraC family transcriptional regulator, transposon Tn10 TetD protein	AraC family transcriptional regulator, transposon Tn10 TetD protein	kofamscan	K19056
part12_bin.170_k141_2113031_75	/	AraC family transcriptional regulator, transposon Tn10 TetD protein	AraC family transcriptional regulator, transposon Tn10 TetD protein	kofamscan	K19056
part12_bin.170_k141_847701_1	/	AraC family transcriptional regulator, transposon Tn10 TetD protein	AraC family transcriptional regulator, transposon Tn10 TetD protein	kofamscan	K19056
part12_bin.170_k141_299847_6	/	AraC family transcriptional regulator, transposon Tn10 TetD protein	AraC family transcriptional regulator, transposon Tn10 TetD protein	kofamscan	K19056
part12_bin.170_k141_2121120_25	/	AraC family transcriptional regulator, transposon Tn10 TetD protein	AraC family transcriptional regulator, transposon Tn10 TetD protein	kofamscan	K19056
part12_bin.170_k141_854407_34	/	AraC family transcriptional regulator, transposon Tn10 TetD protein	AraC family transcriptional regulator, transposon Tn10 TetD protein	kofamscan	K19056
part12_bin.170_k141_1848413_33	/	AraC family transcriptional regulator, transposon Tn10 TetD protein	AraC family transcriptional regulator, transposon Tn10 TetD protein	kofamscan	K19056
part12_bin.170_k141_1848413_41	/	AraC family transcriptional regulator, transposon Tn10 TetD protein	AraC family transcriptional regulator, transposon Tn10 TetD protein	kofamscan	K19056
part12_bin.170_k141_1848413_43	/	AraC family transcriptional regulator, transposon Tn10 TetD protein	AraC family transcriptional regulator, transposon Tn10 TetD protein	kofamscan	K19056
part12_bin.170_k141_1848413_67	/	AraC family transcriptional regulator, transposon Tn10 TetD protein	AraC family transcriptional regulator, transposon Tn10 TetD protein	kofamscan	K19056
part12_bin.170_k141_1462329_26	/	AraC family transcriptional regulator, transposon Tn10 TetD protein	AraC family transcriptional regulator, transposon Tn10 TetD protein	kofamscan	K19056
part12_bin.170_k141_1462329_43	/	AraC family transcriptional regulator, transposon Tn10 TetD protein	AraC family transcriptional regulator, transposon Tn10 TetD protein	kofamscan	K19056
part12_bin.170_k141_1462329_75	/	AraC family transcriptional regulator, transposon Tn10 TetD protein	AraC family transcriptional regulator, transposon Tn10 TetD protein	kofamscan	K19056
part12_bin.170_k141_1962053_219	/	AraC family transcriptional regulator, transposon Tn10 TetD protein	AraC family transcriptional regulator, transposon Tn10 TetD protein	kofamscan	K19056
part12_bin.170_k141_1962053_238	/	AraC family transcriptional regulator, transposon Tn10 TetD protein	AraC family transcriptional regulator, transposon Tn10 TetD protein	kofamscan	K19056
part12_bin.170_k141_971632_12	/	AraC family transcriptional regulator, transposon Tn10 TetD protein	AraC family transcriptional regulator, transposon Tn10 TetD protein	kofamscan	K19056
part12_bin.170_k141_700382_71	/	AraC family transcriptional regulator, transposon Tn10 TetD protein	AraC family transcriptional regulator, transposon Tn10 TetD protein	kofamscan	K19056
part12_bin.170_k141_980881_118	/	AraC family transcriptional regulator, transposon Tn10 TetD protein	AraC family transcriptional regulator, transposon Tn10 TetD protein	kofamscan	K19056
part12_bin.170_k141_980881_122	/	AraC family transcriptional regulator, transposon Tn10 TetD protein	AraC family transcriptional regulator, transposon Tn10 TetD protein	kofamscan	K19056
part12_bin.170_k141_591748_2	/	AraC family transcriptional regulator, transposon Tn10 TetD protein	AraC family transcriptional regulator, transposon Tn10 TetD protein	kofamscan	K19056
part12_bin.170_k141_591748_16	/	AraC family transcriptional regulator, transposon Tn10 TetD protein	AraC family transcriptional regulator, transposon Tn10 TetD protein	kofamscan	K19056
part12_bin.170_k141_537890_44	/	AraC family transcriptional regulator, transposon Tn10 TetD protein	AraC family transcriptional regulator, transposon Tn10 TetD protein	kofamscan	K19056
part12_bin.170_k141_990532_9	/	AraC family transcriptional regulator, transposon Tn10 TetD protein	AraC family transcriptional regulator, transposon Tn10 TetD protein	kofamscan	K19056
part12_bin.173_k141_2102952_5	/	AraC family transcriptional regulator, transposon Tn10 TetD protein	AraC family transcriptional regulator, transposon Tn10 TetD protein	kofamscan	K19056
part12_bin.173_k141_1171645_2	/	AraC family transcriptional regulator, transposon Tn10 TetD protein	AraC family transcriptional regulator, transposon Tn10 TetD protein	kofamscan	K19056
part12_bin.173_k141_1171645_3	/	AraC family transcriptional regulator, transposon Tn10 TetD protein	AraC family transcriptional regulator, transposon Tn10 TetD protein	kofamscan	K19056
part12_bin.173_k141_1234195_1	/	AraC family transcriptional regulator, transposon Tn10 TetD protein	AraC family transcriptional regulator, transposon Tn10 TetD protein	kofamscan	K19056
part12_bin.173_k141_464155_2	/	AraC family transcriptional regulator, transposon Tn10 TetD protein	AraC family transcriptional regulator, transposon Tn10 TetD protein	kofamscan	K19056
part12_bin.173_k141_691223_1	/	AraC family transcriptional regulator, transposon Tn10 TetD protein	AraC family transcriptional regulator, transposon Tn10 TetD protein	kofamscan	K19056
part12_bin.173_k141_196623_1	/	AraC family transcriptional regulator, transposon Tn10 TetD protein	AraC family transcriptional regulator, transposon Tn10 TetD protein	kofamscan	K19056
part12_bin.173_k141_2079518_1	/	AraC family transcriptional regulator, transposon Tn10 TetD protein	AraC family transcriptional regulator, transposon Tn10 TetD protein	kofamscan	K19056
part12_bin.173_k141_1972669_2	/	AraC family transcriptional regulator, transposon Tn10 TetD protein	AraC family transcriptional regulator, transposon Tn10 TetD protein	kofamscan	K19056
part3_Hardy.bin.177_k141_39208_41	/	AraC family transcriptional regulator, transposon Tn10 TetD protein	AraC family transcriptional regulator, transposon Tn10 TetD protein	kofamscan	K19056
part3_Hardy.bin.177_k141_39208_294	/	AraC family transcriptional regulator, transposon Tn10 TetD protein	AraC family transcriptional regulator, transposon Tn10 TetD protein	kofamscan	K19056
part3_Hardy.bin.177_k141_39208_326	/	AraC family transcriptional regulator, transposon Tn10 TetD protein	AraC family transcriptional regulator, transposon Tn10 TetD protein	kofamscan	K19056
part3_Hardy.bin.177_k141_78144_11	/	AraC family transcriptional regulator, transposon Tn10 TetD protein	AraC family transcriptional regulator, transposon Tn10 TetD protein	kofamscan	K19056
part3_Hardy.bin.177_k141_86364_146	/	AraC family transcriptional regulator, transposon Tn10 TetD protein	AraC family transcriptional regulator, transposon Tn10 TetD protein	kofamscan	K19056
part3_Hardy.bin.177_k141_86364_154	/	AraC family transcriptional regulator, transposon Tn10 TetD protein	AraC family transcriptional regulator, transposon Tn10 TetD protein	kofamscan	K19056
part3_Hardy.bin.177_k141_86364_333	/	AraC family transcriptional regulator, transposon Tn10 TetD protein	AraC family transcriptional regulator, transposon Tn10 TetD protein	kofamscan	K19056
part3_Hardy.bin.177_k141_86364_368	/	AraC family transcriptional regulator, transposon Tn10 TetD protein	AraC family transcriptional regulator, transposon Tn10 TetD protein	kofamscan	K19056
part3_Hardy.bin.177_k141_86364_426	/	AraC family transcriptional regulator, transposon Tn10 TetD protein	AraC family transcriptional regulator, transposon Tn10 TetD protein	kofamscan	K19056
part12_bin.179_k141_663952_5	/	AraC family transcriptional regulator, transposon Tn10 TetD protein	AraC family transcriptional regulator, transposon Tn10 TetD protein	kofamscan	K19056
part12_bin.179_k141_663952_13	/	AraC family transcriptional regulator, transposon Tn10 TetD protein	AraC family transcriptional regulator, transposon Tn10 TetD protein	kofamscan	K19056
part12_bin.179_k141_1453026_56	/	AraC family transcriptional regulator, transposon Tn10 TetD protein	AraC family transcriptional regulator, transposon Tn10 TetD protein	kofamscan	K19056
part12_bin.179_k141_75811_2	/	AraC family transcriptional regulator, transposon Tn10 TetD protein	AraC family transcriptional regulator, transposon Tn10 TetD protein	kofamscan	K19056
part12_bin.179_k141_1081804_4	/	AraC family transcriptional regulator, transposon Tn10 TetD protein	AraC family transcriptional regulator, transposon Tn10 TetD protein	kofamscan	K19056
part12_bin.179_k141_1686805_22	/	AraC family transcriptional regulator, transposon Tn10 TetD protein	AraC family transcriptional regulator, transposon Tn10 TetD protein	kofamscan	K19056
part12_bin.179_k141_1691020_13	/	AraC family transcriptional regulator, transposon Tn10 TetD protein	AraC family transcriptional regulator, transposon Tn10 TetD protein	kofamscan	K19056
part3_Lisa.bin.17_k141_98107_15	/	AraC family transcriptional regulator, transposon Tn10 TetD protein	AraC family transcriptional regulator, transposon Tn10 TetD protein	kofamscan	K19056
part3_Lisa.bin.17_k141_98107_56	/	AraC family transcriptional regulator, transposon Tn10 TetD protein	AraC family transcriptional regulator, transposon Tn10 TetD protein	kofamscan	K19056
part3_Lisa.bin.17_k141_98107_112	/	AraC family transcriptional regulator, transposon Tn10 TetD protein	AraC family transcriptional regulator, transposon Tn10 TetD protein	kofamscan	K19056
part3_Lisa.bin.17_k141_98107_120	/	AraC family transcriptional regulator, transposon Tn10 TetD protein	AraC family transcriptional regulator, transposon Tn10 TetD protein	kofamscan	K19056
part3_Lisa.bin.17_k141_98107_164	/	AraC family transcriptional regulator, transposon Tn10 TetD protein	AraC family transcriptional regulator, transposon Tn10 TetD protein	kofamscan	K19056
part3_Lisa.bin.17_k141_98107_202	/	AraC family transcriptional regulator, transposon Tn10 TetD protein	AraC family transcriptional regulator, transposon Tn10 TetD protein	kofamscan	K19056
part3_Lisa.bin.17_k141_98107_203	/	AraC family transcriptional regulator, transposon Tn10 TetD protein	AraC family transcriptional regulator, transposon Tn10 TetD protein	kofamscan	K19056
part3_Lisa.bin.17_k141_41284_18	/	AraC family transcriptional regulator, transposon Tn10 TetD protein	AraC family transcriptional regulator, transposon Tn10 TetD protein	kofamscan	K19056
part3_Lisa.bin.17_k141_41284_107	/	AraC family transcriptional regulator, transposon Tn10 TetD protein	AraC family transcriptional regulator, transposon Tn10 TetD protein	kofamscan	K19056
part3_Lisa.bin.17_k141_81237_42	/	AraC family transcriptional regulator, transposon Tn10 TetD protein	AraC family transcriptional regulator, transposon Tn10 TetD protein	kofamscan	K19056
part3_Lisa.bin.17_k141_81237_208	/	AraC family transcriptional regulator, transposon Tn10 TetD protein	AraC family transcriptional regulator, transposon Tn10 TetD protein	kofamscan	K19056
part3_Lisa.bin.17_k141_81237_396	/	AraC family transcriptional regulator, transposon Tn10 TetD protein	AraC family transcriptional regulator, transposon Tn10 TetD protein	kofamscan	K19056
part3_Lisa.bin.17_k141_27861_41	/	AraC family transcriptional regulator, transposon Tn10 TetD protein	AraC family transcriptional regulator, transposon Tn10 TetD protein	kofamscan	K19056
part3_Lisa.bin.17_k141_27861_82	/	AraC family transcriptional regulator, transposon Tn10 TetD protein	AraC family transcriptional regulator, transposon Tn10 TetD protein	kofamscan	K19056
part3_Lisa.bin.17_k141_38462_48	/	AraC family transcriptional regulator, transposon Tn10 TetD protein	AraC family transcriptional regulator, transposon Tn10 TetD protein	kofamscan	K19056
part3_Lisa.bin.17_k141_38462_54	/	AraC family transcriptional regulator, transposon Tn10 TetD protein	AraC family transcriptional regulator, transposon Tn10 TetD protein	kofamscan	K19056
part3_Lisa.bin.17_k141_38462_99	/	AraC family transcriptional regulator, transposon Tn10 TetD protein	AraC family transcriptional regulator, transposon Tn10 TetD protein	kofamscan	K19056
part3_Lisa.bin.17_k141_38462_137	/	AraC family transcriptional regulator, transposon Tn10 TetD protein	AraC family transcriptional regulator, transposon Tn10 TetD protein	kofamscan	K19056
part3_Lisa.bin.17_k141_38462_221	/	AraC family transcriptional regulator, transposon Tn10 TetD protein	AraC family transcriptional regulator, transposon Tn10 TetD protein	kofamscan	K19056
part3_Lisa.bin.17_k141_38582_105	/	AraC family transcriptional regulator, transposon Tn10 TetD protein	AraC family transcriptional regulator, transposon Tn10 TetD protein	kofamscan	K19056
part3_Lisa.bin.17_k141_38582_123	/	AraC family transcriptional regulator, transposon Tn10 TetD protein	AraC family transcriptional regulator, transposon Tn10 TetD protein	kofamscan	K19056
part3_Lisa.bin.17_k141_38582_172	/	AraC family transcriptional regulator, transposon Tn10 TetD protein	AraC family transcriptional regulator, transposon Tn10 TetD protein	kofamscan	K19056
part3_Lisa.bin.17_k141_35051_90	/	AraC family transcriptional regulator, transposon Tn10 TetD protein	AraC family transcriptional regulator, transposon Tn10 TetD protein	kofamscan	K19056
part3_Lisa.bin.17_k141_35051_153	/	AraC family transcriptional regulator, transposon Tn10 TetD protein	AraC family transcriptional regulator, transposon Tn10 TetD protein	kofamscan	K19056
part3_Lisa.bin.17_k141_8713_84	/	AraC family transcriptional regulator, transposon Tn10 TetD protein	AraC family transcriptional regulator, transposon Tn10 TetD protein	kofamscan	K19056
part3_Lisa.bin.17_k141_28627_75	/	AraC family transcriptional regulator, transposon Tn10 TetD protein	AraC family transcriptional regulator, transposon Tn10 TetD protein	kofamscan	K19056
part3_Lisa.bin.17_k141_28627_132	/	AraC family transcriptional regulator, transposon Tn10 TetD protein	AraC family transcriptional regulator, transposon Tn10 TetD protein	kofamscan	K19056
part3_Lisa.bin.17_k141_28627_202	/	AraC family transcriptional regulator, transposon Tn10 TetD protein	AraC family transcriptional regulator, transposon Tn10 TetD protein	kofamscan	K19056
part3_Lisa.bin.17_k141_82531_138	/	AraC family transcriptional regulator, transposon Tn10 TetD protein	AraC family transcriptional regulator, transposon Tn10 TetD protein	kofamscan	K19056
part3_Lisa.bin.17_k141_82531_162	/	AraC family transcriptional regulator, transposon Tn10 TetD protein	AraC family transcriptional regulator, transposon Tn10 TetD protein	kofamscan	K19056
part3_Lisa.bin.17_k141_82531_165	/	AraC family transcriptional regulator, transposon Tn10 TetD protein	AraC family transcriptional regulator, transposon Tn10 TetD protein	kofamscan	K19056
part3_Lisa.bin.17_k141_82531_181	/	AraC family transcriptional regulator, transposon Tn10 TetD protein	AraC family transcriptional regulator, transposon Tn10 TetD protein	kofamscan	K19056
part3_Lisa.bin.17_k141_12390_164	/	AraC family transcriptional regulator, transposon Tn10 TetD protein	AraC family transcriptional regulator, transposon Tn10 TetD protein	kofamscan	K19056
part3_Lisa.bin.17_k141_93355_7	/	AraC family transcriptional regulator, transposon Tn10 TetD protein	AraC family transcriptional regulator, transposon Tn10 TetD protein	kofamscan	K19056
part3_Lisa.bin.17_k141_25689_163	/	AraC family transcriptional regulator, transposon Tn10 TetD protein	AraC family transcriptional regulator, transposon Tn10 TetD protein	kofamscan	K19056
part3_Lisa.bin.17_k141_63830_14	/	AraC family transcriptional regulator, transposon Tn10 TetD protein	AraC family transcriptional regulator, transposon Tn10 TetD protein	kofamscan	K19056
part3_Lisa.bin.17_k141_53145_142	/	AraC family transcriptional regulator, transposon Tn10 TetD protein	AraC family transcriptional regulator, transposon Tn10 TetD protein	kofamscan	K19056
part3_Lisa.bin.17_k141_53145_161	/	AraC family transcriptional regulator, transposon Tn10 TetD protein	AraC family transcriptional regulator, transposon Tn10 TetD protein	kofamscan	K19056
part3_Lisa.bin.17_k141_53145_171	/	AraC family transcriptional regulator, transposon Tn10 TetD protein	AraC family transcriptional regulator, transposon Tn10 TetD protein	kofamscan	K19056
part3_Lisa.bin.17_k141_53145_263	/	AraC family transcriptional regulator, transposon Tn10 TetD protein	AraC family transcriptional regulator, transposon Tn10 TetD protein	kofamscan	K19056
part3_Lisa.bin.17_k141_53145_299	/	AraC family transcriptional regulator, transposon Tn10 TetD protein	AraC family transcriptional regulator, transposon Tn10 TetD protein	kofamscan	K19056
part3_Lisa.bin.17_k141_53145_319	/	AraC family transcriptional regulator, transposon Tn10 TetD protein	AraC family transcriptional regulator, transposon Tn10 TetD protein	kofamscan	K19056
part3_Lisa.bin.17_k141_66826_170	/	AraC family transcriptional regulator, transposon Tn10 TetD protein	AraC family transcriptional regulator, transposon Tn10 TetD protein	kofamscan	K19056
part12_bin.182_k141_1878644_5	/	AraC family transcriptional regulator, transposon Tn10 TetD protein	AraC family transcriptional regulator, transposon Tn10 TetD protein	kofamscan	K19056
part12_bin.182_k141_780884_12	/	AraC family transcriptional regulator, transposon Tn10 TetD protein	AraC family transcriptional regulator, transposon Tn10 TetD protein	kofamscan	K19056
part12_bin.182_k141_1992893_6	/	AraC family transcriptional regulator, transposon Tn10 TetD protein	AraC family transcriptional regulator, transposon Tn10 TetD protein	kofamscan	K19056
part12_bin.182_k141_2106862_3	/	AraC family transcriptional regulator, transposon Tn10 TetD protein	AraC family transcriptional regulator, transposon Tn10 TetD protein	kofamscan	K19056
part12_bin.182_k141_1080827_6	/	AraC family transcriptional regulator, transposon Tn10 TetD protein	AraC family transcriptional regulator, transposon Tn10 TetD protein	kofamscan	K19056
part12_bin.185_k141_1665037_165	/	AraC family transcriptional regulator, transposon Tn10 TetD protein	AraC family transcriptional regulator, transposon Tn10 TetD protein	kofamscan	K19056
part12_bin.185_k141_1665037_179	/	AraC family transcriptional regulator, transposon Tn10 TetD protein	AraC family transcriptional regulator, transposon Tn10 TetD protein	kofamscan	K19056
part12_bin.185_k141_621885_28	/	AraC family transcriptional regulator, transposon Tn10 TetD protein	AraC family transcriptional regulator, transposon Tn10 TetD protein	kofamscan	K19056
part12_bin.185_k141_621885_36	/	AraC family transcriptional regulator, transposon Tn10 TetD protein	AraC family transcriptional regulator, transposon Tn10 TetD protein	kofamscan	K19056
part12_bin.185_k141_621885_63	/	AraC family transcriptional regulator, transposon Tn10 TetD protein	AraC family transcriptional regulator, transposon Tn10 TetD protein	kofamscan	K19056
part12_bin.185_k141_1241125_36	/	AraC family transcriptional regulator, transposon Tn10 TetD protein	AraC family transcriptional regulator, transposon Tn10 TetD protein	kofamscan	K19056
part12_bin.185_k141_1742471_4	/	AraC family transcriptional regulator, transposon Tn10 TetD protein	AraC family transcriptional regulator, transposon Tn10 TetD protein	kofamscan	K19056
part12_bin.185_k141_150257_117	/	AraC family transcriptional regulator, transposon Tn10 TetD protein	AraC family transcriptional regulator, transposon Tn10 TetD protein	kofamscan	K19056
part12_bin.185_k141_1476507_7	/	AraC family transcriptional regulator, transposon Tn10 TetD protein	AraC family transcriptional regulator, transposon Tn10 TetD protein	kofamscan	K19056
part12_bin.185_k141_1476507_157	/	AraC family transcriptional regulator, transposon Tn10 TetD protein	AraC family transcriptional regulator, transposon Tn10 TetD protein	kofamscan	K19056
part3_Hardy.bin.18_k141_69480_9	/	AraC family transcriptional regulator, transposon Tn10 TetD protein	AraC family transcriptional regulator, transposon Tn10 TetD protein	kofamscan	K19056
part3_Hardy.bin.18_k141_70036_9	/	AraC family transcriptional regulator, transposon Tn10 TetD protein	AraC family transcriptional regulator, transposon Tn10 TetD protein	kofamscan	K19056
part3_Hardy.bin.18_k141_70036_45	/	AraC family transcriptional regulator, transposon Tn10 TetD protein	AraC family transcriptional regulator, transposon Tn10 TetD protein	kofamscan	K19056
part3_Hardy.bin.18_k141_95631_38	/	AraC family transcriptional regulator, transposon Tn10 TetD protein	AraC family transcriptional regulator, transposon Tn10 TetD protein	kofamscan	K19056
part3_Hardy.bin.18_k141_1855_13	/	AraC family transcriptional regulator, transposon Tn10 TetD protein	AraC family transcriptional regulator, transposon Tn10 TetD protein	kofamscan	K19056
part3_Hardy.bin.18_k141_77598_39	/	AraC family transcriptional regulator, transposon Tn10 TetD protein	AraC family transcriptional regulator, transposon Tn10 TetD protein	kofamscan	K19056
part3_Hardy.bin.18_k141_171558_39	/	AraC family transcriptional regulator, transposon Tn10 TetD protein	AraC family transcriptional regulator, transposon Tn10 TetD protein	kofamscan	K19056
part3_Hardy.bin.18_k141_2673_1	/	AraC family transcriptional regulator, transposon Tn10 TetD protein	AraC family transcriptional regulator, transposon Tn10 TetD protein	kofamscan	K19056
part3_Hardy.bin.18_k141_27606_35	/	AraC family transcriptional regulator, transposon Tn10 TetD protein	AraC family transcriptional regulator, transposon Tn10 TetD protein	kofamscan	K19056
part3_Hardy.bin.18_k141_78761_11	/	AraC family transcriptional regulator, transposon Tn10 TetD protein	AraC family transcriptional regulator, transposon Tn10 TetD protein	kofamscan	K19056
part3_Hardy.bin.18_k141_47320_13	/	AraC family transcriptional regulator, transposon Tn10 TetD protein	AraC family transcriptional regulator, transposon Tn10 TetD protein	kofamscan	K19056
part3_Hardy.bin.18_k141_173211_1	/	AraC family transcriptional regulator, transposon Tn10 TetD protein	AraC family transcriptional regulator, transposon Tn10 TetD protein	kofamscan	K19056
part3_Hardy.bin.18_k141_60191_4	/	AraC family transcriptional regulator, transposon Tn10 TetD protein	AraC family transcriptional regulator, transposon Tn10 TetD protein	kofamscan	K19056
part3_Hardy.bin.18_k141_94400_60	/	AraC family transcriptional regulator, transposon Tn10 TetD protein	AraC family transcriptional regulator, transposon Tn10 TetD protein	kofamscan	K19056
part3_Hairy.bin.192_k141_51392_1	/	AraC family transcriptional regulator, transposon Tn10 TetD protein	AraC family transcriptional regulator, transposon Tn10 TetD protein	kofamscan	K19056
part3_Hairy.bin.192_k141_89305_2	/	AraC family transcriptional regulator, transposon Tn10 TetD protein	AraC family transcriptional regulator, transposon Tn10 TetD protein	kofamscan	K19056
part3_Hairy.bin.192_k141_34974_6	/	AraC family transcriptional regulator, transposon Tn10 TetD protein	AraC family transcriptional regulator, transposon Tn10 TetD protein	kofamscan	K19056
part3_Hairy.bin.192_k141_69166_26	/	AraC family transcriptional regulator, transposon Tn10 TetD protein	AraC family transcriptional regulator, transposon Tn10 TetD protein	kofamscan	K19056
part3_Hairy.bin.192_k141_24905_13	/	AraC family transcriptional regulator, transposon Tn10 TetD protein	AraC family transcriptional regulator, transposon Tn10 TetD protein	kofamscan	K19056
part3_Hairy.bin.192_k141_42240_2	/	AraC family transcriptional regulator, transposon Tn10 TetD protein	AraC family transcriptional regulator, transposon Tn10 TetD protein	kofamscan	K19056
part3_Hairy.bin.192_k141_97579_22	/	AraC family transcriptional regulator, transposon Tn10 TetD protein	AraC family transcriptional regulator, transposon Tn10 TetD protein	kofamscan	K19056
part3_Hairy.bin.192_k141_77440_3	/	AraC family transcriptional regulator, transposon Tn10 TetD protein	AraC family transcriptional regulator, transposon Tn10 TetD protein	kofamscan	K19056
part3_Hairy.bin.192_k141_1975_29	/	AraC family transcriptional regulator, transposon Tn10 TetD protein	AraC family transcriptional regulator, transposon Tn10 TetD protein	kofamscan	K19056
part3_Hairy.bin.192_k141_50472_19	/	AraC family transcriptional regulator, transposon Tn10 TetD protein	AraC family transcriptional regulator, transposon Tn10 TetD protein	kofamscan	K19056
part3_Hairy.bin.192_k141_61374_15	/	AraC family transcriptional regulator, transposon Tn10 TetD protein	AraC family transcriptional regulator, transposon Tn10 TetD protein	kofamscan	K19056
part3_Hairy.bin.192_k141_47719_9	/	AraC family transcriptional regulator, transposon Tn10 TetD protein	AraC family transcriptional regulator, transposon Tn10 TetD protein	kofamscan	K19056
part12_bin.193_k141_1990924_26	/	AraC family transcriptional regulator, transposon Tn10 TetD protein	AraC family transcriptional regulator, transposon Tn10 TetD protein	kofamscan	K19056
part12_bin.193_k141_1990924_55	/	AraC family transcriptional regulator, transposon Tn10 TetD protein	AraC family transcriptional regulator, transposon Tn10 TetD protein	kofamscan	K19056
part12_bin.193_k141_2102604_86	/	AraC family transcriptional regulator, transposon Tn10 TetD protein	AraC family transcriptional regulator, transposon Tn10 TetD protein	kofamscan	K19056
part12_bin.193_k141_2102604_237	/	AraC family transcriptional regulator, transposon Tn10 TetD protein	AraC family transcriptional regulator, transposon Tn10 TetD protein	kofamscan	K19056
part12_bin.193_k141_1608576_11	/	AraC family transcriptional regulator, transposon Tn10 TetD protein	AraC family transcriptional regulator, transposon Tn10 TetD protein	kofamscan	K19056
part12_bin.193_k141_896021_6	/	AraC family transcriptional regulator, transposon Tn10 TetD protein	AraC family transcriptional regulator, transposon Tn10 TetD protein	kofamscan	K19056
part12_bin.193_k141_1780052_63	/	AraC family transcriptional regulator, transposon Tn10 TetD protein	AraC family transcriptional regulator, transposon Tn10 TetD protein	kofamscan	K19056
part12_bin.193_k141_1780052_72	/	AraC family transcriptional regulator, transposon Tn10 TetD protein	AraC family transcriptional regulator, transposon Tn10 TetD protein	kofamscan	K19056
part12_bin.193_k141_1780052_81	/	AraC family transcriptional regulator, transposon Tn10 TetD protein	AraC family transcriptional regulator, transposon Tn10 TetD protein	kofamscan	K19056
part12_bin.193_k141_294554_22	/	AraC family transcriptional regulator, transposon Tn10 TetD protein	AraC family transcriptional regulator, transposon Tn10 TetD protein	kofamscan	K19056
part12_bin.193_k141_294554_54	/	AraC family transcriptional regulator, transposon Tn10 TetD protein	AraC family transcriptional regulator, transposon Tn10 TetD protein	kofamscan	K19056
part12_bin.193_k141_1783761_111	/	AraC family transcriptional regulator, transposon Tn10 TetD protein	AraC family transcriptional regulator, transposon Tn10 TetD protein	kofamscan	K19056
part12_bin.193_k141_2081483_13	/	AraC family transcriptional regulator, transposon Tn10 TetD protein	AraC family transcriptional regulator, transposon Tn10 TetD protein	kofamscan	K19056
part12_bin.193_k141_2081483_16	/	AraC family transcriptional regulator, transposon Tn10 TetD protein	AraC family transcriptional regulator, transposon Tn10 TetD protein	kofamscan	K19056
part12_bin.193_k141_2032100_11	/	AraC family transcriptional regulator, transposon Tn10 TetD protein	AraC family transcriptional regulator, transposon Tn10 TetD protein	kofamscan	K19056
part12_bin.194_k141_874714_4	/	AraC family transcriptional regulator, transposon Tn10 TetD protein	AraC family transcriptional regulator, transposon Tn10 TetD protein	kofamscan	K19056
part12_bin.196_k141_2067314_10	/	AraC family transcriptional regulator, transposon Tn10 TetD protein	AraC family transcriptional regulator, transposon Tn10 TetD protein	kofamscan	K19056
part12_bin.198_k141_2138479_2	/	AraC family transcriptional regulator, transposon Tn10 TetD protein	AraC family transcriptional regulator, transposon Tn10 TetD protein	kofamscan	K19056
part12_bin.199_k141_1106960_22	/	AraC family transcriptional regulator, transposon Tn10 TetD protein	AraC family transcriptional regulator, transposon Tn10 TetD protein	kofamscan	K19056
part12_bin.199_k141_1222629_11	/	AraC family transcriptional regulator, transposon Tn10 TetD protein	AraC family transcriptional regulator, transposon Tn10 TetD protein	kofamscan	K19056
part12_bin.199_k141_967216_3	/	AraC family transcriptional regulator, transposon Tn10 TetD protein	AraC family transcriptional regulator, transposon Tn10 TetD protein	kofamscan	K19056
part12_bin.200_k141_622_4	/	AraC family transcriptional regulator, transposon Tn10 TetD protein	AraC family transcriptional regulator, transposon Tn10 TetD protein	kofamscan	K19056
part12_bin.200_k141_622_26	/	AraC family transcriptional regulator, transposon Tn10 TetD protein	AraC family transcriptional regulator, transposon Tn10 TetD protein	kofamscan	K19056
part12_bin.200_k141_1270568_18	/	AraC family transcriptional regulator, transposon Tn10 TetD protein	AraC family transcriptional regulator, transposon Tn10 TetD protein	kofamscan	K19056
part12_bin.200_k141_1601596_3	/	AraC family transcriptional regulator, transposon Tn10 TetD protein	AraC family transcriptional regulator, transposon Tn10 TetD protein	kofamscan	K19056
part12_bin.200_k141_1106526_12	/	AraC family transcriptional regulator, transposon Tn10 TetD protein	AraC family transcriptional regulator, transposon Tn10 TetD protein	kofamscan	K19056
part12_bin.200_k141_1381547_14	/	AraC family transcriptional regulator, transposon Tn10 TetD protein	AraC family transcriptional regulator, transposon Tn10 TetD protein	kofamscan	K19056
part12_bin.200_k141_388971_22	/	AraC family transcriptional regulator, transposon Tn10 TetD protein	AraC family transcriptional regulator, transposon Tn10 TetD protein	kofamscan	K19056
part12_bin.200_k141_1271812_25	/	AraC family transcriptional regulator, transposon Tn10 TetD protein	AraC family transcriptional regulator, transposon Tn10 TetD protein	kofamscan	K19056
part12_bin.200_k141_1933247_2	/	AraC family transcriptional regulator, transposon Tn10 TetD protein	AraC family transcriptional regulator, transposon Tn10 TetD protein	kofamscan	K19056
part12_bin.200_k141_1272880_26	/	AraC family transcriptional regulator, transposon Tn10 TetD protein	AraC family transcriptional regulator, transposon Tn10 TetD protein	kofamscan	K19056
part12_bin.200_k141_1272880_27	/	AraC family transcriptional regulator, transposon Tn10 TetD protein	AraC family transcriptional regulator, transposon Tn10 TetD protein	kofamscan	K19056
part12_bin.200_k141_555116_19	/	AraC family transcriptional regulator, transposon Tn10 TetD protein	AraC family transcriptional regulator, transposon Tn10 TetD protein	kofamscan	K19056
part12_bin.200_k141_1218425_10	/	AraC family transcriptional regulator, transposon Tn10 TetD protein	AraC family transcriptional regulator, transposon Tn10 TetD protein	kofamscan	K19056
part12_bin.200_k141_225238_3	/	AraC family transcriptional regulator, transposon Tn10 TetD protein	AraC family transcriptional regulator, transposon Tn10 TetD protein	kofamscan	K19056
part12_bin.200_k141_2045097_30	/	AraC family transcriptional regulator, transposon Tn10 TetD protein	AraC family transcriptional regulator, transposon Tn10 TetD protein	kofamscan	K19056
part12_bin.200_k141_556062_4	/	AraC family transcriptional regulator, transposon Tn10 TetD protein	AraC family transcriptional regulator, transposon Tn10 TetD protein	kofamscan	K19056
part12_bin.200_k141_1384340_14	/	AraC family transcriptional regulator, transposon Tn10 TetD protein	AraC family transcriptional regulator, transposon Tn10 TetD protein	kofamscan	K19056
part12_bin.200_k141_1384340_21	/	AraC family transcriptional regulator, transposon Tn10 TetD protein	AraC family transcriptional regulator, transposon Tn10 TetD protein	kofamscan	K19056
part12_bin.200_k141_1109847_6	/	AraC family transcriptional regulator, transposon Tn10 TetD protein	AraC family transcriptional regulator, transposon Tn10 TetD protein	kofamscan	K19056
part12_bin.200_k141_1714736_19	/	AraC family transcriptional regulator, transposon Tn10 TetD protein	AraC family transcriptional regulator, transposon Tn10 TetD protein	kofamscan	K19056
part12_bin.200_k141_1275488_8	/	AraC family transcriptional regulator, transposon Tn10 TetD protein	AraC family transcriptional regulator, transposon Tn10 TetD protein	kofamscan	K19056
part12_bin.200_k141_890418_11	/	AraC family transcriptional regulator, transposon Tn10 TetD protein	AraC family transcriptional regulator, transposon Tn10 TetD protein	kofamscan	K19056
part12_bin.200_k141_1882542_19	/	AraC family transcriptional regulator, transposon Tn10 TetD protein	AraC family transcriptional regulator, transposon Tn10 TetD protein	kofamscan	K19056
part12_bin.200_k141_836028_3	/	AraC family transcriptional regulator, transposon Tn10 TetD protein	AraC family transcriptional regulator, transposon Tn10 TetD protein	kofamscan	K19056
part12_bin.200_k141_1496883_19	/	AraC family transcriptional regulator, transposon Tn10 TetD protein	AraC family transcriptional regulator, transposon Tn10 TetD protein	kofamscan	K19056
part12_bin.200_k141_1496883_71	/	AraC family transcriptional regulator, transposon Tn10 TetD protein	AraC family transcriptional regulator, transposon Tn10 TetD protein	kofamscan	K19056
part12_bin.200_k141_338707_9	/	AraC family transcriptional regulator, transposon Tn10 TetD protein	AraC family transcriptional regulator, transposon Tn10 TetD protein	kofamscan	K19056
part12_bin.200_k141_338707_19	/	AraC family transcriptional regulator, transposon Tn10 TetD protein	AraC family transcriptional regulator, transposon Tn10 TetD protein	kofamscan	K19056
part12_bin.200_k141_1443793_2	/	AraC family transcriptional regulator, transposon Tn10 TetD protein	AraC family transcriptional regulator, transposon Tn10 TetD protein	kofamscan	K19056
part12_bin.200_k141_837827_66	/	AraC family transcriptional regulator, transposon Tn10 TetD protein	AraC family transcriptional regulator, transposon Tn10 TetD protein	kofamscan	K19056
part12_bin.200_k141_505923_3	/	AraC family transcriptional regulator, transposon Tn10 TetD protein	AraC family transcriptional regulator, transposon Tn10 TetD protein	kofamscan	K19056
part12_bin.200_k141_505923_4	/	AraC family transcriptional regulator, transposon Tn10 TetD protein	AraC family transcriptional regulator, transposon Tn10 TetD protein	kofamscan	K19056
part12_bin.200_k141_1554724_10	/	AraC family transcriptional regulator, transposon Tn10 TetD protein	AraC family transcriptional regulator, transposon Tn10 TetD protein	kofamscan	K19056
part12_bin.200_k141_65992_2	/	AraC family transcriptional regulator, transposon Tn10 TetD protein	AraC family transcriptional regulator, transposon Tn10 TetD protein	kofamscan	K19056
part12_bin.200_k141_65992_7	/	AraC family transcriptional regulator, transposon Tn10 TetD protein	AraC family transcriptional regulator, transposon Tn10 TetD protein	kofamscan	K19056
part12_bin.200_k141_67984_37	/	AraC family transcriptional regulator, transposon Tn10 TetD protein	AraC family transcriptional regulator, transposon Tn10 TetD protein	kofamscan	K19056
part12_bin.200_k141_1011686_10	/	AraC family transcriptional regulator, transposon Tn10 TetD protein	AraC family transcriptional regulator, transposon Tn10 TetD protein	kofamscan	K19056
part12_bin.200_k141_1122379_4	/	AraC family transcriptional regulator, transposon Tn10 TetD protein	AraC family transcriptional regulator, transposon Tn10 TetD protein	kofamscan	K19056
part12_bin.200_k141_18391_20	/	AraC family transcriptional regulator, transposon Tn10 TetD protein	AraC family transcriptional regulator, transposon Tn10 TetD protein	kofamscan	K19056
part12_bin.200_k141_18391_60	/	AraC family transcriptional regulator, transposon Tn10 TetD protein	AraC family transcriptional regulator, transposon Tn10 TetD protein	kofamscan	K19056
part12_bin.200_k141_680841_1	/	AraC family transcriptional regulator, transposon Tn10 TetD protein	AraC family transcriptional regulator, transposon Tn10 TetD protein	kofamscan	K19056
part12_bin.200_k141_72425_2	/	AraC family transcriptional regulator, transposon Tn10 TetD protein	AraC family transcriptional regulator, transposon Tn10 TetD protein	kofamscan	K19056
part12_bin.200_k141_2115598_10	/	AraC family transcriptional regulator, transposon Tn10 TetD protein	AraC family transcriptional regulator, transposon Tn10 TetD protein	kofamscan	K19056
part12_bin.200_k141_1180018_20	/	AraC family transcriptional regulator, transposon Tn10 TetD protein	AraC family transcriptional regulator, transposon Tn10 TetD protein	kofamscan	K19056
part12_bin.200_k141_1180018_33	/	AraC family transcriptional regulator, transposon Tn10 TetD protein	AraC family transcriptional regulator, transposon Tn10 TetD protein	kofamscan	K19056
part12_bin.200_k141_1728415_2	/	AraC family transcriptional regulator, transposon Tn10 TetD protein	AraC family transcriptional regulator, transposon Tn10 TetD protein	kofamscan	K19056
part12_bin.200_k141_1073538_5	/	AraC family transcriptional regulator, transposon Tn10 TetD protein	AraC family transcriptional regulator, transposon Tn10 TetD protein	kofamscan	K19056
part12_bin.200_k141_633557_10	/	AraC family transcriptional regulator, transposon Tn10 TetD protein	AraC family transcriptional regulator, transposon Tn10 TetD protein	kofamscan	K19056
part12_bin.200_k141_24841_12	/	AraC family transcriptional regulator, transposon Tn10 TetD protein	AraC family transcriptional regulator, transposon Tn10 TetD protein	kofamscan	K19056
part12_bin.200_k141_1021455_2	/	AraC family transcriptional regulator, transposon Tn10 TetD protein	AraC family transcriptional regulator, transposon Tn10 TetD protein	kofamscan	K19056
part12_bin.200_k141_136275_19	/	AraC family transcriptional regulator, transposon Tn10 TetD protein	AraC family transcriptional regulator, transposon Tn10 TetD protein	kofamscan	K19056
part12_bin.200_k141_418504_21	/	AraC family transcriptional regulator, transposon Tn10 TetD protein	AraC family transcriptional regulator, transposon Tn10 TetD protein	kofamscan	K19056
part12_bin.200_k141_418504_41	/	AraC family transcriptional regulator, transposon Tn10 TetD protein	AraC family transcriptional regulator, transposon Tn10 TetD protein	kofamscan	K19056
part12_bin.200_k141_1962933_21	/	AraC family transcriptional regulator, transposon Tn10 TetD protein	AraC family transcriptional regulator, transposon Tn10 TetD protein	kofamscan	K19056
part12_bin.200_k141_528026_12	/	AraC family transcriptional regulator, transposon Tn10 TetD protein	AraC family transcriptional regulator, transposon Tn10 TetD protein	kofamscan	K19056
part12_bin.200_k141_528026_25	/	AraC family transcriptional regulator, transposon Tn10 TetD protein	AraC family transcriptional regulator, transposon Tn10 TetD protein	kofamscan	K19056
part12_bin.200_k141_1792497_8	/	AraC family transcriptional regulator, transposon Tn10 TetD protein	AraC family transcriptional regulator, transposon Tn10 TetD protein	kofamscan	K19056
part12_bin.200_k141_1520738_7	/	AraC family transcriptional regulator, transposon Tn10 TetD protein	AraC family transcriptional regulator, transposon Tn10 TetD protein	kofamscan	K19056
part12_bin.200_k141_1086349_33	/	AraC family transcriptional regulator, transposon Tn10 TetD protein	AraC family transcriptional regulator, transposon Tn10 TetD protein	kofamscan	K19056
part12_bin.200_k141_369064_1	/	AraC family transcriptional regulator, transposon Tn10 TetD protein	AraC family transcriptional regulator, transposon Tn10 TetD protein	kofamscan	K19056
part12_bin.200_k141_369064_26	/	AraC family transcriptional regulator, transposon Tn10 TetD protein	AraC family transcriptional regulator, transposon Tn10 TetD protein	kofamscan	K19056
part12_bin.200_k141_2079628_12	/	AraC family transcriptional regulator, transposon Tn10 TetD protein	AraC family transcriptional regulator, transposon Tn10 TetD protein	kofamscan	K19056
part12_bin.200_k141_1256163_2	/	AraC family transcriptional regulator, transposon Tn10 TetD protein	AraC family transcriptional regulator, transposon Tn10 TetD protein	kofamscan	K19056
part12_bin.200_k141_1863322_23	/	AraC family transcriptional regulator, transposon Tn10 TetD protein	AraC family transcriptional regulator, transposon Tn10 TetD protein	kofamscan	K19056
part12_bin.200_k141_652694_1	/	AraC family transcriptional regulator, transposon Tn10 TetD protein	AraC family transcriptional regulator, transposon Tn10 TetD protein	kofamscan	K19056
part12_bin.200_k141_652694_7	/	AraC family transcriptional regulator, transposon Tn10 TetD protein	AraC family transcriptional regulator, transposon Tn10 TetD protein	kofamscan	K19056
part12_bin.200_k141_1925208_7	/	AraC family transcriptional regulator, transposon Tn10 TetD protein	AraC family transcriptional regulator, transposon Tn10 TetD protein	kofamscan	K19056
part12_bin.200_k141_988199_6	/	AraC family transcriptional regulator, transposon Tn10 TetD protein	AraC family transcriptional regulator, transposon Tn10 TetD protein	kofamscan	K19056
part12_bin.200_k141_875722_2	/	AraC family transcriptional regulator, transposon Tn10 TetD protein	AraC family transcriptional regulator, transposon Tn10 TetD protein	kofamscan	K19056
part12_bin.200_k141_875923_4	/	AraC family transcriptional regulator, transposon Tn10 TetD protein	AraC family transcriptional regulator, transposon Tn10 TetD protein	kofamscan	K19056
part12_bin.200_k141_875923_11	/	AraC family transcriptional regulator, transposon Tn10 TetD protein	AraC family transcriptional regulator, transposon Tn10 TetD protein	kofamscan	K19056
part12_bin.200_k141_603159_4	/	AraC family transcriptional regulator, transposon Tn10 TetD protein	AraC family transcriptional regulator, transposon Tn10 TetD protein	kofamscan	K19056
part12_bin.200_k141_1983740_8	/	AraC family transcriptional regulator, transposon Tn10 TetD protein	AraC family transcriptional regulator, transposon Tn10 TetD protein	kofamscan	K19056
part12_bin.200_k141_1983740_10	/	AraC family transcriptional regulator, transposon Tn10 TetD protein	AraC family transcriptional regulator, transposon Tn10 TetD protein	kofamscan	K19056
part12_bin.200_k141_1983740_29	/	AraC family transcriptional regulator, transposon Tn10 TetD protein	AraC family transcriptional regulator, transposon Tn10 TetD protein	kofamscan	K19056
part12_bin.200_k141_1983740_36	/	AraC family transcriptional regulator, transposon Tn10 TetD protein	AraC family transcriptional regulator, transposon Tn10 TetD protein	kofamscan	K19056
part12_bin.200_k141_1319735_6	/	AraC family transcriptional regulator, transposon Tn10 TetD protein	AraC family transcriptional regulator, transposon Tn10 TetD protein	kofamscan	K19056
part12_bin.200_k141_1319735_13	/	AraC family transcriptional regulator, transposon Tn10 TetD protein	AraC family transcriptional regulator, transposon Tn10 TetD protein	kofamscan	K19056
part12_bin.200_k141_1319735_17	/	AraC family transcriptional regulator, transposon Tn10 TetD protein	AraC family transcriptional regulator, transposon Tn10 TetD protein	kofamscan	K19056
part3_Kobe.bin.200_k141_18132_1	/	AraC family transcriptional regulator, transposon Tn10 TetD protein	AraC family transcriptional regulator, transposon Tn10 TetD protein	kofamscan	K19056
part12_bin.204_k141_427157_5	/	AraC family transcriptional regulator, transposon Tn10 TetD protein	AraC family transcriptional regulator, transposon Tn10 TetD protein	kofamscan	K19056
part12_bin.206_k141_1415195_1	/	AraC family transcriptional regulator, transposon Tn10 TetD protein	AraC family transcriptional regulator, transposon Tn10 TetD protein	kofamscan	K19056
part12_bin.206_k141_1364178_2	/	AraC family transcriptional regulator, transposon Tn10 TetD protein	AraC family transcriptional regulator, transposon Tn10 TetD protein	kofamscan	K19056
part12_bin.206_k141_1477846_4	/	AraC family transcriptional regulator, transposon Tn10 TetD protein	AraC family transcriptional regulator, transposon Tn10 TetD protein	kofamscan	K19056
part12_bin.207_k141_1657978_13	/	AraC family transcriptional regulator, transposon Tn10 TetD protein	AraC family transcriptional regulator, transposon Tn10 TetD protein	kofamscan	K19056
part12_bin.207_k141_1933904_6	/	AraC family transcriptional regulator, transposon Tn10 TetD protein	AraC family transcriptional regulator, transposon Tn10 TetD protein	kofamscan	K19056
part12_bin.207_k141_170590_6	/	AraC family transcriptional regulator, transposon Tn10 TetD protein	AraC family transcriptional regulator, transposon Tn10 TetD protein	kofamscan	K19056
part12_bin.207_k141_2156800_7	/	AraC family transcriptional regulator, transposon Tn10 TetD protein	AraC family transcriptional regulator, transposon Tn10 TetD protein	kofamscan	K19056
part12_bin.207_k141_1887465_12	/	AraC family transcriptional regulator, transposon Tn10 TetD protein	AraC family transcriptional regulator, transposon Tn10 TetD protein	kofamscan	K19056
part12_bin.207_k141_1336784_5	/	AraC family transcriptional regulator, transposon Tn10 TetD protein	AraC family transcriptional regulator, transposon Tn10 TetD protein	kofamscan	K19056
part12_bin.207_k141_1832455_3	/	AraC family transcriptional regulator, transposon Tn10 TetD protein	AraC family transcriptional regulator, transposon Tn10 TetD protein	kofamscan	K19056
part12_bin.207_k141_956757_5	/	AraC family transcriptional regulator, transposon Tn10 TetD protein	AraC family transcriptional regulator, transposon Tn10 TetD protein	kofamscan	K19056
part12_bin.207_k141_1894763_2	/	AraC family transcriptional regulator, transposon Tn10 TetD protein	AraC family transcriptional regulator, transposon Tn10 TetD protein	kofamscan	K19056
part12_bin.207_k141_1455343_6	/	AraC family transcriptional regulator, transposon Tn10 TetD protein	AraC family transcriptional regulator, transposon Tn10 TetD protein	kofamscan	K19056
part12_bin.207_k141_1622301_5	/	AraC family transcriptional regulator, transposon Tn10 TetD protein	AraC family transcriptional regulator, transposon Tn10 TetD protein	kofamscan	K19056
part12_bin.207_k141_465970_11	/	AraC family transcriptional regulator, transposon Tn10 TetD protein	AraC family transcriptional regulator, transposon Tn10 TetD protein	kofamscan	K19056
part12_bin.207_k141_1625069_14	/	AraC family transcriptional regulator, transposon Tn10 TetD protein	AraC family transcriptional regulator, transposon Tn10 TetD protein	kofamscan	K19056
part12_bin.207_k141_1956737_7	/	AraC family transcriptional regulator, transposon Tn10 TetD protein	AraC family transcriptional regulator, transposon Tn10 TetD protein	kofamscan	K19056
part12_bin.207_k141_1075108_5	/	AraC family transcriptional regulator, transposon Tn10 TetD protein	AraC family transcriptional regulator, transposon Tn10 TetD protein	kofamscan	K19056
part12_bin.207_k141_136716_18	/	AraC family transcriptional regulator, transposon Tn10 TetD protein	AraC family transcriptional regulator, transposon Tn10 TetD protein	kofamscan	K19056
part12_bin.207_k141_1461551_3	/	AraC family transcriptional regulator, transposon Tn10 TetD protein	AraC family transcriptional regulator, transposon Tn10 TetD protein	kofamscan	K19056
part12_bin.207_k141_916105_1	/	AraC family transcriptional regulator, transposon Tn10 TetD protein	AraC family transcriptional regulator, transposon Tn10 TetD protein	kofamscan	K19056
part12_bin.207_k141_367614_11	/	AraC family transcriptional regulator, transposon Tn10 TetD protein	AraC family transcriptional regulator, transposon Tn10 TetD protein	kofamscan	K19056
part12_bin.207_k141_1306281_1	/	AraC family transcriptional regulator, transposon Tn10 TetD protein	AraC family transcriptional regulator, transposon Tn10 TetD protein	kofamscan	K19056
part12_bin.207_k141_1309370_12	/	AraC family transcriptional regulator, transposon Tn10 TetD protein	AraC family transcriptional regulator, transposon Tn10 TetD protein	kofamscan	K19056
part12_bin.207_k141_43009_5	/	AraC family transcriptional regulator, transposon Tn10 TetD protein	AraC family transcriptional regulator, transposon Tn10 TetD protein	kofamscan	K19056
part12_bin.207_k141_1094187_2	/	AraC family transcriptional regulator, transposon Tn10 TetD protein	AraC family transcriptional regulator, transposon Tn10 TetD protein	kofamscan	K19056
part12_bin.207_k141_1480657_8	/	AraC family transcriptional regulator, transposon Tn10 TetD protein	AraC family transcriptional regulator, transposon Tn10 TetD protein	kofamscan	K19056
part12_bin.20_k141_386613_2	/	AraC family transcriptional regulator, transposon Tn10 TetD protein	AraC family transcriptional regulator, transposon Tn10 TetD protein	kofamscan	K19056
part12_bin.20_k141_1877078_8	/	AraC family transcriptional regulator, transposon Tn10 TetD protein	AraC family transcriptional regulator, transposon Tn10 TetD protein	kofamscan	K19056
part12_bin.20_k141_167460_1	/	AraC family transcriptional regulator, transposon Tn10 TetD protein	AraC family transcriptional regulator, transposon Tn10 TetD protein	kofamscan	K19056
part12_bin.20_k141_1381528_7	/	AraC family transcriptional regulator, transposon Tn10 TetD protein	AraC family transcriptional regulator, transposon Tn10 TetD protein	kofamscan	K19056
part12_bin.20_k141_610100_25	/	AraC family transcriptional regulator, transposon Tn10 TetD protein	AraC family transcriptional regulator, transposon Tn10 TetD protein	kofamscan	K19056
part12_bin.20_k141_1712298_7	/	AraC family transcriptional regulator, transposon Tn10 TetD protein	AraC family transcriptional regulator, transposon Tn10 TetD protein	kofamscan	K19056
part12_bin.20_k141_1712298_36	/	AraC family transcriptional regulator, transposon Tn10 TetD protein	AraC family transcriptional regulator, transposon Tn10 TetD protein	kofamscan	K19056
part12_bin.20_k141_1438046_14	/	AraC family transcriptional regulator, transposon Tn10 TetD protein	AraC family transcriptional regulator, transposon Tn10 TetD protein	kofamscan	K19056
part12_bin.20_k141_2043797_2	/	AraC family transcriptional regulator, transposon Tn10 TetD protein	AraC family transcriptional regulator, transposon Tn10 TetD protein	kofamscan	K19056
part12_bin.20_k141_389966_31	/	AraC family transcriptional regulator, transposon Tn10 TetD protein	AraC family transcriptional regulator, transposon Tn10 TetD protein	kofamscan	K19056
part12_bin.20_k141_334314_5	/	AraC family transcriptional regulator, transposon Tn10 TetD protein	AraC family transcriptional regulator, transposon Tn10 TetD protein	kofamscan	K19056
part12_bin.20_k141_1879480_9	/	AraC family transcriptional regulator, transposon Tn10 TetD protein	AraC family transcriptional regulator, transposon Tn10 TetD protein	kofamscan	K19056
part12_bin.20_k141_1493746_15	/	AraC family transcriptional regulator, transposon Tn10 TetD protein	AraC family transcriptional regulator, transposon Tn10 TetD protein	kofamscan	K19056
part12_bin.20_k141_1548409_8	/	AraC family transcriptional regulator, transposon Tn10 TetD protein	AraC family transcriptional regulator, transposon Tn10 TetD protein	kofamscan	K19056
part12_bin.20_k141_446486_17	/	AraC family transcriptional regulator, transposon Tn10 TetD protein	AraC family transcriptional regulator, transposon Tn10 TetD protein	kofamscan	K19056
part12_bin.20_k141_446486_22	/	AraC family transcriptional regulator, transposon Tn10 TetD protein	AraC family transcriptional regulator, transposon Tn10 TetD protein	kofamscan	K19056
part12_bin.20_k141_280856_8	/	AraC family transcriptional regulator, transposon Tn10 TetD protein	AraC family transcriptional regulator, transposon Tn10 TetD protein	kofamscan	K19056
part12_bin.20_k141_667384_3	/	AraC family transcriptional regulator, transposon Tn10 TetD protein	AraC family transcriptional regulator, transposon Tn10 TetD protein	kofamscan	K19056
part12_bin.20_k141_613270_1	/	AraC family transcriptional regulator, transposon Tn10 TetD protein	AraC family transcriptional regulator, transposon Tn10 TetD protein	kofamscan	K19056
part12_bin.20_k141_1715902_18	/	AraC family transcriptional regulator, transposon Tn10 TetD protein	AraC family transcriptional regulator, transposon Tn10 TetD protein	kofamscan	K19056
part12_bin.20_k141_1715902_37	/	AraC family transcriptional regulator, transposon Tn10 TetD protein	AraC family transcriptional regulator, transposon Tn10 TetD protein	kofamscan	K19056
part12_bin.20_k141_1111773_14	/	AraC family transcriptional regulator, transposon Tn10 TetD protein	AraC family transcriptional regulator, transposon Tn10 TetD protein	kofamscan	K19056
part12_bin.20_k141_1993547_3	/	AraC family transcriptional regulator, transposon Tn10 TetD protein	AraC family transcriptional regulator, transposon Tn10 TetD protein	kofamscan	K19056
part12_bin.20_k141_1716775_9	/	AraC family transcriptional regulator, transposon Tn10 TetD protein	AraC family transcriptional regulator, transposon Tn10 TetD protein	kofamscan	K19056
part12_bin.20_k141_174782_8	/	AraC family transcriptional regulator, transposon Tn10 TetD protein	AraC family transcriptional regulator, transposon Tn10 TetD protein	kofamscan	K19056
part12_bin.20_k141_1609311_18	/	AraC family transcriptional regulator, transposon Tn10 TetD protein	AraC family transcriptional regulator, transposon Tn10 TetD protein	kofamscan	K19056
part12_bin.20_k141_617942_2	/	AraC family transcriptional regulator, transposon Tn10 TetD protein	AraC family transcriptional regulator, transposon Tn10 TetD protein	kofamscan	K19056
part12_bin.20_k141_2050086_18	/	AraC family transcriptional regulator, transposon Tn10 TetD protein	AraC family transcriptional regulator, transposon Tn10 TetD protein	kofamscan	K19056
part12_bin.20_k141_2050086_59	/	AraC family transcriptional regulator, transposon Tn10 TetD protein	AraC family transcriptional regulator, transposon Tn10 TetD protein	kofamscan	K19056
part12_bin.20_k141_1388463_2	/	AraC family transcriptional regulator, transposon Tn10 TetD protein	AraC family transcriptional regulator, transposon Tn10 TetD protein	kofamscan	K19056
part12_bin.20_k141_286750_4	/	AraC family transcriptional regulator, transposon Tn10 TetD protein	AraC family transcriptional regulator, transposon Tn10 TetD protein	kofamscan	K19056
part12_bin.20_k141_1170223_18	/	AraC family transcriptional regulator, transposon Tn10 TetD protein	AraC family transcriptional regulator, transposon Tn10 TetD protein	kofamscan	K19056
part12_bin.20_k141_839508_7	/	AraC family transcriptional regulator, transposon Tn10 TetD protein	AraC family transcriptional regulator, transposon Tn10 TetD protein	kofamscan	K19056
part12_bin.20_k141_1888286_18	/	AraC family transcriptional regulator, transposon Tn10 TetD protein	AraC family transcriptional regulator, transposon Tn10 TetD protein	kofamscan	K19056
part12_bin.20_k141_294080_2	/	AraC family transcriptional regulator, transposon Tn10 TetD protein	AraC family transcriptional regulator, transposon Tn10 TetD protein	kofamscan	K19056
part12_bin.20_k141_2002020_2	/	AraC family transcriptional regulator, transposon Tn10 TetD protein	AraC family transcriptional regulator, transposon Tn10 TetD protein	kofamscan	K19056
part12_bin.20_k141_1176200_7	/	AraC family transcriptional regulator, transposon Tn10 TetD protein	AraC family transcriptional regulator, transposon Tn10 TetD protein	kofamscan	K19056
part12_bin.20_k141_1176200_24	/	AraC family transcriptional regulator, transposon Tn10 TetD protein	AraC family transcriptional regulator, transposon Tn10 TetD protein	kofamscan	K19056
part12_bin.20_k141_1724771_15	/	AraC family transcriptional regulator, transposon Tn10 TetD protein	AraC family transcriptional regulator, transposon Tn10 TetD protein	kofamscan	K19056
part12_bin.20_k141_515781_6	/	AraC family transcriptional regulator, transposon Tn10 TetD protein	AraC family transcriptional regulator, transposon Tn10 TetD protein	kofamscan	K19056
part12_bin.20_k141_239576_8	/	AraC family transcriptional regulator, transposon Tn10 TetD protein	AraC family transcriptional regulator, transposon Tn10 TetD protein	kofamscan	K19056
part12_bin.20_k141_1508160_5	/	AraC family transcriptional regulator, transposon Tn10 TetD protein	AraC family transcriptional regulator, transposon Tn10 TetD protein	kofamscan	K19056
part12_bin.20_k141_1899912_6	/	AraC family transcriptional regulator, transposon Tn10 TetD protein	AraC family transcriptional regulator, transposon Tn10 TetD protein	kofamscan	K19056
part12_bin.20_k141_574936_6	/	AraC family transcriptional regulator, transposon Tn10 TetD protein	AraC family transcriptional regulator, transposon Tn10 TetD protein	kofamscan	K19056
part12_bin.20_k141_2176328_5	/	AraC family transcriptional regulator, transposon Tn10 TetD protein	AraC family transcriptional regulator, transposon Tn10 TetD protein	kofamscan	K19056
part12_bin.20_k141_1131231_14	/	AraC family transcriptional regulator, transposon Tn10 TetD protein	AraC family transcriptional regulator, transposon Tn10 TetD protein	kofamscan	K19056
part12_bin.20_k141_1628637_4	/	AraC family transcriptional regulator, transposon Tn10 TetD protein	AraC family transcriptional regulator, transposon Tn10 TetD protein	kofamscan	K19056
part12_bin.20_k141_524618_2	/	AraC family transcriptional regulator, transposon Tn10 TetD protein	AraC family transcriptional regulator, transposon Tn10 TetD protein	kofamscan	K19056
part12_bin.20_k141_1733900_23	/	AraC family transcriptional regulator, transposon Tn10 TetD protein	AraC family transcriptional regulator, transposon Tn10 TetD protein	kofamscan	K19056
part12_bin.20_k141_1733900_29	/	AraC family transcriptional regulator, transposon Tn10 TetD protein	AraC family transcriptional regulator, transposon Tn10 TetD protein	kofamscan	K19056
part12_bin.20_k141_1733900_47	/	AraC family transcriptional regulator, transposon Tn10 TetD protein	AraC family transcriptional regulator, transposon Tn10 TetD protein	kofamscan	K19056
part12_bin.20_k141_1242384_2	/	AraC family transcriptional regulator, transposon Tn10 TetD protein	AraC family transcriptional regulator, transposon Tn10 TetD protein	kofamscan	K19056
part12_bin.20_k141_580060_26	/	AraC family transcriptional regulator, transposon Tn10 TetD protein	AraC family transcriptional regulator, transposon Tn10 TetD protein	kofamscan	K19056
part12_bin.20_k141_691022_14	/	AraC family transcriptional regulator, transposon Tn10 TetD protein	AraC family transcriptional regulator, transposon Tn10 TetD protein	kofamscan	K19056
part12_bin.20_k141_306678_17	/	AraC family transcriptional regulator, transposon Tn10 TetD protein	AraC family transcriptional regulator, transposon Tn10 TetD protein	kofamscan	K19056
part12_bin.20_k141_1684273_8	/	AraC family transcriptional regulator, transposon Tn10 TetD protein	AraC family transcriptional regulator, transposon Tn10 TetD protein	kofamscan	K19056
part12_bin.20_k141_1684273_26	/	AraC family transcriptional regulator, transposon Tn10 TetD protein	AraC family transcriptional regulator, transposon Tn10 TetD protein	kofamscan	K19056
part12_bin.20_k141_1684273_60	/	AraC family transcriptional regulator, transposon Tn10 TetD protein	AraC family transcriptional regulator, transposon Tn10 TetD protein	kofamscan	K19056
part12_bin.20_k141_360827_9	/	AraC family transcriptional regulator, transposon Tn10 TetD protein	AraC family transcriptional regulator, transposon Tn10 TetD protein	kofamscan	K19056
part12_bin.20_k141_308823_16	/	AraC family transcriptional regulator, transposon Tn10 TetD protein	AraC family transcriptional regulator, transposon Tn10 TetD protein	kofamscan	K19056
part12_bin.20_k141_142554_51	/	AraC family transcriptional regulator, transposon Tn10 TetD protein	AraC family transcriptional regulator, transposon Tn10 TetD protein	kofamscan	K19056
part12_bin.20_k141_918205_13	/	AraC family transcriptional regulator, transposon Tn10 TetD protein	AraC family transcriptional regulator, transposon Tn10 TetD protein	kofamscan	K19056
part12_bin.20_k141_1304645_3	/	AraC family transcriptional regulator, transposon Tn10 TetD protein	AraC family transcriptional regulator, transposon Tn10 TetD protein	kofamscan	K19056
part12_bin.20_k141_372318_12	/	AraC family transcriptional regulator, transposon Tn10 TetD protein	AraC family transcriptional regulator, transposon Tn10 TetD protein	kofamscan	K19056
part12_bin.20_k141_372318_14	/	AraC family transcriptional regulator, transposon Tn10 TetD protein	AraC family transcriptional regulator, transposon Tn10 TetD protein	kofamscan	K19056
part12_bin.20_k141_1864146_9	/	AraC family transcriptional regulator, transposon Tn10 TetD protein	AraC family transcriptional regulator, transposon Tn10 TetD protein	kofamscan	K19056
part12_bin.20_k141_1204717_1	/	AraC family transcriptional regulator, transposon Tn10 TetD protein	AraC family transcriptional regulator, transposon Tn10 TetD protein	kofamscan	K19056
part12_bin.20_k141_1044797_4	/	AraC family transcriptional regulator, transposon Tn10 TetD protein	AraC family transcriptional regulator, transposon Tn10 TetD protein	kofamscan	K19056
part12_bin.20_k141_658002_23	/	AraC family transcriptional regulator, transposon Tn10 TetD protein	AraC family transcriptional regulator, transposon Tn10 TetD protein	kofamscan	K19056
part12_bin.20_k141_49277_2	/	AraC family transcriptional regulator, transposon Tn10 TetD protein	AraC family transcriptional regulator, transposon Tn10 TetD protein	kofamscan	K19056
part12_bin.20_k141_1811560_2	/	AraC family transcriptional regulator, transposon Tn10 TetD protein	AraC family transcriptional regulator, transposon Tn10 TetD protein	kofamscan	K19056
part12_bin.20_k141_602812_8	/	AraC family transcriptional regulator, transposon Tn10 TetD protein	AraC family transcriptional regulator, transposon Tn10 TetD protein	kofamscan	K19056
part12_bin.20_k141_1425335_7	/	AraC family transcriptional regulator, transposon Tn10 TetD protein	AraC family transcriptional regulator, transposon Tn10 TetD protein	kofamscan	K19056
part12_bin.20_k141_1762667_1	/	AraC family transcriptional regulator, transposon Tn10 TetD protein	AraC family transcriptional regulator, transposon Tn10 TetD protein	kofamscan	K19056
part12_bin.210_k141_117670_7	/	AraC family transcriptional regulator, transposon Tn10 TetD protein	AraC family transcriptional regulator, transposon Tn10 TetD protein	kofamscan	K19056
part12_bin.210_k141_62929_6	/	AraC family transcriptional regulator, transposon Tn10 TetD protein	AraC family transcriptional regulator, transposon Tn10 TetD protein	kofamscan	K19056
part12_bin.210_k141_1501297_1	/	AraC family transcriptional regulator, transposon Tn10 TetD protein	AraC family transcriptional regulator, transposon Tn10 TetD protein	kofamscan	K19056
part12_bin.210_k141_345370_4	/	AraC family transcriptional regulator, transposon Tn10 TetD protein	AraC family transcriptional regulator, transposon Tn10 TetD protein	kofamscan	K19056
part12_bin.210_k141_1128315_1	/	AraC family transcriptional regulator, transposon Tn10 TetD protein	AraC family transcriptional regulator, transposon Tn10 TetD protein	kofamscan	K19056
part12_bin.210_k141_2067102_12	/	AraC family transcriptional regulator, transposon Tn10 TetD protein	AraC family transcriptional regulator, transposon Tn10 TetD protein	kofamscan	K19056
part12_bin.210_k141_1308477_5	/	AraC family transcriptional regulator, transposon Tn10 TetD protein	AraC family transcriptional regulator, transposon Tn10 TetD protein	kofamscan	K19056
part3_Hardy.bin.213_k141_13874_9	/	AraC family transcriptional regulator, transposon Tn10 TetD protein	AraC family transcriptional regulator, transposon Tn10 TetD protein	kofamscan	K19056
part3_Dylan.bin.214_k141_69293_8	/	AraC family transcriptional regulator, transposon Tn10 TetD protein	AraC family transcriptional regulator, transposon Tn10 TetD protein	kofamscan	K19056
part3_Dylan.bin.214_k141_10813_30	/	AraC family transcriptional regulator, transposon Tn10 TetD protein	AraC family transcriptional regulator, transposon Tn10 TetD protein	kofamscan	K19056
part3_Dylan.bin.214_k141_55481_17	/	AraC family transcriptional regulator, transposon Tn10 TetD protein	AraC family transcriptional regulator, transposon Tn10 TetD protein	kofamscan	K19056
part3_Dylan.bin.214_k141_32306_23	/	AraC family transcriptional regulator, transposon Tn10 TetD protein	AraC family transcriptional regulator, transposon Tn10 TetD protein	kofamscan	K19056
part3_Dylan.bin.214_k141_23262_6	/	AraC family transcriptional regulator, transposon Tn10 TetD protein	AraC family transcriptional regulator, transposon Tn10 TetD protein	kofamscan	K19056
part3_Dylan.bin.214_k141_26829_4	/	AraC family transcriptional regulator, transposon Tn10 TetD protein	AraC family transcriptional regulator, transposon Tn10 TetD protein	kofamscan	K19056
part3_Dylan.bin.214_k141_71196_83	/	AraC family transcriptional regulator, transposon Tn10 TetD protein	AraC family transcriptional regulator, transposon Tn10 TetD protein	kofamscan	K19056
part3_Dylan.bin.214_k141_71196_94	/	AraC family transcriptional regulator, transposon Tn10 TetD protein	AraC family transcriptional regulator, transposon Tn10 TetD protein	kofamscan	K19056
part3_Dylan.bin.214_k141_71196_104	/	AraC family transcriptional regulator, transposon Tn10 TetD protein	AraC family transcriptional regulator, transposon Tn10 TetD protein	kofamscan	K19056
part12_bin.216_k141_1334202_17	/	AraC family transcriptional regulator, transposon Tn10 TetD protein	AraC family transcriptional regulator, transposon Tn10 TetD protein	kofamscan	K19056
part12_bin.216_k141_1334202_20	/	AraC family transcriptional regulator, transposon Tn10 TetD protein	AraC family transcriptional regulator, transposon Tn10 TetD protein	kofamscan	K19056
part12_bin.216_k141_1334202_58	/	AraC family transcriptional regulator, transposon Tn10 TetD protein	AraC family transcriptional regulator, transposon Tn10 TetD protein	kofamscan	K19056
part12_bin.216_k141_1282695_22	/	AraC family transcriptional regulator, transposon Tn10 TetD protein	AraC family transcriptional regulator, transposon Tn10 TetD protein	kofamscan	K19056
part12_bin.216_k141_787107_69	/	AraC family transcriptional regulator, transposon Tn10 TetD protein	AraC family transcriptional regulator, transposon Tn10 TetD protein	kofamscan	K19056
part12_bin.216_k141_291676_22	/	AraC family transcriptional regulator, transposon Tn10 TetD protein	AraC family transcriptional regulator, transposon Tn10 TetD protein	kofamscan	K19056
part12_bin.216_k141_1123995_89	/	AraC family transcriptional regulator, transposon Tn10 TetD protein	AraC family transcriptional regulator, transposon Tn10 TetD protein	kofamscan	K19056
part12_bin.217_k141_665864_5	/	AraC family transcriptional regulator, transposon Tn10 TetD protein	AraC family transcriptional regulator, transposon Tn10 TetD protein	kofamscan	K19056
part12_bin.217_k141_1501151_3	/	AraC family transcriptional regulator, transposon Tn10 TetD protein	AraC family transcriptional regulator, transposon Tn10 TetD protein	kofamscan	K19056
part12_bin.217_k141_1138587_2	/	AraC family transcriptional regulator, transposon Tn10 TetD protein	AraC family transcriptional regulator, transposon Tn10 TetD protein	kofamscan	K19056
part12_bin.217_k141_143540_7	/	AraC family transcriptional regulator, transposon Tn10 TetD protein	AraC family transcriptional regulator, transposon Tn10 TetD protein	kofamscan	K19056
part12_bin.217_k141_814381_3	/	AraC family transcriptional regulator, transposon Tn10 TetD protein	AraC family transcriptional regulator, transposon Tn10 TetD protein	kofamscan	K19056
part12_bin.217_k141_487884_6	/	AraC family transcriptional regulator, transposon Tn10 TetD protein	AraC family transcriptional regulator, transposon Tn10 TetD protein	kofamscan	K19056
part12_bin.217_k141_1591554_8	/	AraC family transcriptional regulator, transposon Tn10 TetD protein	AraC family transcriptional regulator, transposon Tn10 TetD protein	kofamscan	K19056
part12_bin.217_k141_267690_1	/	AraC family transcriptional regulator, transposon Tn10 TetD protein	AraC family transcriptional regulator, transposon Tn10 TetD protein	kofamscan	K19056
part12_bin.217_k141_379518_2	/	AraC family transcriptional regulator, transposon Tn10 TetD protein	AraC family transcriptional regulator, transposon Tn10 TetD protein	kofamscan	K19056
part12_bin.217_k141_1265412_3	/	AraC family transcriptional regulator, transposon Tn10 TetD protein	AraC family transcriptional regulator, transposon Tn10 TetD protein	kofamscan	K19056
part12_bin.217_k141_1816234_1	/	AraC family transcriptional regulator, transposon Tn10 TetD protein	AraC family transcriptional regulator, transposon Tn10 TetD protein	kofamscan	K19056
part12_bin.219_k141_1544528_52	/	AraC family transcriptional regulator, transposon Tn10 TetD protein	AraC family transcriptional regulator, transposon Tn10 TetD protein	kofamscan	K19056
part12_bin.219_k141_331845_16	/	AraC family transcriptional regulator, transposon Tn10 TetD protein	AraC family transcriptional regulator, transposon Tn10 TetD protein	kofamscan	K19056
part12_bin.219_k141_553184_8	/	AraC family transcriptional regulator, transposon Tn10 TetD protein	AraC family transcriptional regulator, transposon Tn10 TetD protein	kofamscan	K19056
part12_bin.219_k141_332557_22	/	AraC family transcriptional regulator, transposon Tn10 TetD protein	AraC family transcriptional regulator, transposon Tn10 TetD protein	kofamscan	K19056
part12_bin.219_k141_332557_82	/	AraC family transcriptional regulator, transposon Tn10 TetD protein	AraC family transcriptional regulator, transposon Tn10 TetD protein	kofamscan	K19056
part12_bin.219_k141_332557_141	/	AraC family transcriptional regulator, transposon Tn10 TetD protein	AraC family transcriptional regulator, transposon Tn10 TetD protein	kofamscan	K19056
part12_bin.219_k141_332557_151	/	AraC family transcriptional regulator, transposon Tn10 TetD protein	AraC family transcriptional regulator, transposon Tn10 TetD protein	kofamscan	K19056
part12_bin.219_k141_1822015_24	/	AraC family transcriptional regulator, transposon Tn10 TetD protein	AraC family transcriptional regulator, transposon Tn10 TetD protein	kofamscan	K19056
part12_bin.219_k141_1822015_105	/	AraC family transcriptional regulator, transposon Tn10 TetD protein	AraC family transcriptional regulator, transposon Tn10 TetD protein	kofamscan	K19056
part12_bin.219_k141_1822015_161	/	AraC family transcriptional regulator, transposon Tn10 TetD protein	AraC family transcriptional regulator, transposon Tn10 TetD protein	kofamscan	K19056
part12_bin.219_k141_1822015_192	/	AraC family transcriptional regulator, transposon Tn10 TetD protein	AraC family transcriptional regulator, transposon Tn10 TetD protein	kofamscan	K19056
part12_bin.219_k141_1890808_5	/	AraC family transcriptional regulator, transposon Tn10 TetD protein	AraC family transcriptional regulator, transposon Tn10 TetD protein	kofamscan	K19056
part12_bin.219_k141_576880_58	/	AraC family transcriptional regulator, transposon Tn10 TetD protein	AraC family transcriptional regulator, transposon Tn10 TetD protein	kofamscan	K19056
part12_bin.219_k141_576880_95	/	AraC family transcriptional regulator, transposon Tn10 TetD protein	AraC family transcriptional regulator, transposon Tn10 TetD protein	kofamscan	K19056
part12_bin.219_k141_576880_108	/	AraC family transcriptional regulator, transposon Tn10 TetD protein	AraC family transcriptional regulator, transposon Tn10 TetD protein	kofamscan	K19056
part12_bin.219_k141_79515_26	/	AraC family transcriptional regulator, transposon Tn10 TetD protein	AraC family transcriptional regulator, transposon Tn10 TetD protein	kofamscan	K19056
part12_bin.219_k141_79515_42	/	AraC family transcriptional regulator, transposon Tn10 TetD protein	AraC family transcriptional regulator, transposon Tn10 TetD protein	kofamscan	K19056
part12_bin.219_k141_1351918_61	/	AraC family transcriptional regulator, transposon Tn10 TetD protein	AraC family transcriptional regulator, transposon Tn10 TetD protein	kofamscan	K19056
part12_bin.219_k141_1355573_32	/	AraC family transcriptional regulator, transposon Tn10 TetD protein	AraC family transcriptional regulator, transposon Tn10 TetD protein	kofamscan	K19056
part12_bin.219_k141_1355573_37	/	AraC family transcriptional regulator, transposon Tn10 TetD protein	AraC family transcriptional regulator, transposon Tn10 TetD protein	kofamscan	K19056
part12_bin.219_k141_1355573_118	/	AraC family transcriptional regulator, transposon Tn10 TetD protein	AraC family transcriptional regulator, transposon Tn10 TetD protein	kofamscan	K19056
part12_bin.219_k141_255099_70	/	AraC family transcriptional regulator, transposon Tn10 TetD protein	AraC family transcriptional regulator, transposon Tn10 TetD protein	kofamscan	K19056
part12_bin.219_k141_255099_97	/	AraC family transcriptional regulator, transposon Tn10 TetD protein	AraC family transcriptional regulator, transposon Tn10 TetD protein	kofamscan	K19056
part12_bin.219_k141_255099_215	/	AraC family transcriptional regulator, transposon Tn10 TetD protein	AraC family transcriptional regulator, transposon Tn10 TetD protein	kofamscan	K19056
part12_bin.219_k141_255099_281	/	AraC family transcriptional regulator, transposon Tn10 TetD protein	AraC family transcriptional regulator, transposon Tn10 TetD protein	kofamscan	K19056
part12_bin.219_k141_255099_296	/	AraC family transcriptional regulator, transposon Tn10 TetD protein	AraC family transcriptional regulator, transposon Tn10 TetD protein	kofamscan	K19056
part12_bin.219_k141_202417_18	/	AraC family transcriptional regulator, transposon Tn10 TetD protein	AraC family transcriptional regulator, transposon Tn10 TetD protein	kofamscan	K19056
part12_bin.219_k141_810944_18	/	AraC family transcriptional regulator, transposon Tn10 TetD protein	AraC family transcriptional regulator, transposon Tn10 TetD protein	kofamscan	K19056
part12_bin.219_k141_41495_61	/	AraC family transcriptional regulator, transposon Tn10 TetD protein	AraC family transcriptional regulator, transposon Tn10 TetD protein	kofamscan	K19056
part12_bin.219_k141_41495_78	/	AraC family transcriptional regulator, transposon Tn10 TetD protein	AraC family transcriptional regulator, transposon Tn10 TetD protein	kofamscan	K19056
part12_bin.219_k141_815335_35	/	AraC family transcriptional regulator, transposon Tn10 TetD protein	AraC family transcriptional regulator, transposon Tn10 TetD protein	kofamscan	K19056
part12_bin.219_k141_815335_51	/	AraC family transcriptional regulator, transposon Tn10 TetD protein	AraC family transcriptional regulator, transposon Tn10 TetD protein	kofamscan	K19056
part12_bin.219_k141_47428_114	/	AraC family transcriptional regulator, transposon Tn10 TetD protein	AraC family transcriptional regulator, transposon Tn10 TetD protein	kofamscan	K19056
part12_bin.219_k141_934190_57	/	AraC family transcriptional regulator, transposon Tn10 TetD protein	AraC family transcriptional regulator, transposon Tn10 TetD protein	kofamscan	K19056
part12_bin.219_k141_1984884_235	/	AraC family transcriptional regulator, transposon Tn10 TetD protein	AraC family transcriptional regulator, transposon Tn10 TetD protein	kofamscan	K19056
part12_bin.219_k141_1483004_2	/	AraC family transcriptional regulator, transposon Tn10 TetD protein	AraC family transcriptional regulator, transposon Tn10 TetD protein	kofamscan	K19056
part12_bin.224_k141_1489219_2	/	AraC family transcriptional regulator, transposon Tn10 TetD protein	AraC family transcriptional regulator, transposon Tn10 TetD protein	kofamscan	K19056
part12_bin.224_k141_663277_13	/	AraC family transcriptional regulator, transposon Tn10 TetD protein	AraC family transcriptional regulator, transposon Tn10 TetD protein	kofamscan	K19056
part12_bin.224_k141_1932898_49	/	AraC family transcriptional regulator, transposon Tn10 TetD protein	AraC family transcriptional regulator, transposon Tn10 TetD protein	kofamscan	K19056
part12_bin.224_k141_1327106_3	/	AraC family transcriptional regulator, transposon Tn10 TetD protein	AraC family transcriptional regulator, transposon Tn10 TetD protein	kofamscan	K19056
part12_bin.224_k141_1327106_8	/	AraC family transcriptional regulator, transposon Tn10 TetD protein	AraC family transcriptional regulator, transposon Tn10 TetD protein	kofamscan	K19056
part12_bin.224_k141_1327106_20	/	AraC family transcriptional regulator, transposon Tn10 TetD protein	AraC family transcriptional regulator, transposon Tn10 TetD protein	kofamscan	K19056
part12_bin.224_k141_1933998_22	/	AraC family transcriptional regulator, transposon Tn10 TetD protein	AraC family transcriptional regulator, transposon Tn10 TetD protein	kofamscan	K19056
part12_bin.224_k141_613352_11	/	AraC family transcriptional regulator, transposon Tn10 TetD protein	AraC family transcriptional regulator, transposon Tn10 TetD protein	kofamscan	K19056
part12_bin.224_k141_226926_64	/	AraC family transcriptional regulator, transposon Tn10 TetD protein	AraC family transcriptional regulator, transposon Tn10 TetD protein	kofamscan	K19056
part12_bin.224_k141_1883280_5	/	AraC family transcriptional regulator, transposon Tn10 TetD protein	AraC family transcriptional regulator, transposon Tn10 TetD protein	kofamscan	K19056
part12_bin.224_k141_118405_55	/	AraC family transcriptional regulator, transposon Tn10 TetD protein	AraC family transcriptional regulator, transposon Tn10 TetD protein	kofamscan	K19056
part12_bin.224_k141_1168975_68	/	AraC family transcriptional regulator, transposon Tn10 TetD protein	AraC family transcriptional regulator, transposon Tn10 TetD protein	kofamscan	K19056
part12_bin.224_k141_728941_16	/	AraC family transcriptional regulator, transposon Tn10 TetD protein	AraC family transcriptional regulator, transposon Tn10 TetD protein	kofamscan	K19056
part12_bin.224_k141_728941_30	/	AraC family transcriptional regulator, transposon Tn10 TetD protein	AraC family transcriptional regulator, transposon Tn10 TetD protein	kofamscan	K19056
part12_bin.224_k141_1941017_3	/	AraC family transcriptional regulator, transposon Tn10 TetD protein	AraC family transcriptional regulator, transposon Tn10 TetD protein	kofamscan	K19056
part12_bin.224_k141_1941017_16	/	AraC family transcriptional regulator, transposon Tn10 TetD protein	AraC family transcriptional regulator, transposon Tn10 TetD protein	kofamscan	K19056
part12_bin.224_k141_1061003_41	/	AraC family transcriptional regulator, transposon Tn10 TetD protein	AraC family transcriptional regulator, transposon Tn10 TetD protein	kofamscan	K19056
part12_bin.224_k141_131139_19	/	AraC family transcriptional regulator, transposon Tn10 TetD protein	AraC family transcriptional regulator, transposon Tn10 TetD protein	kofamscan	K19056
part12_bin.224_k141_1071958_4	/	AraC family transcriptional regulator, transposon Tn10 TetD protein	AraC family transcriptional regulator, transposon Tn10 TetD protein	kofamscan	K19056
part12_bin.224_k141_1071958_21	/	AraC family transcriptional regulator, transposon Tn10 TetD protein	AraC family transcriptional regulator, transposon Tn10 TetD protein	kofamscan	K19056
part12_bin.224_k141_908625_5	/	AraC family transcriptional regulator, transposon Tn10 TetD protein	AraC family transcriptional regulator, transposon Tn10 TetD protein	kofamscan	K19056
part12_bin.224_k141_1183516_14	/	AraC family transcriptional regulator, transposon Tn10 TetD protein	AraC family transcriptional regulator, transposon Tn10 TetD protein	kofamscan	K19056
part12_bin.224_k141_1788184_10	/	AraC family transcriptional regulator, transposon Tn10 TetD protein	AraC family transcriptional regulator, transposon Tn10 TetD protein	kofamscan	K19056
part12_bin.224_k141_747166_5	/	AraC family transcriptional regulator, transposon Tn10 TetD protein	AraC family transcriptional regulator, transposon Tn10 TetD protein	kofamscan	K19056
part12_bin.224_k141_1739205_3	/	AraC family transcriptional regulator, transposon Tn10 TetD protein	AraC family transcriptional regulator, transposon Tn10 TetD protein	kofamscan	K19056
part12_bin.224_k141_1739205_4	/	AraC family transcriptional regulator, transposon Tn10 TetD protein	AraC family transcriptional regulator, transposon Tn10 TetD protein	kofamscan	K19056
part12_bin.224_k141_200351_7	/	AraC family transcriptional regulator, transposon Tn10 TetD protein	AraC family transcriptional regulator, transposon Tn10 TetD protein	kofamscan	K19056
part12_bin.224_k141_200351_12	/	AraC family transcriptional regulator, transposon Tn10 TetD protein	AraC family transcriptional regulator, transposon Tn10 TetD protein	kofamscan	K19056
part12_bin.224_k141_202633_9	/	AraC family transcriptional regulator, transposon Tn10 TetD protein	AraC family transcriptional regulator, transposon Tn10 TetD protein	kofamscan	K19056
part12_bin.224_k141_1088183_2	/	AraC family transcriptional regulator, transposon Tn10 TetD protein	AraC family transcriptional regulator, transposon Tn10 TetD protein	kofamscan	K19056
part12_bin.224_k141_1253631_3	/	AraC family transcriptional regulator, transposon Tn10 TetD protein	AraC family transcriptional regulator, transposon Tn10 TetD protein	kofamscan	K19056
part12_bin.224_k141_369825_31	/	AraC family transcriptional regulator, transposon Tn10 TetD protein	AraC family transcriptional regulator, transposon Tn10 TetD protein	kofamscan	K19056
part12_bin.224_k141_371708_2	/	AraC family transcriptional regulator, transposon Tn10 TetD protein	AraC family transcriptional regulator, transposon Tn10 TetD protein	kofamscan	K19056
part12_bin.224_k141_371708_16	/	AraC family transcriptional regulator, transposon Tn10 TetD protein	AraC family transcriptional regulator, transposon Tn10 TetD protein	kofamscan	K19056
part12_bin.224_k141_371708_80	/	AraC family transcriptional regulator, transposon Tn10 TetD protein	AraC family transcriptional regulator, transposon Tn10 TetD protein	kofamscan	K19056
part12_bin.224_k141_593107_2	/	AraC family transcriptional regulator, transposon Tn10 TetD protein	AraC family transcriptional regulator, transposon Tn10 TetD protein	kofamscan	K19056
part12_bin.224_k141_593107_16	/	AraC family transcriptional regulator, transposon Tn10 TetD protein	AraC family transcriptional regulator, transposon Tn10 TetD protein	kofamscan	K19056
part12_bin.224_k141_593107_26	/	AraC family transcriptional regulator, transposon Tn10 TetD protein	AraC family transcriptional regulator, transposon Tn10 TetD protein	kofamscan	K19056
part12_bin.224_k141_593107_29	/	AraC family transcriptional regulator, transposon Tn10 TetD protein	AraC family transcriptional regulator, transposon Tn10 TetD protein	kofamscan	K19056
part12_bin.224_k141_593107_35	/	AraC family transcriptional regulator, transposon Tn10 TetD protein	AraC family transcriptional regulator, transposon Tn10 TetD protein	kofamscan	K19056
part12_bin.224_k141_593107_64	/	AraC family transcriptional regulator, transposon Tn10 TetD protein	AraC family transcriptional regulator, transposon Tn10 TetD protein	kofamscan	K19056
part12_bin.224_k141_593107_70	/	AraC family transcriptional regulator, transposon Tn10 TetD protein	AraC family transcriptional regulator, transposon Tn10 TetD protein	kofamscan	K19056
part12_bin.224_k141_593107_74	/	AraC family transcriptional regulator, transposon Tn10 TetD protein	AraC family transcriptional regulator, transposon Tn10 TetD protein	kofamscan	K19056
part12_bin.224_k141_2198780_41	/	AraC family transcriptional regulator, transposon Tn10 TetD protein	AraC family transcriptional regulator, transposon Tn10 TetD protein	kofamscan	K19056
part12_bin.224_k141_1700221_57	/	AraC family transcriptional regulator, transposon Tn10 TetD protein	AraC family transcriptional regulator, transposon Tn10 TetD protein	kofamscan	K19056
part12_bin.224_k141_1700221_58	/	AraC family transcriptional regulator, transposon Tn10 TetD protein	AraC family transcriptional regulator, transposon Tn10 TetD protein	kofamscan	K19056
part12_bin.224_k141_1980136_2	/	AraC family transcriptional regulator, transposon Tn10 TetD protein	AraC family transcriptional regulator, transposon Tn10 TetD protein	kofamscan	K19056
part12_bin.224_k141_1980136_8	/	AraC family transcriptional regulator, transposon Tn10 TetD protein	AraC family transcriptional regulator, transposon Tn10 TetD protein	kofamscan	K19056
part12_bin.224_k141_1980136_16	/	AraC family transcriptional regulator, transposon Tn10 TetD protein	AraC family transcriptional regulator, transposon Tn10 TetD protein	kofamscan	K19056
part12_bin.224_k141_2143343_38	/	AraC family transcriptional regulator, transposon Tn10 TetD protein	AraC family transcriptional regulator, transposon Tn10 TetD protein	kofamscan	K19056
part12_bin.224_k141_545490_9	/	AraC family transcriptional regulator, transposon Tn10 TetD protein	AraC family transcriptional regulator, transposon Tn10 TetD protein	kofamscan	K19056
part12_bin.224_k141_2095040_8	/	AraC family transcriptional regulator, transposon Tn10 TetD protein	AraC family transcriptional regulator, transposon Tn10 TetD protein	kofamscan	K19056
part12_bin.224_k141_2095040_15	/	AraC family transcriptional regulator, transposon Tn10 TetD protein	AraC family transcriptional regulator, transposon Tn10 TetD protein	kofamscan	K19056
part12_bin.224_k141_2095040_16	/	AraC family transcriptional regulator, transposon Tn10 TetD protein	AraC family transcriptional regulator, transposon Tn10 TetD protein	kofamscan	K19056
part12_bin.224_k141_2095040_62	/	AraC family transcriptional regulator, transposon Tn10 TetD protein	AraC family transcriptional regulator, transposon Tn10 TetD protein	kofamscan	K19056
part12_bin.226_k141_2095873_88	/	AraC family transcriptional regulator, transposon Tn10 TetD protein	AraC family transcriptional regulator, transposon Tn10 TetD protein	kofamscan	K19056
part12_bin.226_k141_2095873_161	/	AraC family transcriptional regulator, transposon Tn10 TetD protein	AraC family transcriptional regulator, transposon Tn10 TetD protein	kofamscan	K19056
part12_bin.226_k141_719426_92	/	AraC family transcriptional regulator, transposon Tn10 TetD protein	AraC family transcriptional regulator, transposon Tn10 TetD protein	kofamscan	K19056
part12_bin.226_k141_719426_132	/	AraC family transcriptional regulator, transposon Tn10 TetD protein	AraC family transcriptional regulator, transposon Tn10 TetD protein	kofamscan	K19056
part12_bin.226_k141_719426_161	/	AraC family transcriptional regulator, transposon Tn10 TetD protein	AraC family transcriptional regulator, transposon Tn10 TetD protein	kofamscan	K19056
part12_bin.226_k141_665013_53	/	AraC family transcriptional regulator, transposon Tn10 TetD protein	AraC family transcriptional regulator, transposon Tn10 TetD protein	kofamscan	K19056
part12_bin.226_k141_445270_60	/	AraC family transcriptional regulator, transposon Tn10 TetD protein	AraC family transcriptional regulator, transposon Tn10 TetD protein	kofamscan	K19056
part12_bin.226_k141_393130_16	/	AraC family transcriptional regulator, transposon Tn10 TetD protein	AraC family transcriptional regulator, transposon Tn10 TetD protein	kofamscan	K19056
part12_bin.226_k141_615659_21	/	AraC family transcriptional regulator, transposon Tn10 TetD protein	AraC family transcriptional regulator, transposon Tn10 TetD protein	kofamscan	K19056
part12_bin.226_k141_615659_101	/	AraC family transcriptional regulator, transposon Tn10 TetD protein	AraC family transcriptional regulator, transposon Tn10 TetD protein	kofamscan	K19056
part12_bin.226_k141_1716482_42	/	AraC family transcriptional regulator, transposon Tn10 TetD protein	AraC family transcriptional regulator, transposon Tn10 TetD protein	kofamscan	K19056
part12_bin.226_k141_1279972_16	/	AraC family transcriptional regulator, transposon Tn10 TetD protein	AraC family transcriptional regulator, transposon Tn10 TetD protein	kofamscan	K19056
part12_bin.226_k141_1279972_62	/	AraC family transcriptional regulator, transposon Tn10 TetD protein	AraC family transcriptional regulator, transposon Tn10 TetD protein	kofamscan	K19056
part12_bin.226_k141_68398_61	/	AraC family transcriptional regulator, transposon Tn10 TetD protein	AraC family transcriptional regulator, transposon Tn10 TetD protein	kofamscan	K19056
part12_bin.226_k141_68398_67	/	AraC family transcriptional regulator, transposon Tn10 TetD protein	AraC family transcriptional regulator, transposon Tn10 TetD protein	kofamscan	K19056
part12_bin.226_k141_1503332_63	/	AraC family transcriptional regulator, transposon Tn10 TetD protein	AraC family transcriptional regulator, transposon Tn10 TetD protein	kofamscan	K19056
part12_bin.226_k141_1503332_86	/	AraC family transcriptional regulator, transposon Tn10 TetD protein	AraC family transcriptional regulator, transposon Tn10 TetD protein	kofamscan	K19056
part12_bin.226_k141_734868_27	/	AraC family transcriptional regulator, transposon Tn10 TetD protein	AraC family transcriptional regulator, transposon Tn10 TetD protein	kofamscan	K19056
part12_bin.226_k141_1234233_68	/	AraC family transcriptional regulator, transposon Tn10 TetD protein	AraC family transcriptional regulator, transposon Tn10 TetD protein	kofamscan	K19056
part12_bin.226_k141_1234233_75	/	AraC family transcriptional regulator, transposon Tn10 TetD protein	AraC family transcriptional regulator, transposon Tn10 TetD protein	kofamscan	K19056
part12_bin.226_k141_1234233_143	/	AraC family transcriptional regulator, transposon Tn10 TetD protein	AraC family transcriptional regulator, transposon Tn10 TetD protein	kofamscan	K19056
part12_bin.226_k141_1234233_174	/	AraC family transcriptional regulator, transposon Tn10 TetD protein	AraC family transcriptional regulator, transposon Tn10 TetD protein	kofamscan	K19056
part12_bin.226_k141_1234233_245	/	AraC family transcriptional regulator, transposon Tn10 TetD protein	AraC family transcriptional regulator, transposon Tn10 TetD protein	kofamscan	K19056
part12_bin.226_k141_1290644_8	/	AraC family transcriptional regulator, transposon Tn10 TetD protein	AraC family transcriptional regulator, transposon Tn10 TetD protein	kofamscan	K19056
part12_bin.226_k141_1241796_23	/	AraC family transcriptional regulator, transposon Tn10 TetD protein	AraC family transcriptional regulator, transposon Tn10 TetD protein	kofamscan	K19056
part12_bin.226_k141_1241796_41	/	AraC family transcriptional regulator, transposon Tn10 TetD protein	AraC family transcriptional regulator, transposon Tn10 TetD protein	kofamscan	K19056
part12_bin.226_k141_1187375_13	/	AraC family transcriptional regulator, transposon Tn10 TetD protein	AraC family transcriptional regulator, transposon Tn10 TetD protein	kofamscan	K19056
part12_bin.226_k141_1187375_31	/	AraC family transcriptional regulator, transposon Tn10 TetD protein	AraC family transcriptional regulator, transposon Tn10 TetD protein	kofamscan	K19056
part12_bin.226_k141_1911543_3	/	AraC family transcriptional regulator, transposon Tn10 TetD protein	AraC family transcriptional regulator, transposon Tn10 TetD protein	kofamscan	K19056
part12_bin.226_k141_1911543_33	/	AraC family transcriptional regulator, transposon Tn10 TetD protein	AraC family transcriptional regulator, transposon Tn10 TetD protein	kofamscan	K19056
part12_bin.226_k141_1194392_87	/	AraC family transcriptional regulator, transposon Tn10 TetD protein	AraC family transcriptional regulator, transposon Tn10 TetD protein	kofamscan	K19056
part12_bin.226_k141_1800436_116	/	AraC family transcriptional regulator, transposon Tn10 TetD protein	AraC family transcriptional regulator, transposon Tn10 TetD protein	kofamscan	K19056
part12_bin.226_k141_1800436_186	/	AraC family transcriptional regulator, transposon Tn10 TetD protein	AraC family transcriptional regulator, transposon Tn10 TetD protein	kofamscan	K19056
part12_bin.226_k141_209335_31	/	AraC family transcriptional regulator, transposon Tn10 TetD protein	AraC family transcriptional regulator, transposon Tn10 TetD protein	kofamscan	K19056
part12_bin.226_k141_871566_90	/	AraC family transcriptional regulator, transposon Tn10 TetD protein	AraC family transcriptional regulator, transposon Tn10 TetD protein	kofamscan	K19056
part12_bin.226_k141_2202694_46	/	AraC family transcriptional regulator, transposon Tn10 TetD protein	AraC family transcriptional regulator, transposon Tn10 TetD protein	kofamscan	K19056
part12_bin.226_k141_1652630_14	/	AraC family transcriptional regulator, transposon Tn10 TetD protein	AraC family transcriptional regulator, transposon Tn10 TetD protein	kofamscan	K19056
part12_bin.226_k141_2037994_31	/	AraC family transcriptional regulator, transposon Tn10 TetD protein	AraC family transcriptional regulator, transposon Tn10 TetD protein	kofamscan	K19056
part12_bin.226_k141_2037994_99	/	AraC family transcriptional regulator, transposon Tn10 TetD protein	AraC family transcriptional regulator, transposon Tn10 TetD protein	kofamscan	K19056
part12_bin.228_k141_1492093_19	/	AraC family transcriptional regulator, transposon Tn10 TetD protein	AraC family transcriptional regulator, transposon Tn10 TetD protein	kofamscan	K19056
part12_bin.228_k141_333676_6	/	AraC family transcriptional regulator, transposon Tn10 TetD protein	AraC family transcriptional regulator, transposon Tn10 TetD protein	kofamscan	K19056
part12_bin.228_k141_333676_7	/	AraC family transcriptional regulator, transposon Tn10 TetD protein	AraC family transcriptional regulator, transposon Tn10 TetD protein	kofamscan	K19056
part12_bin.228_k141_668869_37	/	AraC family transcriptional regulator, transposon Tn10 TetD protein	AraC family transcriptional regulator, transposon Tn10 TetD protein	kofamscan	K19056
part12_bin.228_k141_1056681_2	/	AraC family transcriptional regulator, transposon Tn10 TetD protein	AraC family transcriptional regulator, transposon Tn10 TetD protein	kofamscan	K19056
part12_bin.228_k141_173251_23	/	AraC family transcriptional regulator, transposon Tn10 TetD protein	AraC family transcriptional regulator, transposon Tn10 TetD protein	kofamscan	K19056
part12_bin.228_k141_1716726_2	/	AraC family transcriptional regulator, transposon Tn10 TetD protein	AraC family transcriptional regulator, transposon Tn10 TetD protein	kofamscan	K19056
part12_bin.228_k141_1003700_11	/	AraC family transcriptional regulator, transposon Tn10 TetD protein	AraC family transcriptional regulator, transposon Tn10 TetD protein	kofamscan	K19056
part12_bin.228_k141_1003700_20	/	AraC family transcriptional regulator, transposon Tn10 TetD protein	AraC family transcriptional regulator, transposon Tn10 TetD protein	kofamscan	K19056
part12_bin.228_k141_838661_7	/	AraC family transcriptional regulator, transposon Tn10 TetD protein	AraC family transcriptional regulator, transposon Tn10 TetD protein	kofamscan	K19056
part12_bin.228_k141_561884_20	/	AraC family transcriptional regulator, transposon Tn10 TetD protein	AraC family transcriptional regulator, transposon Tn10 TetD protein	kofamscan	K19056
part12_bin.228_k141_341610_9	/	AraC family transcriptional regulator, transposon Tn10 TetD protein	AraC family transcriptional regulator, transposon Tn10 TetD protein	kofamscan	K19056
part12_bin.228_k141_619645_2	/	AraC family transcriptional regulator, transposon Tn10 TetD protein	AraC family transcriptional regulator, transposon Tn10 TetD protein	kofamscan	K19056
part12_bin.228_k141_1775508_2	/	AraC family transcriptional regulator, transposon Tn10 TetD protein	AraC family transcriptional regulator, transposon Tn10 TetD protein	kofamscan	K19056
part12_bin.228_k141_1775508_23	/	AraC family transcriptional regulator, transposon Tn10 TetD protein	AraC family transcriptional regulator, transposon Tn10 TetD protein	kofamscan	K19056
part12_bin.228_k141_1336302_8	/	AraC family transcriptional regulator, transposon Tn10 TetD protein	AraC family transcriptional regulator, transposon Tn10 TetD protein	kofamscan	K19056
part12_bin.228_k141_1336302_12	/	AraC family transcriptional regulator, transposon Tn10 TetD protein	AraC family transcriptional regulator, transposon Tn10 TetD protein	kofamscan	K19056
part12_bin.228_k141_563585_18	/	AraC family transcriptional regulator, transposon Tn10 TetD protein	AraC family transcriptional regulator, transposon Tn10 TetD protein	kofamscan	K19056
part12_bin.228_k141_180253_2	/	AraC family transcriptional regulator, transposon Tn10 TetD protein	AraC family transcriptional regulator, transposon Tn10 TetD protein	kofamscan	K19056
part12_bin.228_k141_1616866_4	/	AraC family transcriptional regulator, transposon Tn10 TetD protein	AraC family transcriptional regulator, transposon Tn10 TetD protein	kofamscan	K19056
part12_bin.228_k141_1616866_27	/	AraC family transcriptional regulator, transposon Tn10 TetD protein	AraC family transcriptional regulator, transposon Tn10 TetD protein	kofamscan	K19056
part12_bin.228_k141_71505_1	/	AraC family transcriptional regulator, transposon Tn10 TetD protein	AraC family transcriptional regulator, transposon Tn10 TetD protein	kofamscan	K19056
part12_bin.228_k141_957104_9	/	AraC family transcriptional regulator, transposon Tn10 TetD protein	AraC family transcriptional regulator, transposon Tn10 TetD protein	kofamscan	K19056
part12_bin.228_k141_2060602_23	/	AraC family transcriptional regulator, transposon Tn10 TetD protein	AraC family transcriptional regulator, transposon Tn10 TetD protein	kofamscan	K19056
part12_bin.228_k141_1512405_54	/	AraC family transcriptional regulator, transposon Tn10 TetD protein	AraC family transcriptional regulator, transposon Tn10 TetD protein	kofamscan	K19056
part12_bin.228_k141_1074339_25	/	AraC family transcriptional regulator, transposon Tn10 TetD protein	AraC family transcriptional regulator, transposon Tn10 TetD protein	kofamscan	K19056
part12_bin.228_k141_26599_2	/	AraC family transcriptional regulator, transposon Tn10 TetD protein	AraC family transcriptional regulator, transposon Tn10 TetD protein	kofamscan	K19056
part12_bin.228_k141_1241168_32	/	AraC family transcriptional regulator, transposon Tn10 TetD protein	AraC family transcriptional regulator, transposon Tn10 TetD protein	kofamscan	K19056
part12_bin.228_k141_194803_16	/	AraC family transcriptional regulator, transposon Tn10 TetD protein	AraC family transcriptional regulator, transposon Tn10 TetD protein	kofamscan	K19056
part12_bin.228_k141_1573504_18	/	AraC family transcriptional regulator, transposon Tn10 TetD protein	AraC family transcriptional regulator, transposon Tn10 TetD protein	kofamscan	K19056
part12_bin.228_k141_1573504_35	/	AraC family transcriptional regulator, transposon Tn10 TetD protein	AraC family transcriptional regulator, transposon Tn10 TetD protein	kofamscan	K19056
part12_bin.228_k141_749214_2	/	AraC family transcriptional regulator, transposon Tn10 TetD protein	AraC family transcriptional regulator, transposon Tn10 TetD protein	kofamscan	K19056
part12_bin.228_k141_691836_10	/	AraC family transcriptional regulator, transposon Tn10 TetD protein	AraC family transcriptional regulator, transposon Tn10 TetD protein	kofamscan	K19056
part12_bin.228_k141_692951_7	/	AraC family transcriptional regulator, transposon Tn10 TetD protein	AraC family transcriptional regulator, transposon Tn10 TetD protein	kofamscan	K19056
part12_bin.228_k141_692951_18	/	AraC family transcriptional regulator, transposon Tn10 TetD protein	AraC family transcriptional regulator, transposon Tn10 TetD protein	kofamscan	K19056
part12_bin.228_k141_696207_42	/	AraC family transcriptional regulator, transposon Tn10 TetD protein	AraC family transcriptional regulator, transposon Tn10 TetD protein	kofamscan	K19056
part12_bin.228_k141_1636496_19	/	AraC family transcriptional regulator, transposon Tn10 TetD protein	AraC family transcriptional regulator, transposon Tn10 TetD protein	kofamscan	K19056
part12_bin.228_k141_1140856_6	/	AraC family transcriptional regulator, transposon Tn10 TetD protein	AraC family transcriptional regulator, transposon Tn10 TetD protein	kofamscan	K19056
part12_bin.228_k141_1085673_2	/	AraC family transcriptional regulator, transposon Tn10 TetD protein	AraC family transcriptional regulator, transposon Tn10 TetD protein	kofamscan	K19056
part12_bin.228_k141_587206_10	/	AraC family transcriptional regulator, transposon Tn10 TetD protein	AraC family transcriptional regulator, transposon Tn10 TetD protein	kofamscan	K19056
part12_bin.228_k141_1412021_24	/	AraC family transcriptional regulator, transposon Tn10 TetD protein	AraC family transcriptional regulator, transposon Tn10 TetD protein	kofamscan	K19056
part12_bin.228_k141_1412021_69	/	AraC family transcriptional regulator, transposon Tn10 TetD protein	AraC family transcriptional regulator, transposon Tn10 TetD protein	kofamscan	K19056
part12_bin.228_k141_482242_5	/	AraC family transcriptional regulator, transposon Tn10 TetD protein	AraC family transcriptional regulator, transposon Tn10 TetD protein	kofamscan	K19056
part12_bin.228_k141_1804181_13	/	AraC family transcriptional regulator, transposon Tn10 TetD protein	AraC family transcriptional regulator, transposon Tn10 TetD protein	kofamscan	K19056
part12_bin.228_k141_1093241_16	/	AraC family transcriptional regulator, transposon Tn10 TetD protein	AraC family transcriptional regulator, transposon Tn10 TetD protein	kofamscan	K19056
part12_bin.228_k141_985992_16	/	AraC family transcriptional regulator, transposon Tn10 TetD protein	AraC family transcriptional regulator, transposon Tn10 TetD protein	kofamscan	K19056
part12_bin.228_k141_654821_11	/	AraC family transcriptional regulator, transposon Tn10 TetD protein	AraC family transcriptional regulator, transposon Tn10 TetD protein	kofamscan	K19056
part12_bin.228_k141_2145371_29	/	AraC family transcriptional regulator, transposon Tn10 TetD protein	AraC family transcriptional regulator, transposon Tn10 TetD protein	kofamscan	K19056
part12_bin.228_k141_2145371_30	/	AraC family transcriptional regulator, transposon Tn10 TetD protein	AraC family transcriptional regulator, transposon Tn10 TetD protein	kofamscan	K19056
part12_bin.228_k141_1157850_47	/	AraC family transcriptional regulator, transposon Tn10 TetD protein	AraC family transcriptional regulator, transposon Tn10 TetD protein	kofamscan	K19056
part12_bin.228_k141_1425449_33	/	AraC family transcriptional regulator, transposon Tn10 TetD protein	AraC family transcriptional regulator, transposon Tn10 TetD protein	kofamscan	K19056
part12_bin.228_k141_1426387_4	/	AraC family transcriptional regulator, transposon Tn10 TetD protein	AraC family transcriptional regulator, transposon Tn10 TetD protein	kofamscan	K19056
part3_Kobe.bin.229_k141_34687_48	/	AraC family transcriptional regulator, transposon Tn10 TetD protein	AraC family transcriptional regulator, transposon Tn10 TetD protein	kofamscan	K19056
part3_Kobe.bin.229_k141_63904_13	/	AraC family transcriptional regulator, transposon Tn10 TetD protein	AraC family transcriptional regulator, transposon Tn10 TetD protein	kofamscan	K19056
part3_Kobe.bin.229_k141_63904_70	/	AraC family transcriptional regulator, transposon Tn10 TetD protein	AraC family transcriptional regulator, transposon Tn10 TetD protein	kofamscan	K19056
part3_Kobe.bin.229_k141_87635_56	/	AraC family transcriptional regulator, transposon Tn10 TetD protein	AraC family transcriptional regulator, transposon Tn10 TetD protein	kofamscan	K19056
part3_Kobe.bin.229_k141_112042_19	/	AraC family transcriptional regulator, transposon Tn10 TetD protein	AraC family transcriptional regulator, transposon Tn10 TetD protein	kofamscan	K19056
part3_Kobe.bin.229_k141_13969_91	/	AraC family transcriptional regulator, transposon Tn10 TetD protein	AraC family transcriptional regulator, transposon Tn10 TetD protein	kofamscan	K19056
part3_Kobe.bin.229_k141_31840_41	/	AraC family transcriptional regulator, transposon Tn10 TetD protein	AraC family transcriptional regulator, transposon Tn10 TetD protein	kofamscan	K19056
part3_Kobe.bin.229_k141_141275_15	/	AraC family transcriptional regulator, transposon Tn10 TetD protein	AraC family transcriptional regulator, transposon Tn10 TetD protein	kofamscan	K19056
part3_Kobe.bin.229_k141_21466_4	/	AraC family transcriptional regulator, transposon Tn10 TetD protein	AraC family transcriptional regulator, transposon Tn10 TetD protein	kofamscan	K19056
part3_Kobe.bin.229_k141_38893_62	/	AraC family transcriptional regulator, transposon Tn10 TetD protein	AraC family transcriptional regulator, transposon Tn10 TetD protein	kofamscan	K19056
part3_Kobe.bin.229_k141_38893_67	/	AraC family transcriptional regulator, transposon Tn10 TetD protein	AraC family transcriptional regulator, transposon Tn10 TetD protein	kofamscan	K19056
part3_Kobe.bin.229_k141_38893_81	/	AraC family transcriptional regulator, transposon Tn10 TetD protein	AraC family transcriptional regulator, transposon Tn10 TetD protein	kofamscan	K19056
part3_Kobe.bin.229_k141_97973_13	/	AraC family transcriptional regulator, transposon Tn10 TetD protein	AraC family transcriptional regulator, transposon Tn10 TetD protein	kofamscan	K19056
part3_Kobe.bin.229_k141_97973_67	/	AraC family transcriptional regulator, transposon Tn10 TetD protein	AraC family transcriptional regulator, transposon Tn10 TetD protein	kofamscan	K19056
part3_Kobe.bin.229_k141_142469_204	/	AraC family transcriptional regulator, transposon Tn10 TetD protein	AraC family transcriptional regulator, transposon Tn10 TetD protein	kofamscan	K19056
part3_Murrunbidgee.bin.231_k141_38976_31	/	AraC family transcriptional regulator, transposon Tn10 TetD protein	AraC family transcriptional regulator, transposon Tn10 TetD protein	kofamscan	K19056
part12_bin.232_k141_167940_2	/	AraC family transcriptional regulator, transposon Tn10 TetD protein	AraC family transcriptional regulator, transposon Tn10 TetD protein	kofamscan	K19056
part12_bin.232_k141_167940_11	/	AraC family transcriptional regulator, transposon Tn10 TetD protein	AraC family transcriptional regulator, transposon Tn10 TetD protein	kofamscan	K19056
part12_bin.232_k141_1438091_10	/	AraC family transcriptional regulator, transposon Tn10 TetD protein	AraC family transcriptional regulator, transposon Tn10 TetD protein	kofamscan	K19056
part12_bin.232_k141_1382768_6	/	AraC family transcriptional regulator, transposon Tn10 TetD protein	AraC family transcriptional regulator, transposon Tn10 TetD protein	kofamscan	K19056
part12_bin.232_k141_1275711_18	/	AraC family transcriptional regulator, transposon Tn10 TetD protein	AraC family transcriptional regulator, transposon Tn10 TetD protein	kofamscan	K19056
part12_bin.232_k141_1275712_22	/	AraC family transcriptional regulator, transposon Tn10 TetD protein	AraC family transcriptional regulator, transposon Tn10 TetD protein	kofamscan	K19056
part12_bin.232_k141_8285_23	/	AraC family transcriptional regulator, transposon Tn10 TetD protein	AraC family transcriptional regulator, transposon Tn10 TetD protein	kofamscan	K19056
part12_bin.232_k141_8285_25	/	AraC family transcriptional regulator, transposon Tn10 TetD protein	AraC family transcriptional regulator, transposon Tn10 TetD protein	kofamscan	K19056
part12_bin.232_k141_1607184_2	/	AraC family transcriptional regulator, transposon Tn10 TetD protein	AraC family transcriptional regulator, transposon Tn10 TetD protein	kofamscan	K19056
part12_bin.232_k141_2159080_15	/	AraC family transcriptional regulator, transposon Tn10 TetD protein	AraC family transcriptional regulator, transposon Tn10 TetD protein	kofamscan	K19056
part12_bin.232_k141_228180_6	/	AraC family transcriptional regulator, transposon Tn10 TetD protein	AraC family transcriptional regulator, transposon Tn10 TetD protein	kofamscan	K19056
part12_bin.232_k141_1333839_10	/	AraC family transcriptional regulator, transposon Tn10 TetD protein	AraC family transcriptional regulator, transposon Tn10 TetD protein	kofamscan	K19056
part12_bin.232_k141_177708_72	/	AraC family transcriptional regulator, transposon Tn10 TetD protein	AraC family transcriptional regulator, transposon Tn10 TetD protein	kofamscan	K19056
part12_bin.232_k141_1722140_5	/	AraC family transcriptional regulator, transposon Tn10 TetD protein	AraC family transcriptional regulator, transposon Tn10 TetD protein	kofamscan	K19056
part12_bin.232_k141_1722140_9	/	AraC family transcriptional regulator, transposon Tn10 TetD protein	AraC family transcriptional regulator, transposon Tn10 TetD protein	kofamscan	K19056
part12_bin.232_k141_347147_8	/	AraC family transcriptional regulator, transposon Tn10 TetD protein	AraC family transcriptional regulator, transposon Tn10 TetD protein	kofamscan	K19056
part12_bin.232_k141_347147_9	/	AraC family transcriptional regulator, transposon Tn10 TetD protein	AraC family transcriptional regulator, transposon Tn10 TetD protein	kofamscan	K19056
part12_bin.232_k141_2114856_5	/	AraC family transcriptional regulator, transposon Tn10 TetD protein	AraC family transcriptional regulator, transposon Tn10 TetD protein	kofamscan	K19056
part12_bin.232_k141_2118082_3	/	AraC family transcriptional regulator, transposon Tn10 TetD protein	AraC family transcriptional regulator, transposon Tn10 TetD protein	kofamscan	K19056
part12_bin.232_k141_2118082_68	/	AraC family transcriptional regulator, transposon Tn10 TetD protein	AraC family transcriptional regulator, transposon Tn10 TetD protein	kofamscan	K19056
part12_bin.232_k141_134922_16	/	AraC family transcriptional regulator, transposon Tn10 TetD protein	AraC family transcriptional regulator, transposon Tn10 TetD protein	kofamscan	K19056
part12_bin.232_k141_798331_14	/	AraC family transcriptional regulator, transposon Tn10 TetD protein	AraC family transcriptional regulator, transposon Tn10 TetD protein	kofamscan	K19056
part12_bin.232_k141_304668_3	/	AraC family transcriptional regulator, transposon Tn10 TetD protein	AraC family transcriptional regulator, transposon Tn10 TetD protein	kofamscan	K19056
part12_bin.232_k141_249395_1	/	AraC family transcriptional regulator, transposon Tn10 TetD protein	AraC family transcriptional regulator, transposon Tn10 TetD protein	kofamscan	K19056
part12_bin.232_k141_475730_2	/	AraC family transcriptional regulator, transposon Tn10 TetD protein	AraC family transcriptional regulator, transposon Tn10 TetD protein	kofamscan	K19056
part12_bin.232_k141_422264_4	/	AraC family transcriptional regulator, transposon Tn10 TetD protein	AraC family transcriptional regulator, transposon Tn10 TetD protein	kofamscan	K19056
part12_bin.232_k141_2073300_11	/	AraC family transcriptional regulator, transposon Tn10 TetD protein	AraC family transcriptional regulator, transposon Tn10 TetD protein	kofamscan	K19056
part12_bin.232_k141_2073300_15	/	AraC family transcriptional regulator, transposon Tn10 TetD protein	AraC family transcriptional regulator, transposon Tn10 TetD protein	kofamscan	K19056
part12_bin.232_k141_1577240_7	/	AraC family transcriptional regulator, transposon Tn10 TetD protein	AraC family transcriptional regulator, transposon Tn10 TetD protein	kofamscan	K19056
part12_bin.232_k141_1417295_6	/	AraC family transcriptional regulator, transposon Tn10 TetD protein	AraC family transcriptional regulator, transposon Tn10 TetD protein	kofamscan	K19056
part12_bin.232_k141_1131688_24	/	AraC family transcriptional regulator, transposon Tn10 TetD protein	AraC family transcriptional regulator, transposon Tn10 TetD protein	kofamscan	K19056
part12_bin.233_k141_1060267_2	/	AraC family transcriptional regulator, transposon Tn10 TetD protein	AraC family transcriptional regulator, transposon Tn10 TetD protein	kofamscan	K19056
part12_bin.233_k141_1775079_1	/	AraC family transcriptional regulator, transposon Tn10 TetD protein	AraC family transcriptional regulator, transposon Tn10 TetD protein	kofamscan	K19056
part12_bin.233_k141_1887989_9	/	AraC family transcriptional regulator, transposon Tn10 TetD protein	AraC family transcriptional regulator, transposon Tn10 TetD protein	kofamscan	K19056
part12_bin.233_k141_1668308_2	/	AraC family transcriptional regulator, transposon Tn10 TetD protein	AraC family transcriptional regulator, transposon Tn10 TetD protein	kofamscan	K19056
part12_bin.233_k141_1668308_4	/	AraC family transcriptional regulator, transposon Tn10 TetD protein	AraC family transcriptional regulator, transposon Tn10 TetD protein	kofamscan	K19056
part12_bin.233_k141_1118653_2	/	AraC family transcriptional regulator, transposon Tn10 TetD protein	AraC family transcriptional regulator, transposon Tn10 TetD protein	kofamscan	K19056
part12_bin.233_k141_1669522_9	/	AraC family transcriptional regulator, transposon Tn10 TetD protein	AraC family transcriptional regulator, transposon Tn10 TetD protein	kofamscan	K19056
part12_bin.233_k141_1722555_11	/	AraC family transcriptional regulator, transposon Tn10 TetD protein	AraC family transcriptional regulator, transposon Tn10 TetD protein	kofamscan	K19056
part12_bin.233_k141_1176034_4	/	AraC family transcriptional regulator, transposon Tn10 TetD protein	AraC family transcriptional regulator, transposon Tn10 TetD protein	kofamscan	K19056
part12_bin.233_k141_2115496_3	/	AraC family transcriptional regulator, transposon Tn10 TetD protein	AraC family transcriptional regulator, transposon Tn10 TetD protein	kofamscan	K19056
part12_bin.233_k141_518491_5	/	AraC family transcriptional regulator, transposon Tn10 TetD protein	AraC family transcriptional regulator, transposon Tn10 TetD protein	kofamscan	K19056
part12_bin.233_k141_1678794_4	/	AraC family transcriptional regulator, transposon Tn10 TetD protein	AraC family transcriptional regulator, transposon Tn10 TetD protein	kofamscan	K19056
part12_bin.233_k141_910855_4	/	AraC family transcriptional regulator, transposon Tn10 TetD protein	AraC family transcriptional regulator, transposon Tn10 TetD protein	kofamscan	K19056
part12_bin.233_k141_1135340_1	/	AraC family transcriptional regulator, transposon Tn10 TetD protein	AraC family transcriptional regulator, transposon Tn10 TetD protein	kofamscan	K19056
part12_bin.233_k141_141394_7	/	AraC family transcriptional regulator, transposon Tn10 TetD protein	AraC family transcriptional regulator, transposon Tn10 TetD protein	kofamscan	K19056
part12_bin.233_k141_583629_6	/	AraC family transcriptional regulator, transposon Tn10 TetD protein	AraC family transcriptional regulator, transposon Tn10 TetD protein	kofamscan	K19056
part12_bin.233_k141_2023327_4	/	AraC family transcriptional regulator, transposon Tn10 TetD protein	AraC family transcriptional regulator, transposon Tn10 TetD protein	kofamscan	K19056
part12_bin.233_k141_871322_1	/	AraC family transcriptional regulator, transposon Tn10 TetD protein	AraC family transcriptional regulator, transposon Tn10 TetD protein	kofamscan	K19056
part12_bin.233_k141_1370898_2	/	AraC family transcriptional regulator, transposon Tn10 TetD protein	AraC family transcriptional regulator, transposon Tn10 TetD protein	kofamscan	K19056
part12_bin.233_k141_990332_10	/	AraC family transcriptional regulator, transposon Tn10 TetD protein	AraC family transcriptional regulator, transposon Tn10 TetD protein	kofamscan	K19056
part12_bin.233_k141_215633_15	/	AraC family transcriptional regulator, transposon Tn10 TetD protein	AraC family transcriptional regulator, transposon Tn10 TetD protein	kofamscan	K19056
part12_bin.233_k141_2035771_9	/	AraC family transcriptional regulator, transposon Tn10 TetD protein	AraC family transcriptional regulator, transposon Tn10 TetD protein	kofamscan	K19056
part12_bin.233_k141_1760741_3	/	AraC family transcriptional regulator, transposon Tn10 TetD protein	AraC family transcriptional regulator, transposon Tn10 TetD protein	kofamscan	K19056
part12_bin.234_k141_995200_3	/	AraC family transcriptional regulator, transposon Tn10 TetD protein	AraC family transcriptional regulator, transposon Tn10 TetD protein	kofamscan	K19056
part12_bin.234_k141_2101431_6	/	AraC family transcriptional regulator, transposon Tn10 TetD protein	AraC family transcriptional regulator, transposon Tn10 TetD protein	kofamscan	K19056
part12_bin.234_k141_1883732_3	/	AraC family transcriptional regulator, transposon Tn10 TetD protein	AraC family transcriptional regulator, transposon Tn10 TetD protein	kofamscan	K19056
part12_bin.234_k141_2109228_4	/	AraC family transcriptional regulator, transposon Tn10 TetD protein	AraC family transcriptional regulator, transposon Tn10 TetD protein	kofamscan	K19056
part12_bin.234_k141_1777770_7	/	AraC family transcriptional regulator, transposon Tn10 TetD protein	AraC family transcriptional regulator, transposon Tn10 TetD protein	kofamscan	K19056
part12_bin.234_k141_1233191_2	/	AraC family transcriptional regulator, transposon Tn10 TetD protein	AraC family transcriptional regulator, transposon Tn10 TetD protein	kofamscan	K19056
part12_bin.234_k141_1182886_8	/	AraC family transcriptional regulator, transposon Tn10 TetD protein	AraC family transcriptional regulator, transposon Tn10 TetD protein	kofamscan	K19056
part12_bin.234_k141_1243003_9	/	AraC family transcriptional regulator, transposon Tn10 TetD protein	AraC family transcriptional regulator, transposon Tn10 TetD protein	kofamscan	K19056
part12_bin.234_k141_2071007_13	/	AraC family transcriptional regulator, transposon Tn10 TetD protein	AraC family transcriptional regulator, transposon Tn10 TetD protein	kofamscan	K19056
part12_bin.234_k141_478842_3	/	AraC family transcriptional regulator, transposon Tn10 TetD protein	AraC family transcriptional regulator, transposon Tn10 TetD protein	kofamscan	K19056
part12_bin.234_k141_316554_4	/	AraC family transcriptional regulator, transposon Tn10 TetD protein	AraC family transcriptional regulator, transposon Tn10 TetD protein	kofamscan	K19056
part12_bin.234_k141_316554_7	/	AraC family transcriptional regulator, transposon Tn10 TetD protein	AraC family transcriptional regulator, transposon Tn10 TetD protein	kofamscan	K19056
part12_bin.234_k141_150859_4	/	AraC family transcriptional regulator, transposon Tn10 TetD protein	AraC family transcriptional regulator, transposon Tn10 TetD protein	kofamscan	K19056
part12_bin.234_k141_1815555_2	/	AraC family transcriptional regulator, transposon Tn10 TetD protein	AraC family transcriptional regulator, transposon Tn10 TetD protein	kofamscan	K19056
part12_bin.236_k141_280969_1	/	AraC family transcriptional regulator, transposon Tn10 TetD protein	AraC family transcriptional regulator, transposon Tn10 TetD protein	kofamscan	K19056
part12_bin.236_k141_1942301_22	/	AraC family transcriptional regulator, transposon Tn10 TetD protein	AraC family transcriptional regulator, transposon Tn10 TetD protein	kofamscan	K19056
part12_bin.236_k141_1942301_24	/	AraC family transcriptional regulator, transposon Tn10 TetD protein	AraC family transcriptional regulator, transposon Tn10 TetD protein	kofamscan	K19056
part12_bin.236_k141_1231227_2	/	AraC family transcriptional regulator, transposon Tn10 TetD protein	AraC family transcriptional regulator, transposon Tn10 TetD protein	kofamscan	K19056
part12_bin.236_k141_134495_3	/	AraC family transcriptional regulator, transposon Tn10 TetD protein	AraC family transcriptional regulator, transposon Tn10 TetD protein	kofamscan	K19056
part12_bin.236_k141_413144_6	/	AraC family transcriptional regulator, transposon Tn10 TetD protein	AraC family transcriptional regulator, transposon Tn10 TetD protein	kofamscan	K19056
part12_bin.236_k141_1075403_29	/	AraC family transcriptional regulator, transposon Tn10 TetD protein	AraC family transcriptional regulator, transposon Tn10 TetD protein	kofamscan	K19056
part12_bin.236_k141_1788587_23	/	AraC family transcriptional regulator, transposon Tn10 TetD protein	AraC family transcriptional regulator, transposon Tn10 TetD protein	kofamscan	K19056
part12_bin.236_k141_2066730_37	/	AraC family transcriptional regulator, transposon Tn10 TetD protein	AraC family transcriptional regulator, transposon Tn10 TetD protein	kofamscan	K19056
part12_bin.236_k141_2122527_8	/	AraC family transcriptional regulator, transposon Tn10 TetD protein	AraC family transcriptional regulator, transposon Tn10 TetD protein	kofamscan	K19056
part12_bin.236_k141_1241865_6	/	AraC family transcriptional regulator, transposon Tn10 TetD protein	AraC family transcriptional regulator, transposon Tn10 TetD protein	kofamscan	K19056
part12_bin.236_k141_2012782_27	/	AraC family transcriptional regulator, transposon Tn10 TetD protein	AraC family transcriptional regulator, transposon Tn10 TetD protein	kofamscan	K19056
part12_bin.236_k141_1576303_4	/	AraC family transcriptional regulator, transposon Tn10 TetD protein	AraC family transcriptional regulator, transposon Tn10 TetD protein	kofamscan	K19056
part12_bin.236_k141_430157_34	/	AraC family transcriptional regulator, transposon Tn10 TetD protein	AraC family transcriptional regulator, transposon Tn10 TetD protein	kofamscan	K19056
part12_bin.236_k141_1588997_1	/	AraC family transcriptional regulator, transposon Tn10 TetD protein	AraC family transcriptional regulator, transposon Tn10 TetD protein	kofamscan	K19056
part12_bin.236_k141_1868063_2	/	AraC family transcriptional regulator, transposon Tn10 TetD protein	AraC family transcriptional regulator, transposon Tn10 TetD protein	kofamscan	K19056
part12_bin.236_k141_1534396_26	/	AraC family transcriptional regulator, transposon Tn10 TetD protein	AraC family transcriptional regulator, transposon Tn10 TetD protein	kofamscan	K19056
part12_bin.239_k141_1656900_25	/	AraC family transcriptional regulator, transposon Tn10 TetD protein	AraC family transcriptional regulator, transposon Tn10 TetD protein	kofamscan	K19056
part12_bin.239_k141_1656900_26	/	AraC family transcriptional regulator, transposon Tn10 TetD protein	AraC family transcriptional regulator, transposon Tn10 TetD protein	kofamscan	K19056
part12_bin.239_k141_1656900_46	/	AraC family transcriptional regulator, transposon Tn10 TetD protein	AraC family transcriptional regulator, transposon Tn10 TetD protein	kofamscan	K19056
part12_bin.239_k141_1656900_63	/	AraC family transcriptional regulator, transposon Tn10 TetD protein	AraC family transcriptional regulator, transposon Tn10 TetD protein	kofamscan	K19056
part12_bin.239_k141_446364_49	/	AraC family transcriptional regulator, transposon Tn10 TetD protein	AraC family transcriptional regulator, transposon Tn10 TetD protein	kofamscan	K19056
part12_bin.239_k141_1606733_17	/	AraC family transcriptional regulator, transposon Tn10 TetD protein	AraC family transcriptional regulator, transposon Tn10 TetD protein	kofamscan	K19056
part12_bin.239_k141_1606733_23	/	AraC family transcriptional regulator, transposon Tn10 TetD protein	AraC family transcriptional regulator, transposon Tn10 TetD protein	kofamscan	K19056
part12_bin.239_k141_338847_42	/	AraC family transcriptional regulator, transposon Tn10 TetD protein	AraC family transcriptional regulator, transposon Tn10 TetD protein	kofamscan	K19056
part12_bin.239_k141_338847_89	/	AraC family transcriptional regulator, transposon Tn10 TetD protein	AraC family transcriptional regulator, transposon Tn10 TetD protein	kofamscan	K19056
part12_bin.239_k141_338847_92	/	AraC family transcriptional regulator, transposon Tn10 TetD protein	AraC family transcriptional regulator, transposon Tn10 TetD protein	kofamscan	K19056
part12_bin.239_k141_395378_40	/	AraC family transcriptional regulator, transposon Tn10 TetD protein	AraC family transcriptional regulator, transposon Tn10 TetD protein	kofamscan	K19056
part12_bin.239_k141_395378_46	/	AraC family transcriptional regulator, transposon Tn10 TetD protein	AraC family transcriptional regulator, transposon Tn10 TetD protein	kofamscan	K19056
part12_bin.239_k141_395378_67	/	AraC family transcriptional regulator, transposon Tn10 TetD protein	AraC family transcriptional regulator, transposon Tn10 TetD protein	kofamscan	K19056
part12_bin.239_k141_1998326_2	/	AraC family transcriptional regulator, transposon Tn10 TetD protein	AraC family transcriptional regulator, transposon Tn10 TetD protein	kofamscan	K19056
part12_bin.239_k141_1450612_60	/	AraC family transcriptional regulator, transposon Tn10 TetD protein	AraC family transcriptional regulator, transposon Tn10 TetD protein	kofamscan	K19056
part12_bin.239_k141_1065570_3	/	AraC family transcriptional regulator, transposon Tn10 TetD protein	AraC family transcriptional regulator, transposon Tn10 TetD protein	kofamscan	K19056
part12_bin.239_k141_1065570_7	/	AraC family transcriptional regulator, transposon Tn10 TetD protein	AraC family transcriptional regulator, transposon Tn10 TetD protein	kofamscan	K19056
part12_bin.239_k141_1065570_12	/	AraC family transcriptional regulator, transposon Tn10 TetD protein	AraC family transcriptional regulator, transposon Tn10 TetD protein	kofamscan	K19056
part12_bin.239_k141_1065570_20	/	AraC family transcriptional regulator, transposon Tn10 TetD protein	AraC family transcriptional regulator, transposon Tn10 TetD protein	kofamscan	K19056
part12_bin.239_k141_1065570_35	/	AraC family transcriptional regulator, transposon Tn10 TetD protein	AraC family transcriptional regulator, transposon Tn10 TetD protein	kofamscan	K19056
part12_bin.239_k141_1175828_17	/	AraC family transcriptional regulator, transposon Tn10 TetD protein	AraC family transcriptional regulator, transposon Tn10 TetD protein	kofamscan	K19056
part12_bin.239_k141_1175828_28	/	AraC family transcriptional regulator, transposon Tn10 TetD protein	AraC family transcriptional regulator, transposon Tn10 TetD protein	kofamscan	K19056
part12_bin.239_k141_791339_28	/	AraC family transcriptional regulator, transposon Tn10 TetD protein	AraC family transcriptional regulator, transposon Tn10 TetD protein	kofamscan	K19056
part12_bin.239_k141_130094_26	/	AraC family transcriptional regulator, transposon Tn10 TetD protein	AraC family transcriptional regulator, transposon Tn10 TetD protein	kofamscan	K19056
part12_bin.239_k141_130094_51	/	AraC family transcriptional regulator, transposon Tn10 TetD protein	AraC family transcriptional regulator, transposon Tn10 TetD protein	kofamscan	K19056
part12_bin.239_k141_1241687_34	/	AraC family transcriptional regulator, transposon Tn10 TetD protein	AraC family transcriptional regulator, transposon Tn10 TetD protein	kofamscan	K19056
part12_bin.239_k141_1241687_37	/	AraC family transcriptional regulator, transposon Tn10 TetD protein	AraC family transcriptional regulator, transposon Tn10 TetD protein	kofamscan	K19056
part12_bin.239_k141_1241687_96	/	AraC family transcriptional regulator, transposon Tn10 TetD protein	AraC family transcriptional regulator, transposon Tn10 TetD protein	kofamscan	K19056
part12_bin.239_k141_1241687_174	/	AraC family transcriptional regulator, transposon Tn10 TetD protein	AraC family transcriptional regulator, transposon Tn10 TetD protein	kofamscan	K19056
part12_bin.239_k141_1241687_178	/	AraC family transcriptional regulator, transposon Tn10 TetD protein	AraC family transcriptional regulator, transposon Tn10 TetD protein	kofamscan	K19056
part12_bin.239_k141_357914_58	/	AraC family transcriptional regulator, transposon Tn10 TetD protein	AraC family transcriptional regulator, transposon Tn10 TetD protein	kofamscan	K19056
part12_bin.239_k141_38672_28	/	AraC family transcriptional regulator, transposon Tn10 TetD protein	AraC family transcriptional regulator, transposon Tn10 TetD protein	kofamscan	K19056
part12_bin.239_k141_38672_46	/	AraC family transcriptional regulator, transposon Tn10 TetD protein	AraC family transcriptional regulator, transposon Tn10 TetD protein	kofamscan	K19056
part12_bin.239_k141_1087671_5	/	AraC family transcriptional regulator, transposon Tn10 TetD protein	AraC family transcriptional regulator, transposon Tn10 TetD protein	kofamscan	K19056
part12_bin.239_k141_1196957_66	/	AraC family transcriptional regulator, transposon Tn10 TetD protein	AraC family transcriptional regulator, transposon Tn10 TetD protein	kofamscan	K19056
part12_bin.239_k141_1197086_3	/	AraC family transcriptional regulator, transposon Tn10 TetD protein	AraC family transcriptional regulator, transposon Tn10 TetD protein	kofamscan	K19056
part12_bin.239_k141_1972507_12	/	AraC family transcriptional regulator, transposon Tn10 TetD protein	AraC family transcriptional regulator, transposon Tn10 TetD protein	kofamscan	K19056
part12_bin.239_k141_42834_19	/	AraC family transcriptional regulator, transposon Tn10 TetD protein	AraC family transcriptional regulator, transposon Tn10 TetD protein	kofamscan	K19056
part12_bin.239_k141_1803622_44	/	AraC family transcriptional regulator, transposon Tn10 TetD protein	AraC family transcriptional regulator, transposon Tn10 TetD protein	kofamscan	K19056
part12_bin.239_k141_990367_22	/	AraC family transcriptional regulator, transposon Tn10 TetD protein	AraC family transcriptional regulator, transposon Tn10 TetD protein	kofamscan	K19056
part12_bin.239_k141_990367_25	/	AraC family transcriptional regulator, transposon Tn10 TetD protein	AraC family transcriptional regulator, transposon Tn10 TetD protein	kofamscan	K19056
part12_bin.239_k141_1537618_3	/	AraC family transcriptional regulator, transposon Tn10 TetD protein	AraC family transcriptional regulator, transposon Tn10 TetD protein	kofamscan	K19056
part12_bin.239_k141_1537618_4	/	AraC family transcriptional regulator, transposon Tn10 TetD protein	AraC family transcriptional regulator, transposon Tn10 TetD protein	kofamscan	K19056
part12_bin.239_k141_1537618_28	/	AraC family transcriptional regulator, transposon Tn10 TetD protein	AraC family transcriptional regulator, transposon Tn10 TetD protein	kofamscan	K19056
part12_bin.239_k141_1537618_181	/	AraC family transcriptional regulator, transposon Tn10 TetD protein	AraC family transcriptional regulator, transposon Tn10 TetD protein	kofamscan	K19056
part12_bin.239_k141_1537618_207	/	AraC family transcriptional regulator, transposon Tn10 TetD protein	AraC family transcriptional regulator, transposon Tn10 TetD protein	kofamscan	K19056
part12_bin.239_k141_103156_1	/	AraC family transcriptional regulator, transposon Tn10 TetD protein	AraC family transcriptional regulator, transposon Tn10 TetD protein	kofamscan	K19056
part12_bin.239_k141_2038907_60	/	AraC family transcriptional regulator, transposon Tn10 TetD protein	AraC family transcriptional regulator, transposon Tn10 TetD protein	kofamscan	K19056
part12_bin.240_k141_2096362_4	/	AraC family transcriptional regulator, transposon Tn10 TetD protein	AraC family transcriptional regulator, transposon Tn10 TetD protein	kofamscan	K19056
part12_bin.240_k141_5648_53	/	AraC family transcriptional regulator, transposon Tn10 TetD protein	AraC family transcriptional regulator, transposon Tn10 TetD protein	kofamscan	K19056
part12_bin.240_k141_836683_6	/	AraC family transcriptional regulator, transposon Tn10 TetD protein	AraC family transcriptional regulator, transposon Tn10 TetD protein	kofamscan	K19056
part12_bin.240_k141_836683_13	/	AraC family transcriptional regulator, transposon Tn10 TetD protein	AraC family transcriptional regulator, transposon Tn10 TetD protein	kofamscan	K19056
part12_bin.240_k141_1280190_2	/	AraC family transcriptional regulator, transposon Tn10 TetD protein	AraC family transcriptional regulator, transposon Tn10 TetD protein	kofamscan	K19056
part12_bin.240_k141_506852_11	/	AraC family transcriptional regulator, transposon Tn10 TetD protein	AraC family transcriptional regulator, transposon Tn10 TetD protein	kofamscan	K19056
part12_bin.240_k141_1889368_9	/	AraC family transcriptional regulator, transposon Tn10 TetD protein	AraC family transcriptional regulator, transposon Tn10 TetD protein	kofamscan	K19056
part12_bin.240_k141_1889368_16	/	AraC family transcriptional regulator, transposon Tn10 TetD protein	AraC family transcriptional regulator, transposon Tn10 TetD protein	kofamscan	K19056
part12_bin.240_k141_1889368_20	/	AraC family transcriptional regulator, transposon Tn10 TetD protein	AraC family transcriptional regulator, transposon Tn10 TetD protein	kofamscan	K19056
part12_bin.240_k141_1889368_23	/	AraC family transcriptional regulator, transposon Tn10 TetD protein	AraC family transcriptional regulator, transposon Tn10 TetD protein	kofamscan	K19056
part12_bin.240_k141_1283074_11	/	AraC family transcriptional regulator, transposon Tn10 TetD protein	AraC family transcriptional regulator, transposon Tn10 TetD protein	kofamscan	K19056
part12_bin.240_k141_565221_12	/	AraC family transcriptional regulator, transposon Tn10 TetD protein	AraC family transcriptional regulator, transposon Tn10 TetD protein	kofamscan	K19056
part12_bin.240_k141_626590_2	/	AraC family transcriptional regulator, transposon Tn10 TetD protein	AraC family transcriptional regulator, transposon Tn10 TetD protein	kofamscan	K19056
part12_bin.240_k141_240386_13	/	AraC family transcriptional regulator, transposon Tn10 TetD protein	AraC family transcriptional regulator, transposon Tn10 TetD protein	kofamscan	K19056
part12_bin.240_k141_296472_24	/	AraC family transcriptional regulator, transposon Tn10 TetD protein	AraC family transcriptional regulator, transposon Tn10 TetD protein	kofamscan	K19056
part12_bin.240_k141_20732_2	/	AraC family transcriptional regulator, transposon Tn10 TetD protein	AraC family transcriptional regulator, transposon Tn10 TetD protein	kofamscan	K19056
part12_bin.240_k141_1787004_4	/	AraC family transcriptional regulator, transposon Tn10 TetD protein	AraC family transcriptional regulator, transposon Tn10 TetD protein	kofamscan	K19056
part12_bin.240_k141_1787004_13	/	AraC family transcriptional regulator, transposon Tn10 TetD protein	AraC family transcriptional regulator, transposon Tn10 TetD protein	kofamscan	K19056
part12_bin.240_k141_909476_6	/	AraC family transcriptional regulator, transposon Tn10 TetD protein	AraC family transcriptional regulator, transposon Tn10 TetD protein	kofamscan	K19056
part12_bin.240_k141_79675_7	/	AraC family transcriptional regulator, transposon Tn10 TetD protein	AraC family transcriptional regulator, transposon Tn10 TetD protein	kofamscan	K19056
part12_bin.240_k141_2069302_1	/	AraC family transcriptional regulator, transposon Tn10 TetD protein	AraC family transcriptional regulator, transposon Tn10 TetD protein	kofamscan	K19056
part12_bin.240_k141_1790857_11	/	AraC family transcriptional regulator, transposon Tn10 TetD protein	AraC family transcriptional regulator, transposon Tn10 TetD protein	kofamscan	K19056
part12_bin.240_k141_1405748_17	/	AraC family transcriptional regulator, transposon Tn10 TetD protein	AraC family transcriptional regulator, transposon Tn10 TetD protein	kofamscan	K19056
part12_bin.240_k141_642202_9	/	AraC family transcriptional regulator, transposon Tn10 TetD protein	AraC family transcriptional regulator, transposon Tn10 TetD protein	kofamscan	K19056
part12_bin.240_k141_806033_1	/	AraC family transcriptional regulator, transposon Tn10 TetD protein	AraC family transcriptional regulator, transposon Tn10 TetD protein	kofamscan	K19056
part12_bin.240_k141_753917_22	/	AraC family transcriptional regulator, transposon Tn10 TetD protein	AraC family transcriptional regulator, transposon Tn10 TetD protein	kofamscan	K19056
part12_bin.240_k141_1412967_4	/	AraC family transcriptional regulator, transposon Tn10 TetD protein	AraC family transcriptional regulator, transposon Tn10 TetD protein	kofamscan	K19056
part12_bin.240_k141_1144994_6	/	AraC family transcriptional regulator, transposon Tn10 TetD protein	AraC family transcriptional regulator, transposon Tn10 TetD protein	kofamscan	K19056
part12_bin.240_k141_811940_1	/	AraC family transcriptional regulator, transposon Tn10 TetD protein	AraC family transcriptional regulator, transposon Tn10 TetD protein	kofamscan	K19056
part12_bin.240_k141_1197922_8	/	AraC family transcriptional regulator, transposon Tn10 TetD protein	AraC family transcriptional regulator, transposon Tn10 TetD protein	kofamscan	K19056
part12_bin.240_k141_1089475_17	/	AraC family transcriptional regulator, transposon Tn10 TetD protein	AraC family transcriptional regulator, transposon Tn10 TetD protein	kofamscan	K19056
part12_bin.240_k141_926510_7	/	AraC family transcriptional regulator, transposon Tn10 TetD protein	AraC family transcriptional regulator, transposon Tn10 TetD protein	kofamscan	K19056
part12_bin.240_k141_488674_17	/	AraC family transcriptional regulator, transposon Tn10 TetD protein	AraC family transcriptional regulator, transposon Tn10 TetD protein	kofamscan	K19056
part12_bin.240_k141_273793_5	/	AraC family transcriptional regulator, transposon Tn10 TetD protein	AraC family transcriptional regulator, transposon Tn10 TetD protein	kofamscan	K19056
part12_bin.242_k141_1923602_3	/	AraC family transcriptional regulator, transposon Tn10 TetD protein	AraC family transcriptional regulator, transposon Tn10 TetD protein	kofamscan	K19056
part12_bin.243_k141_1941678_2	/	AraC family transcriptional regulator, transposon Tn10 TetD protein	AraC family transcriptional regulator, transposon Tn10 TetD protein	kofamscan	K19056
part12_bin.243_k141_1022285_2	/	AraC family transcriptional regulator, transposon Tn10 TetD protein	AraC family transcriptional regulator, transposon Tn10 TetD protein	kofamscan	K19056
part12_bin.245_k141_505588_3	/	AraC family transcriptional regulator, transposon Tn10 TetD protein	AraC family transcriptional regulator, transposon Tn10 TetD protein	kofamscan	K19056
part12_bin.245_k141_1116119_102	/	AraC family transcriptional regulator, transposon Tn10 TetD protein	AraC family transcriptional regulator, transposon Tn10 TetD protein	kofamscan	K19056
[truncated: 12,124 more rows]
