# Supplementary material for: Age-dependent patterns of the gut microbiome, antibiotic resistome, and pathogenicity in captive koalas (Phascolarctos cinereus)
Source: Commun Biol. 2025 Dec 7;9:40. doi: 10.1038/s42003-025-09302-2 (PMC12783762; doi:10.1038/s42003-025-09302-2)
Supplement: Supplementary file 5 — Supplementary Data 3 [file 42003_2025_9302_MOESM5_ESM.xlsx]

## Sheet: Sheet1
Id	annotation_database_type	VF_gene_id	VF_gene_symbol	Gene_description	VF_name	VF_id	VF_category_level1	VF_category_id	taxonomy
part12_bin.100_k141_718110_1	seta	VFG012095	groEL	chaperonin GroEL	GroEL	VF0594	Adherence	VFC0001	Clostridium difficile 630
part12_bin.100_k141_1105019_1	seta	VFG002184	cpsG	MurB family protein	Capsule	VF0361	Immune modulation	VFC0258	Enterococcus faecalis V583
part12_bin.100_k141_829325_4	seta	VFG005766	cylG	3-ketoacyl-ACP-reductase CylG	Beta-haemolysin/cytolysin	VF0279	Exotoxin	VFC0235	Streptococcus agalactiae NEM316
part12_bin.100_k141_829325_8	seta	VFG037274	barA	siderophore efflux system of the ABC superfamily	Acinetobactin	VF0467	Nutritional/Metabolic factor	VFC0272	Acinetobacter baumannii ACICU
part12_bin.100_k141_1050847_3	seta	VFG014893	algC	phosphomannomutase AlgC	Alginate	VF0091	Biofilm	VFC0271	Pseudomonas aeruginosa PAO1
part12_bin.100_k141_609704_1	seta	VFG000048	bscN	ATP synthase in type III secretion system	TTSS	VF0035	Effector delivery system	VFC0086	Bordetella pertussis Tohama I
part12_bin.100_k141_1713206_1	seta	VFG001826	relA	Probable GTP pyrophosphokinase RelA (ATP:GTP 3'-pyrophosphotransferase) (PPGPP synthetase I) ((P)PPGPP synthetase) (GTP diphosphokinase)	RelA	VF0287	Regulation	VFC0301	Mycobacterium tuberculosis H37Rv
part12_bin.100_k141_556838_3	seta	VFG000841	hlyB	Hemolysin B	Hemolysin	VF0207	Exotoxin	VFC0235	Escherichia coli O157:H7 str. EDL933
part12_bin.100_k141_448860_2	seta	VFG002059	tagT	type VI secretion associated protein TagT, ATP-binding component of ABC transporter	HSI-1	VF0334	Effector delivery system	VFC0086	Pseudomonas aeruginosa PAO1
part12_bin.100_k141_449032_2	seta	VFG005766	cylG	3-ketoacyl-ACP-reductase CylG	Beta-haemolysin/cytolysin	VF0279	Exotoxin	VFC0235	Streptococcus agalactiae NEM316
part12_bin.100_k141_284594_1	seta	VFG047401	feoB	Fe(2+) transporter permease subunit FeoB	FupA	VF0550	Nutritional/Metabolic factor	VFC0272	Francisella tularensis subsp. tularensis SCHU S4
part12_bin.100_k141_560421_2	seta	VFG012509	iroC	ATP binding cassette transporter	Salmochelin siderophore	VF0230	Nutritional/Metabolic factor	VFC0272	Escherichia coli CFT073
part12_bin.100_k141_122477_3	seta	VFG002380	eccA1	ESX-1 type VII secretion system AAA+ ATPase EccA1	ESX-1	VF0315	Effector delivery system	VFC0086	Mycobacterium tuberculosis H37Rv
part12_bin.100_k141_14316_1	seta	VFG038348	ascN	Type III secretion system ATPase	T3SS	VF0479	Effector delivery system	VFC0086	Aeromonas salmonicida subsp. salmonicida A449
part12_bin.100_k141_456319_1	seta	VFG002223	pmm	phosphomannomutase	LPS	VF0367	Immune modulation	VFC0258	Brucella melitensis bv. 1 str. 16M
part12_bin.100_k141_1614462_3	seta	VFG050016	dhbE	2,3-dihydroxybenzoate adenylase DhbE	Bacillibactin	VF0586	Nutritional/Metabolic factor	VFC0272	Bacillus cereus ATCC 10987
part12_bin.100_k141_1559807_6	seta	VFG001267	pchH	ABC transporter ATP-binding protein	Pyochelin	VF0095	Nutritional/Metabolic factor	VFC0272	Pseudomonas aeruginosa PAO1
part12_bin.100_k141_1392662_3	seta	VFG037386	bauE	ferric siderophore ABC transporter, ATP-binding protein BauE	Acinetobactin	VF0467	Nutritional/Metabolic factor	VFC0272	Acinetobacter baumannii ACICU
part12_bin.100_k141_1392662_6	seta	VFG036956	farB	fatty acid efflux system protein FarB	FarAB	VF0450	Antimicrobial activity/Competitive advantage	VFC0325	Neisseria meningitidis MC58
part12_bin.100_k141_845234_3	seta	VFG047690	pyrB	aspartate carbamoyltransferase	Pyrimidine biosynthesis	VF0558	Nutritional/Metabolic factor	VFC0272	Francisella tularensis subsp. tularensis SCHU S4
part12_bin.100_k141_845234_4	seta	VFG049120	allB	allantoinase	Allantion utilization	VF0572	Nutritional/Metabolic factor	VFC0272	Klebsiella pneumoniae subsp. pneumoniae NTUH-K2044
part12_bin.100_k141_128437_3	seta	VFG013265	orfM	deoxyribonucleotide triphosphate pyrophosphatase	LOS	VF0044	Immune modulation	VFC0258	Haemophilus influenzae Rd KW20
part12_bin.100_k141_348988_3	seta	VFG041028	stp1	serine/threonine phosphoprotein phosphatase Stp1	HSI-2	VF0943	Effector delivery system	VFC0086	Pseudomonas aeruginosa PAO1
part12_bin.100_k141_1177855_3	seta	VFG002060	ppkA	serine/threonine protein kinase PpkA	HSI-1	VF0334	Effector delivery system	VFC0086	Pseudomonas aeruginosa PAO1
part12_bin.100_k141_629560_3	seta	VFG044325	ybtQ	yersiniabactin ABC transporter ATP-binding/permease protein YbtQ	Ybt	VF0564	Nutritional/Metabolic factor	VFC0272	Klebsiella pneumoniae subsp. pneumoniae NTUH-K2044
part12_bin.100_k141_1841174_1	seta	VFG002230	wbkC	GDP-mannose 4,6-dehydratase / GDP-4-amino-4,6-dideoxy-D-mannose formyltransferase	LPS	VF0367	Immune modulation	VFC0258	Brucella melitensis bv. 1 str. 16M
part12_bin.100_k141_1457912_2	seta	VFG000670	gtrB	bactoprenol glucosyl transferase	LPS	VF0124	Immune modulation	VFC0258	Shigella flexneri 2a str. 301
part12_bin.100_k141_1457912_4	seta	VFG046610	rpe	ribulose-phosphate 3-epimerase	Capsule	VF0543	Immune modulation	VFC0258	Francisella tularensis subsp. tularensis SCHU S4
part12_bin.100_k141_744553_1	seta	VFG014950	mucD	serine protease MucD precursor	Alginate	VF0091	Biofilm	VFC0271	Pseudomonas aeruginosa PAO1
part12_bin.100_k141_1846187_2	seta	VFG047401	feoB	Fe(2+) transporter permease subunit FeoB	FupA	VF0550	Nutritional/Metabolic factor	VFC0272	Francisella tularensis subsp. tularensis SCHU S4
part12_bin.100_k141_1846187_5	seta	VFG000120	algZ	sigma factor AlgU	Alginate	VF0091	Biofilm	VFC0271	Pseudomonas aeruginosa PAO1
part12_bin.100_k141_2120747_2	seta	VFG015000	mucP	metalloprotease protease	Alginate	VF0091	Biofilm	VFC0271	Pseudomonas aeruginosa PAO1
part12_bin.100_k141_357609_2	seta	VFG000964	hasC	UTP--glucose-1-phosphate uridylyltransferase HasC	Hyaluronic acid capsule	VF0244	Immune modulation	VFC0258	Streptococcus pyogenes M1 GAS
part12_bin.100_k141_1906551_1	seta	VFG002189	cpsB/cdsA	phosphatidate cytidylyltransferase	Capsule	VF0361	Immune modulation	VFC0258	Enterococcus faecalis V583
part12_bin.100_k141_1906551_2	seta	VFG002190	cpsA/uppS	undecaprenyl diphosphate synthase	Capsule	VF0361	Immune modulation	VFC0258	Enterococcus faecalis V583
part12_bin.100_k141_305816_2	seta	VFG000070	iap/cwhA	P60 extracellular protein, invasion associated protein Iap	P60	VF0068	Invasion	VFC0083	Listeria monocytogenes EGD-e
part12_bin.100_k141_691701_1	seta	VFG000574	mgtB	Mg2+ transport protein	MgtBC	VF0106	Nutritional/Metabolic factor	VFC0272	Salmonella enterica subsp. enterica serovar Typhimurium str. LT2
part12_bin.100_k141_360574_1	seta	VFG001826	relA	Probable GTP pyrophosphokinase RelA (ATP:GTP 3'-pyrophosphotransferase) (PPGPP synthetase I) ((P)PPGPP synthetase) (GTP diphosphokinase)	RelA	VF0287	Regulation	VFC0301	Mycobacterium tuberculosis H37Rv
part12_bin.100_k141_1963536_1	seta	VFG001858	feoA	ferrous iron transporter A	FeoAB	VF0160	Nutritional/Metabolic factor	VFC0272	Legionella pneumophila subsp. pneumophila str. Philadelphia 1
part12_bin.100_k141_84499_2	seta	VFG037218	basJ	acinetobactin biosynthesis protein BasJ	Acinetobactin	VF0467	Nutritional/Metabolic factor	VFC0272	Acinetobacter baumannii ACICU
part12_bin.100_k141_694155_3	seta	VFG040705	tlyC	hemolysin C	TlyC	VF0489	Exoenzyme	VFC0251	Rickettsia typhi str. Wilmington
part12_bin.100_k141_1910920_1	seta	VFG047582	purCD	fusion protein PurC/PurD	Purine biosynthesis	VF0559	Nutritional/Metabolic factor	VFC0272	Francisella tularensis subsp. tularensis SCHU S4
part12_bin.100_k141_1910920_2	seta	VFG007490	fleS/flrB	sensory box sensor histidine kinase	Flagella	VF0519	Motility	VFC0204	Vibrio cholerae O1 biovar El Tor str. N16961
part12_bin.100_k141_1303049_1	seta	VFG047708	carB	carbamoyl phosphate synthase large subunit	Pyrimidine biosynthesis	VF0558	Nutritional/Metabolic factor	VFC0272	Francisella tularensis subsp. tularensis SCHU S4
part12_bin.100_k141_2188412_1	seta	VFG000079	clpC	endopeptidase Clp ATP-binding chain C	ClpC	VF0072	Stress survival	VFC0282	Listeria monocytogenes EGD-e
part12_bin.100_k141_1522196_1	seta	VFG001267	pchH	ABC transporter ATP-binding protein	Pyochelin	VF0095	Nutritional/Metabolic factor	VFC0272	Pseudomonas aeruginosa PAO1
part12_bin.100_k141_2077291_3	seta	VFG001965	Cj1437c	aminotransferase	Capsule	VF0323	Immune modulation	VFC0258	Campylobacter jejuni subsp. jejuni NCTC 11168
part12_bin.100_k141_979436_1	seta	VFG022146	mycP3	Type VII secretion system membrane-anchored mycosin MycP3	ESX-3	VF0521	Effector delivery system	VFC0086	Mycobacterium tuberculosis H37Rv
part12_bin.100_k141_1252692_2	seta	VFG035923	aatC	ATP-binding protein AatC	Dispersin	VF0215	Others	VFC0346	Escherichia coli O44:H18 042
part12_bin.100_k141_812958_2	seta	VFG002189	cpsB/cdsA	phosphatidate cytidylyltransferase	Capsule	VF0361	Immune modulation	VFC0258	Enterococcus faecalis V583
part12_bin.100_k141_813163_5	seta	VFG007023	rtxB	RTX toxin transporter RtxB	MARTX	VF0265	Exotoxin	VFC0235	Vibrio cholerae O1 biovar El Tor str. N16961
part12_bin.100_k141_206306_5	seta	VFG009869	mprB	two component histidine-protein kinase/phosphatase MprB	MprAB	VF0298	Regulation	VFC0301	Mycobacterium tuberculosis H37Rv
part12_bin.100_k141_206306_6	seta	VFG001386	phoP	Possible two component system response transcriptional positive regulator PhoP	PhoP	VF0286	Regulation	VFC0301	Mycobacterium tuberculosis H37Rv
part12_bin.100_k141_592666_1	seta	VFG048797	ugd	UDP-glucose 6-dehydrogenase	Capsule	VF0560	Immune modulation	VFC0258	Klebsiella pneumoniae subsp. pneumoniae NTUH-K2044
part12_bin.100_k141_1039723_2	seta	VFG000077	clpP	ATP-dependent Clp protease proteolytic subunit	ClpP	VF0074	Stress survival	VFC0282	Listeria monocytogenes EGD-e
part12_bin.100_k141_651588_4	seta	VFG011399	fabZ	(3R)-hydroxymyristoyl ACP dehydratase	LPS	VF0367	Immune modulation	VFC0258	Brucella melitensis bv. 1 str. 16M
part12_bin.100_k141_651588_6	seta	VFG038840	flmH	short chain dehydrogenase/reductase family oxidoreductase	Polar flagella	VF0473	Motility	VFC0204	Aeromonas hydrophila ML09-119
part12_bin.100_k141_651588_7	seta	VFG024730	pks1	polyketide synthase	PDIM	VF0309	Immune modulation	VFC0258	Mycobacterium tuberculosis H37Rv
part12_bin.100_k141_1975818_4	seta	VFG000574	mgtB	Mg2+ transport protein	MgtBC	VF0106	Nutritional/Metabolic factor	VFC0272	Salmonella enterica subsp. enterica serovar Typhimurium str. LT2
part12_bin.100_k141_763755_2	seta	VFG001416	panD	aspartate 1-decarboxylase	PanC/PanD	VF0319	Nutritional/Metabolic factor	VFC0272	Mycobacterium tuberculosis H37Rv
part12_bin.100_k141_763755_3	seta	VFG001417	panC	pantothenate synthetase	PanC/PanD	VF0319	Nutritional/Metabolic factor	VFC0272	Mycobacterium tuberculosis H37Rv
part12_bin.100_k141_1923745_1	seta	VFG012095	groEL	chaperonin GroEL	GroEL	VF0594	Adherence	VFC0001	Clostridium difficile 630
part12_bin.100_k141_1923745_2	seta	VFG000119	algR	alginate biosynthesis regulatory protein AlgR	Alginate	VF0091	Biofilm	VFC0271	Pseudomonas aeruginosa PAO1
part12_bin.100_k141_1151776_2	seta	VFG001988	cysC	adenylyl-sulfate kinase	Capsule	VF0323	Immune modulation	VFC0258	Campylobacter jejuni subsp. jejuni NCTC 11168
part12_bin.100_k141_1866427_1	seta	VFG012095	groEL	chaperonin GroEL	GroEL	VF0594	Adherence	VFC0001	Clostridium difficile 630
part12_bin.100_k141_1866427_2	seta	VFG045307	pgi	glucose-6-phosphate isomerase	LPS	VF0171	Immune modulation	VFC0258	Legionella pneumophila subsp. pneumophila str. Philadelphia 1
part12_bin.100_k141_655908_3	seta	VFG001269	cyaB	cyclolysin secretion ATP-binding protein	Cya	VF0028	Exotoxin	VFC0235	Bordetella pertussis Tohama I
part12_bin.100_k141_1261279_2	seta	VFG000574	mgtB	Mg2+ transport protein	MgtBC	VF0106	Nutritional/Metabolic factor	VFC0272	Salmonella enterica subsp. enterica serovar Typhimurium str. LT2
part12_bin.100_k141_490968_2	seta	VFG000160	pvdE	pyoverdine biosynthesis protein PvdE	Pyoverdine	VF0094	Nutritional/Metabolic factor	VFC0272	Pseudomonas aeruginosa PAO1
part12_bin.100_k141_2031576_2	seta	VFG000320	kdtB	lipopolysaccharide core biosynthesis protein	LPS	VF0056	Immune modulation	VFC0258	Helicobacter pylori 26695
part12_bin.100_k141_767676_1	seta	VFG000079	clpC	endopeptidase Clp ATP-binding chain C	ClpC	VF0072	Stress survival	VFC0282	Listeria monocytogenes EGD-e
part12_bin.100_k141_1206405_3	seta	VFG045297	wbuZ	glycosyl amidation-associated protein WbuZ	LPS	VF0171	Immune modulation	VFC0258	Legionella pneumophila subsp. pneumophila str. Philadelphia 1
part12_bin.100_k141_2033128_1	seta	VFG000079	clpC	endopeptidase Clp ATP-binding chain C	ClpC	VF0072	Stress survival	VFC0282	Listeria monocytogenes EGD-e
part12_bin.100_k141_1811305_7	seta	VFG013248	msbA	lipid transporter ATP-binding/permease	LOS	VF0044	Immune modulation	VFC0258	Haemophilus influenzae Rd KW20
part12_bin.100_k141_269268_3	seta	VFG013286	galE	UDP-glucose 4-epimerase	LOS	VF0044	Immune modulation	VFC0258	Haemophilus influenzae Rd KW20
part12_bin.100_k141_2034785_1	seta	VFG001405	sigA/rpoV	RNA polymerase sigma factor SigA	SigA	VF0257	Regulation	VFC0301	Mycobacterium tuberculosis H37Rv
part12_bin.100_k141_103566_2	seta	VFG001206	fbpC	iron(III) ABC transporter, ATP-binding protein	FbpABC	VF0272	Nutritional/Metabolic factor	VFC0272	Neisseria meningitidis MC58
part12_bin.100_k141_1209809_1	seta	VFG047256	lpxA/glmU	UDP-N-acetylglucosamine pyrophosphorylase/glucosamine-1-phosphate N-acetyltransferase	LPS	VF0542	Immune modulation	VFC0258	Francisella tularensis subsp. tularensis SCHU S4
part12_bin.100_k141_661282_4	seta	VFG001379	hspR	heat shock protein transcriptional repressor HspR	HspR	VF0297	Regulation	VFC0301	Mycobacterium tuberculosis H37Rv
part12_bin.100_k141_1320186_5	seta	VFG011399	fabZ	(3R)-hydroxymyristoyl ACP dehydratase	LPS	VF0367	Immune modulation	VFC0258	Brucella melitensis bv. 1 str. 16M
part12_bin.100_k141_2150389_1	seta	VFG047726	carA	carbamoyl phosphate synthase small subunit	Pyrimidine biosynthesis	VF0558	Nutritional/Metabolic factor	VFC0272	Francisella tularensis subsp. tularensis SCHU S4
part12_bin.100_k141_2150389_2	seta	VFG047708	carB	carbamoyl phosphate synthase large subunit	Pyrimidine biosynthesis	VF0558	Nutritional/Metabolic factor	VFC0272	Francisella tularensis subsp. tularensis SCHU S4
part12_bin.100_k141_1819109_3	seta	VFG039536	CBU_1566	Coxiella Dot/Icm type IVB secretion system translocated effector	T4SS secreted effectors	VF0696	Effector delivery system	VFC0086	Coxiella burnetii RSA 493
part3_Kobe.bin.105_k141_80915_1	seta	VFG002230	wbkC	GDP-mannose 4,6-dehydratase / GDP-4-amino-4,6-dideoxy-D-mannose formyltransferase	LPS	VF0367	Immune modulation	VFC0258	Brucella melitensis bv. 1 str. 16M
part3_Kobe.bin.105_k141_144425_2	seta	VFG001226	pilH	twitching motility protein PilH	Type IV pili	VF0082	Adherence	VFC0001	Pseudomonas aeruginosa PAO1
part3_Kobe.bin.105_k141_161891_3	seta	VFG001014	spa29	type III secretion system minor export apparatus protein Spa29	TTSS	VF0118	Effector delivery system	VFC0086	Shigella flexneri 2a str. 301
part3_Kobe.bin.105_k141_161891_4	seta	VFG000320	kdtB	lipopolysaccharide core biosynthesis protein	LPS	VF0056	Immune modulation	VFC0258	Helicobacter pylori 26695
part3_Kobe.bin.105_k141_92591_2	seta	VFG001413	sigF	RNA polymerase sigma factor SigF	SigF	VF0294	Regulation	VFC0301	Mycobacterium tuberculosis H37Rv
part3_Kobe.bin.105_k141_92591_3	seta	VFG003570	yst1O	A24 family peptidase	Yst1 T2SS	VF0635	Effector delivery system	VFC0086	Yersinia enterocolitica subsp. enterocolitica 8081
part3_Kobe.bin.105_k141_110069_1	seta	VFG015000	mucP	metalloprotease protease	Alginate	VF0091	Biofilm	VFC0271	Pseudomonas aeruginosa PAO1
part3_Kobe.bin.105_k141_583_1	seta	VFG001826	relA	Probable GTP pyrophosphokinase RelA (ATP:GTP 3'-pyrophosphotransferase) (PPGPP synthetase I) ((P)PPGPP synthetase) (GTP diphosphokinase)	RelA	VF0287	Regulation	VFC0301	Mycobacterium tuberculosis H37Rv
part3_Kobe.bin.105_k141_40730_1	seta	VFG000492	ssrB	DNA-binding response regulator	TTSS (SPI-2 encode)	VF0321	Effector delivery system	VFC0086	Salmonella enterica subsp. enterica serovar Typhimurium str. LT2
part3_Kobe.bin.105_k141_40730_2	seta	VFG001390	mprA	two-component response regulator MrpA	MprAB	VF0298	Regulation	VFC0301	Mycobacterium tuberculosis H37Rv
part3_Kobe.bin.105_k141_40730_6	seta	VFG032878	prsA2	post translocation chaperone PrsA2	PrsA2	VF0449	Post-translational modification	VFC0315	Listeria monocytogenes EGD-e
part3_Kobe.bin.105_k141_144827_2	seta	VFG001900	flhB	flagellar biosynthetic protein	Flagella	VF0114	Motility	VFC0204	Campylobacter jejuni subsp. jejuni NCTC 11168
part3_Kobe.bin.105_k141_17831_1	seta	VFG043391	pdxA	4-hydroxythreonine-4-phosphate dehydrogenase	Flagella	VF0051	Motility	VFC0204	Helicobacter pylori 26695
part3_Kobe.bin.105_k141_167964_4	seta	VFG039536	CBU_1566	Coxiella Dot/Icm type IVB secretion system translocated effector	T4SS secreted effectors	VF0696	Effector delivery system	VFC0086	Coxiella burnetii RSA 493
part3_Kobe.bin.105_k141_18049_4	seta	VFG000244	lgtA	glycosyltransferase	LOS	VF0078	Immune modulation	VFC0258	Neisseria meningitidis MC58
part3_Kobe.bin.105_k141_145274_5	seta	VFG001390	mprA	two-component response regulator MrpA	MprAB	VF0298	Regulation	VFC0301	Mycobacterium tuberculosis H37Rv
part3_Kobe.bin.105_k141_168059_4	seta	VFG050270	glgA	glycogen synthase	TTSS secreted effectors	VF0711	Effector delivery system	VFC0086	Chlamydia trachomatis D/UW-3/CX
part3_Kobe.bin.105_k141_93140_1	seta	VFG009810	phoR	Possible two component system response sensor kinase membrane associated PhoR	PhoP	VF0286	Regulation	VFC0301	Mycobacterium tuberculosis H37Rv
part3_Kobe.bin.105_k141_150999_2	seta	VFG001405	sigA/rpoV	RNA polymerase sigma factor SigA	SigA	VF0257	Regulation	VFC0301	Mycobacterium tuberculosis H37Rv
part3_Kobe.bin.105_k141_151011_4	seta	VFG001888	letS	hybrid sensor histidine kinase/response regulator	LetA/S	VF0262	Regulation	VFC0301	Legionella pneumophila subsp. pneumophila str. Philadelphia 1
part3_Kobe.bin.105_k141_151011_5	seta	VFG001226	pilH	twitching motility protein PilH	Type IV pili	VF0082	Adherence	VFC0001	Pseudomonas aeruginosa PAO1
part3_Kobe.bin.105_k141_93175_2	seta	VFG001405	sigA/rpoV	RNA polymerase sigma factor SigA	SigA	VF0257	Regulation	VFC0301	Mycobacterium tuberculosis H37Rv
part3_Kobe.bin.105_k141_81911_3	seta	VFG006717	lap	Listeria adhesion protein Lap	Lap	VF0444	Adherence	VFC0001	Listeria monocytogenes EGD-e
part3_Kobe.bin.105_k141_111316_1	seta	VFG037720	adeG	cation/multidrug efflux pump	AdeFGH efflux pump	VF0504	Biofilm	VFC0271	Acinetobacter baumannii ACICU
part3_Kobe.bin.105_k141_117164_6	seta	VFG038132	pgi	glucose-6-phosphate isomerase	Capsule	VF0465	Immune modulation	VFC0258	Acinetobacter baumannii ACICU
part3_Kobe.bin.105_k141_24350_1	seta	VFG001940	wlaN	beta-1,3 galactosyltransferase	LOS	VF0326	Immune modulation	VFC0258	Campylobacter jejuni subsp. jejuni NCTC 11168
part3_Kobe.bin.105_k141_24350_3	seta	VFG043340	fliI	flagellum-specific ATP synthase FliI	Flagella	VF0157	Motility	VFC0204	Legionella pneumophila subsp. pneumophila str. Philadelphia 1
part3_Kobe.bin.105_k141_64545_2	seta	VFG001992	flgC	flagellar basal body rod protein FlgC	Flagella	VF0157	Motility	VFC0204	Legionella pneumophila subsp. pneumophila str. Philadelphia 1
part3_Kobe.bin.105_k141_64545_3	seta	VFG038872	lfgB	lateral flagellar basal body protein, LfgB	Lateral flagella	VF0474	Motility	VFC0204	Aeromonas salmonicida subsp. salmonicida A449
part3_Kobe.bin.105_k141_24445_5	seta	VFG040705	tlyC	hemolysin C	TlyC	VF0489	Exoenzyme	VFC0251	Rickettsia typhi str. Wilmington
part3_Kobe.bin.105_k141_1640_4	seta	VFG000121	algU	alginate biosynthesis protein AlgZ/FimS	Alginate	VF0091	Biofilm	VFC0271	Pseudomonas aeruginosa PAO1
part3_Kobe.bin.105_k141_99419_3	seta	VFG000314	gluE	UDP-glucose 4-epimerase	LPS	VF0056	Immune modulation	VFC0258	Helicobacter pylori 26695
part3_Kobe.bin.105_k141_1724_1	seta	VFG038205	abaR	DNA-binding HTH domain-containing protein	Quorom sensing	VF0471	Biofilm	VFC0271	Acinetobacter baumannii ACICU
part3_Kobe.bin.105_k141_1724_2	seta	VFG013265	orfM	deoxyribonucleotide triphosphate pyrophosphatase	LOS	VF0044	Immune modulation	VFC0258	Haemophilus influenzae Rd KW20
part3_Kobe.bin.105_k141_42127_1	seta	VFG000079	clpC	endopeptidase Clp ATP-binding chain C	ClpC	VF0072	Stress survival	VFC0282	Listeria monocytogenes EGD-e
part3_Kobe.bin.105_k141_47637_2	seta	VFG007023	rtxB	RTX toxin transporter RtxB	MARTX	VF0265	Exotoxin	VFC0235	Vibrio cholerae O1 biovar El Tor str. N16961
part3_Kobe.bin.105_k141_105161_1	seta	VFG002230	wbkC	GDP-mannose 4,6-dehydratase / GDP-4-amino-4,6-dideoxy-D-mannose formyltransferase	LPS	VF0367	Immune modulation	VFC0258	Brucella melitensis bv. 1 str. 16M
part3_Kobe.bin.105_k141_1950_1	seta	VFG011631	bvrS	stimulus-sensing domain-containing protein	BvrR-BvrS	VF0368	Regulation	VFC0301	Brucella melitensis bv. 1 str. 16M
part3_Kobe.bin.105_k141_134283_4	seta	VFG038840	flmH	short chain dehydrogenase/reductase family oxidoreductase	Polar flagella	VF0473	Motility	VFC0204	Aeromonas hydrophila ML09-119
part3_Kobe.bin.105_k141_93911_1	seta	VFG000841	hlyB	Hemolysin B	Hemolysin	VF0207	Exotoxin	VFC0235	Escherichia coli O157:H7 str. EDL933
part3_Kobe.bin.105_k141_117541_4	seta	VFG047239	kdtA	3-deoxy-D-manno-octulosonic-acid transferase	LPS	VF0542	Immune modulation	VFC0258	Francisella tularensis subsp. tularensis SCHU S4
part3_Kobe.bin.105_k141_47729_1	seta	VFG038144	galE	UDP-glucose 4-epimerase GalE	Capsule	VF0465	Immune modulation	VFC0258	Acinetobacter baumannii ACICU
part3_Kobe.bin.105_k141_77136_1	seta	VFG001405	sigA/rpoV	RNA polymerase sigma factor SigA	SigA	VF0257	Regulation	VFC0301	Mycobacterium tuberculosis H37Rv
part3_Kobe.bin.105_k141_112039_3	seta	VFG032878	prsA2	post translocation chaperone PrsA2	PrsA2	VF0449	Post-translational modification	VFC0315	Listeria monocytogenes EGD-e
part3_Kobe.bin.105_k141_24791_4	seta	VFG047149	wbtF	NAD dependent epimerase	LPS	VF0542	Immune modulation	VFC0258	Francisella tularensis subsp. tularensis SCHU S4
part3_Kobe.bin.105_k141_24791_6	seta	VFG001960	Cj1432c	sugar transferase	Capsule	VF0323	Immune modulation	VFC0258	Campylobacter jejuni subsp. jejuni NCTC 11168
part3_Kobe.bin.105_k141_24791_7	seta	VFG049073	KP1_RS17240	DUF4422 domain-containing protein	LPS	VF0561	Immune modulation	VFC0258	Klebsiella pneumoniae subsp. pneumoniae NTUH-K2044
part3_Kobe.bin.105_k141_24791_8	seta	VFG046732	FTT_RS04140	glycosyltransferase family 2 protein	Capsule	VF0543	Immune modulation	VFC0258	Francisella tularensis subsp. tularensis SCHU S4
part3_Kobe.bin.105_k141_123074_1	seta	VFG000477	rpoS	RNA polymerase sigma factor RpoS	RpoS	VF0112	Regulation	VFC0301	Salmonella enterica subsp. enterica serovar Typhimurium str. LT2
part3_Kobe.bin.105_k141_77439_1	seta	VFG002182	cpsI	UDP-galactopyranose mutase	Capsule	VF0361	Immune modulation	VFC0258	Enterococcus faecalis V583
part3_Kobe.bin.105_k141_118158_1	seta	VFG000344	hitC	iron(III) ABC transporter, ATP-binding protein	HitABC	VF0268	Nutritional/Metabolic factor	VFC0272	Haemophilus influenzae Rd KW20
part3_Kobe.bin.105_k141_118158_3	seta	VFG047529	bioA	adenosylmethionine-8-amino-7-oxononanoate aminotransferase	Biotin synthesis	VF0552	Nutritional/Metabolic factor	VFC0272	Francisella tularensis subsp. tularensis SCHU S4
part3_Kobe.bin.105_k141_169287_6	seta	VFG014950	mucD	serine protease MucD precursor	Alginate	VF0091	Biofilm	VFC0271	Pseudomonas aeruginosa PAO1
part3_Kobe.bin.105_k141_106008_4	seta	VFG001888	letS	hybrid sensor histidine kinase/response regulator	LetA/S	VF0262	Regulation	VFC0301	Legionella pneumophila subsp. pneumophila str. Philadelphia 1
part3_Kobe.bin.105_k141_118540_1	seta	VFG001857	iraB	Di/tripeptide permease	IraAB	VF0293	Nutritional/Metabolic factor	VFC0272	Legionella pneumophila subsp. pneumophila str. Philadelphia 1
part3_Kobe.bin.105_k141_77702_2	seta	VFG013248	msbA	lipid transporter ATP-binding/permease	LOS	VF0044	Immune modulation	VFC0258	Haemophilus influenzae Rd KW20
part3_Kobe.bin.105_k141_13910_2	seta	VFG014103	wbpE	UDP-2-acetamido-2-deoxy-3-oxo-D-glucuronate aminotransferase	LPS	VF0085	Immune modulation	VFC0258	Pseudomonas aeruginosa PAO1
part3_Kobe.bin.105_k141_89097_1	seta	VFG000390	yscN	type III secretion system ATPase YscN	TTSS	VF0140	Effector delivery system	VFC0086	Yersinia pestis CO92
part3_Kobe.bin.105_k141_48676_2	seta	VFG001826	relA	Probable GTP pyrophosphokinase RelA (ATP:GTP 3'-pyrophosphotransferase) (PPGPP synthetase I) ((P)PPGPP synthetase) (GTP diphosphokinase)	RelA	VF0287	Regulation	VFC0301	Mycobacterium tuberculosis H37Rv
part3_Kobe.bin.105_k141_118615_3	seta	VFG001390	mprA	two-component response regulator MrpA	MprAB	VF0298	Regulation	VFC0301	Mycobacterium tuberculosis H37Rv
part3_Kobe.bin.105_k141_36770_6	seta	VFG000077	clpP	ATP-dependent Clp protease proteolytic subunit	ClpP	VF0074	Stress survival	VFC0282	Listeria monocytogenes EGD-e
part3_Kobe.bin.105_k141_60321_1	seta	VFG005775	cylA	ABC (ATP-binding cassette) transporter CylA	Beta-haemolysin/cytolysin	VF0279	Exotoxin	VFC0235	Streptococcus agalactiae NEM316
part3_Kobe.bin.105_k141_60321_3	seta	VFG037735	adeH	outer membrane protein	AdeFGH efflux pump	VF0504	Biofilm	VFC0271	Acinetobacter baumannii ACICU
part3_Kobe.bin.105_k141_25985_3	seta	VFG000329	licD	phosphocholine transferase	LOS	VF0044	Immune modulation	VFC0258	Haemophilus influenzae Rd KW20
part3_Kobe.bin.105_k141_158418_1	seta	VFG037720	adeG	cation/multidrug efflux pump	AdeFGH efflux pump	VF0504	Biofilm	VFC0271	Acinetobacter baumannii ACICU
part3_Kobe.bin.105_k141_158418_2	seta	VFG037705	adeF	membrane-fusion protein	AdeFGH efflux pump	VF0504	Biofilm	VFC0271	Acinetobacter baumannii ACICU
part3_Kobe.bin.105_k141_49009_4	seta	VFG046921	flmK	glycosyltransferase family 39 protein	LPS	VF0542	Immune modulation	VFC0258	Francisella tularensis subsp. tularensis SCHU S4
part3_Kobe.bin.105_k141_49009_5	seta	VFG046903	flmF2	glycosyl transferase family protein	LPS	VF0542	Immune modulation	VFC0258	Francisella tularensis subsp. tularensis SCHU S4
part3_Kobe.bin.105_k141_49029_5	seta	VFG001312	cap8P	type 8 capsular polysaccharide synthesis protein Cap8P	Capsule	VF0003	Immune modulation	VFC0258	Staphylococcus aureus subsp. aureus MW2
part3_Kobe.bin.105_k141_8387_2	seta	VFG002027	hldE	bifunctional D-beta-D-heptose 7-phosphate kinase/D-beta-D-heptose 1-phosphate adenylyltransferase	LOS	VF0326	Immune modulation	VFC0258	Campylobacter jejuni subsp. jejuni NCTC 11168
part3_Kobe.bin.105_k141_43838_2	seta	VFG046465	tufA	elongation factor Tu	EF-Tu	VF0460	Adherence	VFC0001	Francisella tularensis subsp. tularensis SCHU S4
part3_Kobe.bin.105_k141_170002_5	seta	VFG000841	hlyB	Hemolysin B	Hemolysin	VF0207	Exotoxin	VFC0235	Escherichia coli O157:H7 str. EDL933
part3_Kobe.bin.105_k141_49202_1	seta	VFG036992	mtrD	multiple transferable resistance system protein MtrD	MtrCDE	VF0451	Antimicrobial activity/Competitive advantage	VFC0325	Neisseria meningitidis MC58
part3_Kobe.bin.105_k141_49202_7	seta	VFG011631	bvrS	stimulus-sensing domain-containing protein	BvrR-BvrS	VF0368	Regulation	VFC0301	Brucella melitensis bv. 1 str. 16M
part3_Kobe.bin.105_k141_49202_8	seta	VFG001889	letA	UvrY/SirA/GacA family response regulator transcription factor	LetA/S	VF0262	Regulation	VFC0301	Legionella pneumophila subsp. pneumophila str. Philadelphia 1
part3_Kobe.bin.105_k141_152919_3	seta	VFG013390	lpxA	UDP-N-acetylglucosamine acyltransferase	LOS	VF0044	Immune modulation	VFC0258	Haemophilus influenzae Rd KW20
part3_Kobe.bin.105_k141_78394_4	seta	VFG043390	pdxJ	pyridoxine 5'-phosphate synthase	Flagella	VF0051	Motility	VFC0204	Helicobacter pylori 26695
part3_Kobe.bin.105_k141_60580_3	seta	VFG007592	flhA	flagellar biosynthesis protein	Flagella	VF0519	Motility	VFC0204	Vibrio cholerae O1 biovar El Tor str. N16961
part3_Kobe.bin.105_k141_119243_2	seta	VFG007857	ppsD	phthiocerol synthesis polyketide synthase type I PpsD	PDIM	VF0309	Immune modulation	VFC0258	Mycobacterium tuberculosis H37Rv
part3_Kobe.bin.105_k141_119243_3	seta	VFG011430	acpXL	acyl carrier protein	LPS	VF0367	Immune modulation	VFC0258	Brucella melitensis bv. 1 str. 16M
part3_Kobe.bin.105_k141_119243_4	seta	VFG005766	cylG	3-ketoacyl-ACP-reductase CylG	Beta-haemolysin/cytolysin	VF0279	Exotoxin	VFC0235	Streptococcus agalactiae NEM316
part3_Kobe.bin.105_k141_119243_6	seta	VFG049153	clbG	colibactin biosynthesis acyltransferase ClbG	Colibactin	VF0573	Exotoxin	VFC0235	Klebsiella pneumoniae subsp. pneumoniae 1084
part3_Kobe.bin.105_k141_89848_4	seta	VFG001392	sigE	ECF RNA polymerase sigma factor SigE	SigE	VF0295	Regulation	VFC0301	Mycobacterium tuberculosis H37Rv
part3_Kobe.bin.105_k141_153148_3	seta	VFG036956	farB	fatty acid efflux system protein FarB	FarAB	VF0450	Antimicrobial activity/Competitive advantage	VFC0325	Neisseria meningitidis MC58
part3_Kobe.bin.105_k141_49479_2	seta	VFG002319	fliA	flagellar biosynthesis sigma factor	Flagella	VF0394	Motility	VFC0204	Yersinia enterocolitica subsp. enterocolitica 8081
part3_Kobe.bin.105_k141_20385_2	seta	VFG047512	bioB	biotin synthase	Biotin synthesis	VF0552	Nutritional/Metabolic factor	VFC0272	Francisella tularensis subsp. tularensis SCHU S4
part3_Kobe.bin.105_k141_66105_4	seta	VFG011528	manCcore	mannose-1-phosphate guanylyltransferase/mannose-6-phosphate isomerase	LPS	VF0367	Immune modulation	VFC0258	Brucella melitensis bv. 1 str. 16M
part3_Kobe.bin.105_k141_54945_3	seta	VFG007904	ddrA	daunorubicin ABC transporter ATP-binding protein DrrA	PDIM	VF0309	Immune modulation	VFC0258	Mycobacterium tuberculosis H37Rv
part3_Kobe.bin.105_k141_31968_5	seta	VFG047495	bioF	8-amino-7-oxononanoate synthase	Biotin synthesis	VF0552	Nutritional/Metabolic factor	VFC0272	Francisella tularensis subsp. tularensis SCHU S4
part3_Kobe.bin.105_k141_31968_9	seta	VFG001912	flgG2	flagellar basal-body rod protein	Flagella	VF0114	Motility	VFC0204	Campylobacter jejuni subsp. jejuni NCTC 11168
part3_Kobe.bin.105_k141_44359_4	seta	VFG001971	kpsF	D-arabinose 5-phosphate isomerase	Capsule	VF0323	Immune modulation	VFC0258	Campylobacter jejuni subsp. jejuni NCTC 11168
part3_Kobe.bin.105_k141_3598_1	seta	VFG043391	pdxA	4-hydroxythreonine-4-phosphate dehydrogenase	Flagella	VF0051	Motility	VFC0204	Helicobacter pylori 26695
part3_Kobe.bin.105_k141_55191_1	seta	VFG002144	cdsN	Type III secretion system ATPase	TTSS	VF0344	Effector delivery system	VFC0086	Chlamydia trachomatis D/UW-3/CX
part3_Kobe.bin.105_k141_61059_2	seta	VFG038155	ACICU_RS00500	phosphomannomutase/phosphoglucomutase	Capsule	VF0465	Immune modulation	VFC0258	Acinetobacter baumannii ACICU
part3_Kobe.bin.105_k141_3673_4	seta	VFG001386	phoP	Possible two component system response transcriptional positive regulator PhoP	PhoP	VF0286	Regulation	VFC0301	Mycobacterium tuberculosis H37Rv
part3_Kobe.bin.105_k141_3673_5	seta	VFG043346	fleS/flrB	flagellar sensor histidine kinase FleS	Flagella	VF0157	Motility	VFC0204	Legionella pneumophila subsp. pneumophila str. Philadelphia 1
part3_Kobe.bin.105_k141_38161_1	seta	VFG050275	vpsC	exopolysaccharide biosynthesis acetyltransferase VpsC	VPS	VF0615	Biofilm	VFC0271	Vibrio cholerae O1 biovar El Tor str. N16961
part3_Kobe.bin.105_k141_107120_1	seta	VFG012104	fbpA/fbp68	fibronectin-binding protein FbpA	FbpA/Fbp68	VF0595	Adherence	VFC0001	Clostridium difficile 630
part3_Kobe.bin.105_k141_20683_2	seta	VFG000344	hitC	iron(III) ABC transporter, ATP-binding protein	HitABC	VF0268	Nutritional/Metabolic factor	VFC0272	Haemophilus influenzae Rd KW20
part3_Kobe.bin.105_k141_49903_2	seta	VFG011631	bvrS	stimulus-sensing domain-containing protein	BvrR-BvrS	VF0368	Regulation	VFC0301	Brucella melitensis bv. 1 str. 16M
part3_Kobe.bin.105_k141_49903_3	seta	VFG000575	mgtC	Mg2+ transport protein	MgtBC	VF0106	Nutritional/Metabolic factor	VFC0272	Salmonella enterica subsp. enterica serovar Typhimurium str. LT2
part3_Kobe.bin.105_k141_49903_9	seta	VFG036938	farA	fatty acid efflux system protein FarA	FarAB	VF0450	Antimicrobial activity/Competitive advantage	VFC0325	Neisseria meningitidis MC58
part3_Kobe.bin.105_k141_49903_10	seta	VFG036956	farB	fatty acid efflux system protein FarB	FarAB	VF0450	Antimicrobial activity/Competitive advantage	VFC0325	Neisseria meningitidis MC58
part3_Kobe.bin.105_k141_124952_2	seta	VFG040807	pld	phospholipase D	Pld	VF0491	Exotoxin	VFC0235	Rickettsia typhi str. Wilmington
part3_Kobe.bin.105_k141_148582_2	seta	VFG000143	waaF	heptosyltransferase I	LPS	VF0085	Immune modulation	VFC0258	Pseudomonas aeruginosa PAO1
part3_Kobe.bin.105_k141_135868_1	seta	VFG052296	lpxD	UDP-3-O-(3-hydroxymyristoyl)glucosamine N-acyltransferase	LPS	VF0370	Immune modulation	VFC0258	Bartonella henselae str. Houston-1
part3_Kobe.bin.105_k141_135868_3	seta	VFG011399	fabZ	(3R)-hydroxymyristoyl ACP dehydratase	LPS	VF0367	Immune modulation	VFC0258	Brucella melitensis bv. 1 str. 16M
part3_Kobe.bin.105_k141_114489_6	seta	VFG047256	lpxA/glmU	UDP-N-acetylglucosamine pyrophosphorylase/glucosamine-1-phosphate N-acetyltransferase	LPS	VF0542	Immune modulation	VFC0258	Francisella tularensis subsp. tularensis SCHU S4
part3_Kobe.bin.105_k141_90723_2	seta	VFG037720	adeG	cation/multidrug efflux pump	AdeFGH efflux pump	VF0504	Biofilm	VFC0271	Acinetobacter baumannii ACICU
part3_Kobe.bin.105_k141_135999_1	seta	VFG001390	mprA	two-component response regulator MrpA	MprAB	VF0298	Regulation	VFC0301	Mycobacterium tuberculosis H37Rv
part3_Kobe.bin.105_k141_135999_3	seta	VFG001416	panD	aspartate 1-decarboxylase	PanC/PanD	VF0319	Nutritional/Metabolic factor	VFC0272	Mycobacterium tuberculosis H37Rv
part3_Kobe.bin.105_k141_102038_6	seta	VFG038840	flmH	short chain dehydrogenase/reductase family oxidoreductase	Polar flagella	VF0473	Motility	VFC0204	Aeromonas hydrophila ML09-119
part3_Kobe.bin.105_k141_125152_2	seta	VFG002027	hldE	bifunctional D-beta-D-heptose 7-phosphate kinase/D-beta-D-heptose 1-phosphate adenylyltransferase	LOS	VF0326	Immune modulation	VFC0258	Campylobacter jejuni subsp. jejuni NCTC 11168
part3_Kobe.bin.105_k141_125152_3	seta	VFG000329	licD	phosphocholine transferase	LOS	VF0044	Immune modulation	VFC0258	Haemophilus influenzae Rd KW20
part3_Kobe.bin.105_k141_120276_7	seta	VFG001265	fleN	flagellar synthesis regulator FleN	Flagella	VF0273	Motility	VFC0204	Pseudomonas aeruginosa PAO1
part3_Kobe.bin.105_k141_107782_6	seta	VFG001417	panC	pantothenate synthetase	PanC/PanD	VF0319	Nutritional/Metabolic factor	VFC0272	Mycobacterium tuberculosis H37Rv
part3_Kobe.bin.105_k141_102283_4	seta	VFG001206	fbpC	iron(III) ABC transporter, ATP-binding protein	FbpABC	VF0272	Nutritional/Metabolic factor	VFC0272	Neisseria meningitidis MC58
part3_Kobe.bin.105_k141_102283_5	seta	VFG001390	mprA	two-component response regulator MrpA	MprAB	VF0298	Regulation	VFC0301	Mycobacterium tuberculosis H37Rv
part3_Kobe.bin.105_k141_85223_7	seta	VFG037720	adeG	cation/multidrug efflux pump	AdeFGH efflux pump	VF0504	Biofilm	VFC0271	Acinetobacter baumannii ACICU
part3_Kobe.bin.105_k141_132334_5	seta	VFG035923	aatC	ATP-binding protein AatC	Dispersin	VF0215	Others	VFC0346	Escherichia coli O44:H18 042
part3_Kobe.bin.105_k141_120777_3	seta	VFG049684	CT_858	serine protease	CPAF	VF0580	Exoenzyme	VFC0251	Chlamydia trachomatis D/UW-3/CX
part3_Kobe.bin.105_k141_120777_5	seta	VFG047039	wbtL	glucose-1-phosphate thymidylyltransferase	LPS	VF0542	Immune modulation	VFC0258	Francisella tularensis subsp. tularensis SCHU S4
part3_Kobe.bin.105_k141_120817_4	seta	VFG013236	kdsB	3-deoxy-manno-octulosonate cytidylyltransferase	LOS	VF0044	Immune modulation	VFC0258	Haemophilus influenzae Rd KW20
part3_Kobe.bin.105_k141_160421_1	seta	VFG047039	wbtL	glucose-1-phosphate thymidylyltransferase	LPS	VF0542	Immune modulation	VFC0258	Francisella tularensis subsp. tularensis SCHU S4
part3_Kobe.bin.105_k141_132702_1	seta	VFG001390	mprA	two-component response regulator MrpA	MprAB	VF0298	Regulation	VFC0301	Mycobacterium tuberculosis H37Rv
part3_Kobe.bin.105_k141_5346_6	seta	VFG001213	pilS	two-component sensor PilS	Type IV pili	VF0082	Adherence	VFC0001	Pseudomonas aeruginosa PAO1
part3_Kobe.bin.105_k141_136747_6	seta	VFG001889	letA	UvrY/SirA/GacA family response regulator transcription factor	LetA/S	VF0262	Regulation	VFC0301	Legionella pneumophila subsp. pneumophila str. Philadelphia 1
part3_Kobe.bin.105_k141_67342_4	seta	VFG039696	coxFIC1	Coxiella Dot/Icm type IVB secretion system translocated effector	T4SS secreted effectors	VF0696	Effector delivery system	VFC0086	Coxiella burnetii RSA 493
part3_Kobe.bin.105_k141_153968_3	seta	VFG037118	recN	DNA repair protein RecN	RecN	VF0457	Stress survival	VFC0282	Neisseria meningitidis MC58
part3_Kobe.bin.105_k141_108498_3	seta	VFG002374	YE_RS15475	NAD(P)-dependent oxidoreductase	O-antigen	VF0392	Immune modulation	VFC0258	Yersinia enterocolitica subsp. enterocolitica 8081
part3_Kobe.bin.105_k141_108498_5	seta	VFG001944	neuA1	bifunctional beta-1,4-N-acetylgalactosaminyltransferase/CMP-Neu5Ac synthase	LOS	VF0326	Immune modulation	VFC0258	Campylobacter jejuni subsp. jejuni NCTC 11168
part3_Kobe.bin.105_k141_108498_7	seta	VFG013471	lgtA	N-acetylglucosamine glycosyltransferase	LOS	VF0044	Immune modulation	VFC0258	Haemophilus influenzae Rd KW20
part3_Kobe.bin.105_k141_108551_1	seta	VFG000243	rfaC	lipopolysaccharide heptosyltransferase I	LOS	VF0078	Immune modulation	VFC0258	Neisseria meningitidis MC58
part3_Kobe.bin.105_k141_92071_7	seta	VFG009810	phoR	Possible two component system response sensor kinase membrane associated PhoR	PhoP	VF0286	Regulation	VFC0301	Mycobacterium tuberculosis H37Rv
part3_Kobe.bin.105_k141_92071_8	seta	VFG011626	bvrR	response regulator transcription factor	BvrR-BvrS	VF0368	Regulation	VFC0301	Brucella melitensis bv. 1 str. 16M
part3_Kobe.bin.105_k141_108672_9	seta	VFG001306	cap8J	type 8 capsular polysaccharide synthesis protein Cap8J	Capsule	VF0003	Immune modulation	VFC0258	Staphylococcus aureus subsp. aureus MW2
part3_Kobe.bin.105_k141_137066_5	seta	VFG001915	fliP	flagellar biosynthesis protein FliP	Flagella	VF0114	Motility	VFC0204	Campylobacter jejuni subsp. jejuni NCTC 11168
part3_Kobe.bin.105_k141_137066_6	seta	VFG002132	cdsS	Yop proteins translocation protein S	TTSS	VF0344	Effector delivery system	VFC0086	Chlamydia trachomatis D/UW-3/CX
part3_Kobe.bin.105_k141_10647_2	seta	VFG000316	rfaC	lipopolysaccharide heptosyltransferase-1	LPS	VF0056	Immune modulation	VFC0258	Helicobacter pylori 26695
part3_Kobe.bin.105_k141_10647_9	seta	VFG047546	bioJ	lipase/esterase	Biotin synthesis	VF0552	Nutritional/Metabolic factor	VFC0272	Francisella tularensis subsp. tularensis SCHU S4
part3_Kobe.bin.105_k141_161243_4	seta	VFG000077	clpP	ATP-dependent Clp protease proteolytic subunit	ClpP	VF0074	Stress survival	VFC0282	Listeria monocytogenes EGD-e
part3_Kobe.bin.105_k141_142622_3	seta	VFG000079	clpC	endopeptidase Clp ATP-binding chain C	ClpC	VF0072	Stress survival	VFC0282	Listeria monocytogenes EGD-e
part3_Kobe.bin.105_k141_17005_3	seta	VFG036938	farA	fatty acid efflux system protein FarA	FarAB	VF0450	Antimicrobial activity/Competitive advantage	VFC0325	Neisseria meningitidis MC58
part3_Kobe.bin.105_k141_17078_1	seta	VFG038132	pgi	glucose-6-phosphate isomerase	Capsule	VF0465	Immune modulation	VFC0258	Acinetobacter baumannii ACICU
part3_Kobe.bin.105_k141_34258_1	seta	VFG014893	algC	phosphomannomutase AlgC	Alginate	VF0091	Biofilm	VFC0271	Pseudomonas aeruginosa PAO1
part3_Kobe.bin.105_k141_155143_9	seta	VFG013384	lpxB	lipid-A-disaccharide synthase	LOS	VF0044	Immune modulation	VFC0258	Haemophilus influenzae Rd KW20
part3_Kobe.bin.105_k141_155143_10	seta	VFG052308	lpxI	UDP-2,3-diacylglucosamine diphosphatase LpxI	LPS	VF0370	Immune modulation	VFC0258	Bartonella henselae str. Houston-1
part3_Kobe.bin.105_k141_172969_2	seta	VFG001263	flhA	flagellar biosynthesis protein FlhA	Flagella	VF0273	Motility	VFC0204	Pseudomonas aeruginosa PAO1
part3_Kobe.bin.105_k141_172969_3	seta	VFG002130	cdsL	type III secretion translocase	TTSS	VF0344	Effector delivery system	VFC0086	Chlamydia trachomatis D/UW-3/CX
part3_Kobe.bin.105_k141_172986_3	seta	VFG006944	mshL	MSHA biogenesis protein MshL	MSHA pili	VF0515	Adherence	VFC0001	Vibrio cholerae O1 biovar El Tor str. N16961
part3_Kobe.bin.105_k141_155412_1	seta	VFG037720	adeG	cation/multidrug efflux pump	AdeFGH efflux pump	VF0504	Biofilm	VFC0271	Acinetobacter baumannii ACICU
part3_Kobe.bin.105_k141_69145_7	seta	VFG000344	hitC	iron(III) ABC transporter, ATP-binding protein	HitABC	VF0268	Nutritional/Metabolic factor	VFC0272	Haemophilus influenzae Rd KW20
part3_Kobe.bin.105_k141_69145_9	seta	VFG046610	rpe	ribulose-phosphate 3-epimerase	Capsule	VF0543	Immune modulation	VFC0258	Francisella tularensis subsp. tularensis SCHU S4
part3_Kobe.bin.105_k141_69145_11	seta	VFG002189	cpsB/cdsA	phosphatidate cytidylyltransferase	Capsule	VF0361	Immune modulation	VFC0258	Enterococcus faecalis V583
part12_bin.109_k141_220666_3	seta	VFG001390	mprA	two-component response regulator MrpA	MprAB	VF0298	Regulation	VFC0301	Mycobacterium tuberculosis H37Rv
part12_bin.109_k141_220666_4	seta	VFG013365	wbaP/rfbP	undecaprenyl-phosphate galactosephosphotransferase	LOS	VF0044	Immune modulation	VFC0258	Haemophilus influenzae Rd KW20
part12_bin.109_k141_220666_48	seta	VFG001964	Cj1436c	aminotransferase	Capsule	VF0323	Immune modulation	VFC0258	Campylobacter jejuni subsp. jejuni NCTC 11168
part12_bin.109_k141_220666_69	seta	VFG001972	kpsD	capsule polysaccharide ABC transporter substrate-binding protein	Capsule	VF0323	Immune modulation	VFC0258	Campylobacter jejuni subsp. jejuni NCTC 11168
part12_bin.109_k141_220666_72	seta	VFG048468	fepD	iron-enterobactin transporter membrane protein	Ent	VF0562	Nutritional/Metabolic factor	VFC0272	Klebsiella pneumoniae subsp. pneumoniae NTUH-K2044
part12_bin.109_k141_332088_15	seta	VFG049133	acrA	acriflavine resistance protein A	AcrAB	VF0568	Antimicrobial activity/Competitive advantage	VFC0325	Klebsiella pneumoniae subsp. pneumoniae NTUH-K2044
part12_bin.109_k141_332088_16	seta	VFG049144	acrB	acriflavine resistance protein B	AcrAB	VF0568	Antimicrobial activity/Competitive advantage	VFC0325	Klebsiella pneumoniae subsp. pneumoniae NTUH-K2044
part12_bin.109_k141_332088_32	seta	VFG013496	lsgC	glycosyltransferase	LOS	VF0044	Immune modulation	VFC0258	Haemophilus influenzae Rd KW20
part12_bin.109_k141_332088_37	seta	VFG005930	GBS_RS06565	glycosyltransferase	Capsule	VF0274	Immune modulation	VFC0258	Streptococcus agalactiae NEM316
part12_bin.109_k141_277159_10	seta	VFG049133	acrA	acriflavine resistance protein A	AcrAB	VF0568	Antimicrobial activity/Competitive advantage	VFC0325	Klebsiella pneumoniae subsp. pneumoniae NTUH-K2044
part12_bin.109_k141_277159_11	seta	VFG037720	adeG	cation/multidrug efflux pump	AdeFGH efflux pump	VF0504	Biofilm	VFC0271	Acinetobacter baumannii ACICU
part12_bin.109_k141_277159_12	seta	VFG037010	mtrE	multidrug efflux pump channel protein MtrE	MtrCDE	VF0451	Antimicrobial activity/Competitive advantage	VFC0325	Neisseria meningitidis MC58
part12_bin.109_k141_2152464_25	seta	VFG013265	orfM	deoxyribonucleotide triphosphate pyrophosphatase	LOS	VF0044	Immune modulation	VFC0258	Haemophilus influenzae Rd KW20
part12_bin.109_k141_1491308_30	seta	VFG045305	rfbD	dTDP-4-dehydrorhamnose reductase	LPS	VF0171	Immune modulation	VFC0258	Legionella pneumophila subsp. pneumophila str. Philadelphia 1
part12_bin.109_k141_1491308_39	seta	VFG043345	fleR/flrC	sigma 54-dependent response regulator	Flagella	VF0157	Motility	VFC0204	Legionella pneumophila subsp. pneumophila str. Philadelphia 1
part12_bin.109_k141_1106222_8	seta	VFG042736	rpoN	RNA polymerase factor sigma-54	Type IV pili	VF0082	Adherence	VFC0001	Pseudomonas aeruginosa PAO1
part12_bin.109_k141_1106222_13	seta	VFG035923	aatC	ATP-binding protein AatC	Dispersin	VF0215	Others	VFC0346	Escherichia coli O44:H18 042
part12_bin.109_k141_1106222_49	seta	VFG002190	cpsA/uppS	undecaprenyl diphosphate synthase	Capsule	VF0361	Immune modulation	VFC0258	Enterococcus faecalis V583
part12_bin.109_k141_277833_6	seta	VFG000344	hitC	iron(III) ABC transporter, ATP-binding protein	HitABC	VF0268	Nutritional/Metabolic factor	VFC0272	Haemophilus influenzae Rd KW20
part12_bin.109_k141_277833_19	seta	VFG038840	flmH	short chain dehydrogenase/reductase family oxidoreductase	Polar flagella	VF0473	Motility	VFC0204	Aeromonas hydrophila ML09-119
part12_bin.109_k141_1988463_9	seta	VFG047690	pyrB	aspartate carbamoyltransferase	Pyrimidine biosynthesis	VF0558	Nutritional/Metabolic factor	VFC0272	Francisella tularensis subsp. tularensis SCHU S4
part12_bin.109_k141_1988463_14	seta	VFG050160	kpsU	3-deoxy-manno-octulosonate cytidylyltransferase	K1 capsule	VF0239	Invasion	VFC0083	Escherichia coli O45:K1:H7 str. S88
part12_bin.109_k141_1988463_33	seta	VFG002045	bvgS	virulence factors two-component system sensor histidine kinase BvgS	BvgAS	VF0336	Regulation	VFC0301	Bordetella pertussis Tohama I
part12_bin.109_k141_1988463_35	seta	VFG001867	sodB	superoxide dismutase	SodB	VF0169	Stress survival	VFC0282	Legionella pneumophila subsp. pneumophila str. Philadelphia 1
part12_bin.109_k141_224528_17	seta	VFG000344	hitC	iron(III) ABC transporter, ATP-binding protein	HitABC	VF0268	Nutritional/Metabolic factor	VFC0272	Haemophilus influenzae Rd KW20
part12_bin.109_k141_224528_21	seta	VFG002301	mig-5	putative carbonic anhydrase	Mig-5	VF0396	Antimicrobial activity/Competitive advantage	VFC0325	Salmonella enterica subsp. enterica serovar Typhimurium str. LT2
part12_bin.109_k141_224528_24	seta	VFG048830	gndA	NADP-dependent phosphogluconate dehydrogenase	Capsule	VF0560	Immune modulation	VFC0258	Klebsiella pneumoniae subsp. pneumoniae NTUH-K2044
part12_bin.109_k141_224528_25	seta	VFG048830	gndA	NADP-dependent phosphogluconate dehydrogenase	Capsule	VF0560	Immune modulation	VFC0258	Klebsiella pneumoniae subsp. pneumoniae NTUH-K2044
part12_bin.109_k141_224528_36	seta	VFG000344	hitC	iron(III) ABC transporter, ATP-binding protein	HitABC	VF0268	Nutritional/Metabolic factor	VFC0272	Haemophilus influenzae Rd KW20
part12_bin.109_k141_224528_46	seta	VFG002144	cdsN	Type III secretion system ATPase	TTSS	VF0344	Effector delivery system	VFC0086	Chlamydia trachomatis D/UW-3/CX
part12_bin.109_k141_998315_8	seta	VFG037720	adeG	cation/multidrug efflux pump	AdeFGH efflux pump	VF0504	Biofilm	VFC0271	Acinetobacter baumannii ACICU
part12_bin.109_k141_998315_9	seta	VFG037705	adeF	membrane-fusion protein	AdeFGH efflux pump	VF0504	Biofilm	VFC0271	Acinetobacter baumannii ACICU
part12_bin.109_k141_998315_14	seta	VFG047431	bplA	biotin--[acetyl-CoA-carboxylase] ligase	Biotin synthesis	VF0552	Nutritional/Metabolic factor	VFC0272	Francisella tularensis subsp. tularensis SCHU S4
part12_bin.109_k141_998315_39	seta	VFG013248	msbA	lipid transporter ATP-binding/permease	LOS	VF0044	Immune modulation	VFC0258	Haemophilus influenzae Rd KW20
part12_bin.109_k141_998315_68	seta	VFG001826	relA	Probable GTP pyrophosphokinase RelA (ATP:GTP 3'-pyrophosphotransferase) (PPGPP synthetase I) ((P)PPGPP synthetase) (GTP diphosphokinase)	RelA	VF0287	Regulation	VFC0301	Mycobacterium tuberculosis H37Rv
part12_bin.109_k141_998315_72	seta	VFG038723	AHML_RS07540	CobQ/CobB/MinD/ParA family protein	Polar flagella	VF0473	Motility	VFC0204	Aeromonas hydrophila ML09-119
part12_bin.109_k141_998315_74	seta	VFG052312	lpxB	lipid-A-disaccharide synthase	LPS	VF0370	Immune modulation	VFC0258	Bartonella henselae str. Houston-1
part12_bin.109_k141_998315_76	seta	VFG002189	cpsB/cdsA	phosphatidate cytidylyltransferase	Capsule	VF0361	Immune modulation	VFC0258	Enterococcus faecalis V583
part12_bin.109_k141_998315_92	seta	VFG015000	mucP	metalloprotease protease	Alginate	VF0091	Biofilm	VFC0271	Pseudomonas aeruginosa PAO1
part12_bin.109_k141_2044746_4	seta	VFG000348	hxuC	heme-hemopexin utilization protein C, haem receptor	HxuABC	VF0269	Nutritional/Metabolic factor	VFC0272	Haemophilus influenzae Rd KW20
part12_bin.109_k141_446849_17	seta	VFG005942	GBS_RS06570	glycosyltransferase	Capsule	VF0274	Immune modulation	VFC0258	Streptococcus agalactiae NEM316
part12_bin.109_k141_446849_51	seta	VFG000079	clpC	endopeptidase Clp ATP-binding chain C	ClpC	VF0072	Stress survival	VFC0282	Listeria monocytogenes EGD-e
part12_bin.109_k141_446849_60	seta	VFG005766	cylG	3-ketoacyl-ACP-reductase CylG	Beta-haemolysin/cytolysin	VF0279	Exotoxin	VFC0235	Streptococcus agalactiae NEM316
part12_bin.109_k141_1769035_2	seta	VFG014950	mucD	serine protease MucD precursor	Alginate	VF0091	Biofilm	VFC0271	Pseudomonas aeruginosa PAO1
part12_bin.109_k141_1769035_7	seta	VFG001390	mprA	two-component response regulator MrpA	MprAB	VF0298	Regulation	VFC0301	Mycobacterium tuberculosis H37Rv
part12_bin.109_k141_1549852_14	seta	VFG014369	fleS	two-component sensor	Flagella	VF0273	Motility	VFC0204	Pseudomonas aeruginosa PAO1
part12_bin.109_k141_1549852_15	seta	VFG050640	pilH	response regulator	TFP	VF1334	Adherence	VFC0001	Acinetobacter baumannii ACICU
part12_bin.109_k141_1549852_20	seta	VFG050113	cesC	ABC transporter ATP-binding protein, CesC	Cereulide	VF0583	Exotoxin	VFC0235	Bacillus cereus AH187
part12_bin.109_k141_1109961_82	seta	VFG038840	flmH	short chain dehydrogenase/reductase family oxidoreductase	Polar flagella	VF0473	Motility	VFC0204	Aeromonas hydrophila ML09-119
part12_bin.109_k141_1109961_85	seta	VFG001214	pilR	two-component response regulator PilR	Type IV pili	VF0082	Adherence	VFC0001	Pseudomonas aeruginosa PAO1
part12_bin.109_k141_1109961_99	seta	VFG049968	asbC	3,4-dihydroxybenzoic acid-AMP ligase AsbC	Petrobactin	VF0584	Nutritional/Metabolic factor	VFC0272	Bacillus anthracis str. Sterne
part12_bin.109_k141_1109961_103	seta	VFG011626	bvrR	response regulator transcription factor	BvrR-BvrS	VF0368	Regulation	VFC0301	Brucella melitensis bv. 1 str. 16M
part12_bin.109_k141_1109961_110	seta	VFG016046	pvdH	diaminobutyrate-2-oxoglutarate aminotransferase PvdH	Pyoverdine	VF0094	Nutritional/Metabolic factor	VFC0272	Pseudomonas aeruginosa PAO1
part12_bin.109_k141_1109961_140	seta	VFG005775	cylA	ABC (ATP-binding cassette) transporter CylA	Beta-haemolysin/cytolysin	VF0279	Exotoxin	VFC0235	Streptococcus agalactiae NEM316
part12_bin.109_k141_1109961_172	seta	VFG000493	ssrA	hybrid sensor histidine kinase/response regulator	TTSS (SPI-2 encode)	VF0321	Effector delivery system	VFC0086	Salmonella enterica subsp. enterica serovar Typhimurium str. LT2
part12_bin.109_k141_1109961_174	seta	VFG002228	wzt	O-antigen export system ATP-binding protein	LPS	VF0367	Immune modulation	VFC0258	Brucella melitensis bv. 1 str. 16M
part12_bin.109_k141_780178_2	seta	VFG001226	pilH	twitching motility protein PilH	Type IV pili	VF0082	Adherence	VFC0001	Pseudomonas aeruginosa PAO1
part12_bin.109_k141_780178_3	seta	VFG038144	galE	UDP-glucose 4-epimerase GalE	Capsule	VF0465	Immune modulation	VFC0258	Acinetobacter baumannii ACICU
part12_bin.109_k141_780178_29	seta	VFG000907	hlyB	Hemolysin B	Alpha-Hemolysin	VF0225	Exotoxin	VFC0235	Escherichia coli CFT073
part12_bin.109_k141_780178_30	seta	VFG002176	cylB	ABC-type transporter	Cytolysin	VF0356	Exotoxin	VFC0235	Enterococcus faecalis str. MMH594
part12_bin.109_k141_725434_9	seta	VFG045306	rfbB	dTDP-glucose 4,6-dehydratase	LPS	VF0171	Immune modulation	VFC0258	Legionella pneumophila subsp. pneumophila str. Philadelphia 1
part12_bin.109_k141_725434_12	seta	VFG000670	gtrB	bactoprenol glucosyl transferase	LPS	VF0124	Immune modulation	VFC0258	Shigella flexneri 2a str. 301
part12_bin.109_k141_725434_20	seta	VFG002230	wbkC	GDP-mannose 4,6-dehydratase / GDP-4-amino-4,6-dideoxy-D-mannose formyltransferase	LPS	VF0367	Immune modulation	VFC0258	Brucella melitensis bv. 1 str. 16M
part12_bin.109_k141_1662289_16	seta	VFG011626	bvrR	response regulator transcription factor	BvrR-BvrS	VF0368	Regulation	VFC0301	Brucella melitensis bv. 1 str. 16M
part12_bin.109_k141_946846_5	seta	VFG011072	btrS	RNA polymerase sigma factor	TTSS	VF0035	Effector delivery system	VFC0086	Bordetella pertussis Tohama I
part12_bin.109_k141_1111651_7	seta	VFG045309	LPG_RS03775	NAD-dependent epimerase/dehydratase family protein	LPS	VF0171	Immune modulation	VFC0258	Legionella pneumophila subsp. pneumophila str. Philadelphia 1
part12_bin.109_k141_1111651_29	seta	VFG049994	dhbA	2,3-dihydroxybenzoate-2,3-dehydrogenase, DhbA	Bacillibactin	VF0586	Nutritional/Metabolic factor	VFC0272	Bacillus cereus ATCC 10987
part12_bin.109_k141_1111651_55	seta	VFG001864	mip	macrophage infectivity potentiator Mip	Mip	VF0153	Post-translational modification	VFC0315	Legionella pneumophila subsp. pneumophila str. Philadelphia 1
part12_bin.109_k141_1111651_58	seta	VFG007946	Rv2957	PGL/p-HBAD biosynthesis glycosyltransferase	PDIM	VF0309	Immune modulation	VFC0258	Mycobacterium tuberculosis H37Rv
part12_bin.109_k141_1111651_63	seta	VFG045300	legI	N,N'-diacetyllegionaminate synthase	LPS	VF0171	Immune modulation	VFC0258	Legionella pneumophila subsp. pneumophila str. Philadelphia 1
part12_bin.109_k141_1554354_4	seta	VFG047055	wbtK	glycosyltransferase	LPS	VF0542	Immune modulation	VFC0258	Francisella tularensis subsp. tularensis SCHU S4
part12_bin.109_k141_1554354_10	seta	VFG045531	LPG_RS08320	Dot/Icm type IV secretion system effector	Dot/Icm T4SS secreted effectors	VF0798	Effector delivery system	VFC0086	Legionella pneumophila subsp. pneumophila str. Philadelphia 1
part12_bin.109_k141_1554354_49	seta	VFG050114	cesB	Cereulide synthetase B, CesB	Cereulide	VF0583	Exotoxin	VFC0235	Bacillus cereus AH187
part12_bin.109_k141_1388408_2	seta	VFG001887	relA	GTP diphosphokinase	RelA	VF0260	Regulation	VFC0301	Legionella pneumophila subsp. pneumophila str. Philadelphia 1
part12_bin.109_k141_1388408_3	seta	VFG001887	relA	GTP diphosphokinase	RelA	VF0260	Regulation	VFC0301	Legionella pneumophila subsp. pneumophila str. Philadelphia 1
part12_bin.109_k141_1388408_11	seta	VFG049159	clbM	precolibactin export MATE transporter ClbM	Colibactin	VF0573	Exotoxin	VFC0235	Klebsiella pneumoniae subsp. pneumoniae 1084
part12_bin.109_k141_1388408_14	seta	VFG035923	aatC	ATP-binding protein AatC	Dispersin	VF0215	Others	VFC0346	Escherichia coli O44:H18 042
part12_bin.109_k141_1388408_16	seta	VFG001214	pilR	two-component response regulator PilR	Type IV pili	VF0082	Adherence	VFC0001	Pseudomonas aeruginosa PAO1
part12_bin.109_k141_1388408_17	seta	VFG050685	pilS	PAS domain-containing sensor histidine kinase	TFP	VF1334	Adherence	VFC0001	Acinetobacter baumannii ACICU
part12_bin.109_k141_785204_11	seta	VFG050222	glgX	glycogen hydrolase	TTSS secreted effectors	VF0711	Effector delivery system	VFC0086	Chlamydia trachomatis D/UW-3/CX
part12_bin.109_k141_785204_15	seta	VFG001390	mprA	two-component response regulator MrpA	MprAB	VF0298	Regulation	VFC0301	Mycobacterium tuberculosis H37Rv
part12_bin.109_k141_1612426_12	seta	VFG001390	mprA	two-component response regulator MrpA	MprAB	VF0298	Regulation	VFC0301	Mycobacterium tuberculosis H37Rv
part12_bin.109_k141_1612426_35	seta	VFG045567	LPG_RS11920	Dot/Icm type IV secretion system effector	Dot/Icm T4SS secreted effectors	VF0798	Effector delivery system	VFC0086	Legionella pneumophila subsp. pneumophila str. Philadelphia 1
part12_bin.109_k141_1612426_39	seta	VFG011528	manCcore	mannose-1-phosphate guanylyltransferase/mannose-6-phosphate isomerase	LPS	VF0367	Immune modulation	VFC0258	Brucella melitensis bv. 1 str. 16M
part12_bin.109_k141_1063294_24	seta	VFG001412	sigH	ECF RNA polymerase sigma factor SigH	SigH	VF0296	Regulation	VFC0301	Mycobacterium tuberculosis H37Rv
part12_bin.109_k141_1063294_30	seta	VFG013248	msbA	lipid transporter ATP-binding/permease	LOS	VF0044	Immune modulation	VFC0258	Haemophilus influenzae Rd KW20
part12_bin.109_k141_1063294_36	seta	VFG011430	acpXL	acyl carrier protein	LPS	VF0367	Immune modulation	VFC0258	Brucella melitensis bv. 1 str. 16M
part12_bin.109_k141_1063294_37	seta	VFG007857	ppsD	phthiocerol synthesis polyketide synthase type I PpsD	PDIM	VF0309	Immune modulation	VFC0258	Mycobacterium tuberculosis H37Rv
part12_bin.109_k141_2053496_3	seta	VFG007158	vscN	type III secretion system ATPase VscN	T3SS1	VF0408	Effector delivery system	VFC0086	Vibrio parahaemolyticus RIMD 2210633
part12_bin.109_k141_2053496_10	seta	VFG033536	escN	ATPase EscN	TTSS	VF0172	Effector delivery system	VFC0086	Escherichia coli O127:H6 str. E2348/69
part12_bin.109_k141_2053496_22	seta	VFG045305	rfbD	dTDP-4-dehydrorhamnose reductase	LPS	VF0171	Immune modulation	VFC0258	Legionella pneumophila subsp. pneumophila str. Philadelphia 1
part12_bin.109_k141_2053496_25	seta	VFG001390	mprA	two-component response regulator MrpA	MprAB	VF0298	Regulation	VFC0301	Mycobacterium tuberculosis H37Rv
part12_bin.109_k141_2053496_26	seta	VFG001213	pilS	two-component sensor PilS	Type IV pili	VF0082	Adherence	VFC0001	Pseudomonas aeruginosa PAO1
part12_bin.109_k141_2054116_1	seta	VFG047708	carB	carbamoyl phosphate synthase large subunit	Pyrimidine biosynthesis	VF0558	Nutritional/Metabolic factor	VFC0272	Francisella tularensis subsp. tularensis SCHU S4
part12_bin.109_k141_2054116_2	seta	VFG047726	carA	carbamoyl phosphate synthase small subunit	Pyrimidine biosynthesis	VF0558	Nutritional/Metabolic factor	VFC0272	Francisella tularensis subsp. tularensis SCHU S4
part12_bin.109_k141_2054116_5	seta	VFG047111	wbtH	asparagine synthase (glutamine-hydrolyzing)	LPS	VF0542	Immune modulation	VFC0258	Francisella tularensis subsp. tularensis SCHU S4
part12_bin.109_k141_2054116_10	seta	VFG015551	phzH	phenazine-modifying enzyme	Pyocyanin	VF0100	Nutritional/Metabolic factor	VFC0272	Pseudomonas aeruginosa PAO1
part12_bin.109_k141_2054116_42	seta	VFG005766	cylG	3-ketoacyl-ACP-reductase CylG	Beta-haemolysin/cytolysin	VF0279	Exotoxin	VFC0235	Streptococcus agalactiae NEM316
part12_bin.109_k141_2054116_48	seta	VFG037720	adeG	cation/multidrug efflux pump	AdeFGH efflux pump	VF0504	Biofilm	VFC0271	Acinetobacter baumannii ACICU
part12_bin.109_k141_2054116_60	seta	VFG047401	feoB	Fe(2+) transporter permease subunit FeoB	FupA	VF0550	Nutritional/Metabolic factor	VFC0272	Francisella tularensis subsp. tularensis SCHU S4
part12_bin.109_k141_2054116_63	seta	VFG001008	spa47	type III secretion system ATPase spa47	TTSS	VF0118	Effector delivery system	VFC0086	Shigella flexneri 2a str. 301
part12_bin.109_k141_2054116_81	seta	VFG037100	msrA/B(pilB)	trifunctional thioredoxin/methionine sulfoxide reductase A/B protein	MsrAB	VF0456	Stress survival	VFC0282	Neisseria meningitidis MC58
part12_bin.109_k141_2054116_101	seta	VFG011626	bvrR	response regulator transcription factor	BvrR-BvrS	VF0368	Regulation	VFC0301	Brucella melitensis bv. 1 str. 16M
part12_bin.109_k141_2054116_110	seta	VFG002045	bvgS	virulence factors two-component system sensor histidine kinase BvgS	BvgAS	VF0336	Regulation	VFC0301	Bordetella pertussis Tohama I
part12_bin.109_k141_678530_22	seta	VFG001390	mprA	two-component response regulator MrpA	MprAB	VF0298	Regulation	VFC0301	Mycobacterium tuberculosis H37Rv
part12_bin.109_k141_678530_26	seta	VFG037720	adeG	cation/multidrug efflux pump	AdeFGH efflux pump	VF0504	Biofilm	VFC0271	Acinetobacter baumannii ACICU
part12_bin.109_k141_678530_36	seta	VFG045533	LPG_RS08350	Dot/Icm type IV secretion system effector	Dot/Icm T4SS secreted effectors	VF0798	Effector delivery system	VFC0086	Legionella pneumophila subsp. pneumophila str. Philadelphia 1
part12_bin.109_k141_678530_51	seta	VFG038840	flmH	short chain dehydrogenase/reductase family oxidoreductase	Polar flagella	VF0473	Motility	VFC0204	Aeromonas hydrophila ML09-119
part12_bin.109_k141_1836466_4	seta	VFG037537	ACICU_RS04605	YbaN family protein	HemO cluster	VF0636	Nutritional/Metabolic factor	VFC0272	Acinetobacter baumannii ACICU
part12_bin.109_k141_1836466_20	seta	VFG049160	clbN	colibactin non-ribosomal peptide synthetase ClbN	Colibactin	VF0573	Exotoxin	VFC0235	Klebsiella pneumoniae subsp. pneumoniae 1084
part12_bin.109_k141_1836466_21	seta	VFG002364	YE_RS15425	GDP-L-fucose synthase	O-antigen	VF0392	Immune modulation	VFC0258	Yersinia enterocolitica subsp. enterocolitica 8081
part12_bin.109_k141_1836466_22	seta	VFG002225	gmd	GDP-mannose 4,6-dehydratase	LPS	VF0367	Immune modulation	VFC0258	Brucella melitensis bv. 1 str. 16M
part12_bin.109_k141_679039_5	seta	VFG047022	wbtM	dTDP-D-glucose 4,6-dehydratase	LPS	VF0542	Immune modulation	VFC0258	Francisella tularensis subsp. tularensis SCHU S4
part12_bin.109_k141_515316_41	seta	VFG002045	bvgS	virulence factors two-component system sensor histidine kinase BvgS	BvgAS	VF0336	Regulation	VFC0301	Bordetella pertussis Tohama I
part12_bin.109_k141_515316_44	seta	VFG002525	cheY	chemotaxis protein CheY	Flagella	VF0430	Motility	VFC0204	Burkholderia pseudomallei K96243
part12_bin.109_k141_515316_69	seta	VFG045303	LPG_RS03745	aminotransferase class I/II-fold pyridoxal phosphate-dependent enzyme	LPS	VF0171	Immune modulation	VFC0258	Legionella pneumophila subsp. pneumophila str. Philadelphia 1
part12_bin.109_k141_515316_73	seta	VFG038091	ACICU_RS00475	sugar transferase	Capsule	VF0465	Immune modulation	VFC0258	Acinetobacter baumannii ACICU
part12_bin.109_k141_515316_74	seta	VFG038119	ACICU_RS00485	nucleotide sugar dehydrogenase	Capsule	VF0465	Immune modulation	VFC0258	Acinetobacter baumannii ACICU
part12_bin.109_k141_515316_75	seta	VFG001308	cap8L	type 8 capsular polysaccharide synthesis protein Cap8L	Capsule	VF0003	Immune modulation	VFC0258	Staphylococcus aureus subsp. aureus MW2
part12_bin.109_k141_515316_84	seta	VFG045300	legI	N,N'-diacetyllegionaminate synthase	LPS	VF0171	Immune modulation	VFC0258	Legionella pneumophila subsp. pneumophila str. Philadelphia 1
part12_bin.109_k141_515316_86	seta	VFG047039	wbtL	glucose-1-phosphate thymidylyltransferase	LPS	VF0542	Immune modulation	VFC0258	Francisella tularensis subsp. tularensis SCHU S4
part12_bin.109_k141_515316_111	seta	VFG013390	lpxA	UDP-N-acetylglucosamine acyltransferase	LOS	VF0044	Immune modulation	VFC0258	Haemophilus influenzae Rd KW20
part12_bin.109_k141_515316_112	seta	VFG013412	lpxC	UDP-3-O-(R-3-hydroxymyristoyl)-N-acetylglucosamine deacetylase	LOS	VF0044	Immune modulation	VFC0258	Haemophilus influenzae Rd KW20
part12_bin.109_k141_515316_113	seta	VFG047274	lpxD	UDP-3-O-[3-hydroxymyristoyl] glucosamine N-acyltransferase	LPS	VF0542	Immune modulation	VFC0258	Francisella tularensis subsp. tularensis SCHU S4
part12_bin.109_k141_515316_124	seta	VFG047582	purCD	fusion protein PurC/PurD	Purine biosynthesis	VF0559	Nutritional/Metabolic factor	VFC0272	Francisella tularensis subsp. tularensis SCHU S4
part12_bin.109_k141_515316_162	seta	VFG001417	panC	pantothenate synthetase	PanC/PanD	VF0319	Nutritional/Metabolic factor	VFC0272	Mycobacterium tuberculosis H37Rv
part12_bin.109_k141_515316_163	seta	VFG001416	panD	aspartate 1-decarboxylase	PanC/PanD	VF0319	Nutritional/Metabolic factor	VFC0272	Mycobacterium tuberculosis H37Rv
part12_bin.109_k141_515316_174	seta	VFG050113	cesC	ABC transporter ATP-binding protein, CesC	Cereulide	VF0583	Exotoxin	VFC0235	Bacillus cereus AH187
part12_bin.109_k141_515316_177	seta	VFG011414	kdsA	2-dehydro-3-deoxyphosphooctonate aldolase	LPS	VF0367	Immune modulation	VFC0258	Brucella melitensis bv. 1 str. 16M
part12_bin.109_k141_1287896_6	seta	VFG000034	bplE	probable glycosyl transferase	LPS	VF0033	Immune modulation	VFC0258	Bordetella pertussis Tohama I
part12_bin.109_k141_1287896_8	seta	VFG001303	cap8G	type 8 capsular polysaccharide synthesis protein Cap8G	Capsule	VF0003	Immune modulation	VFC0258	Staphylococcus aureus subsp. aureus MW2
part12_bin.109_k141_1287896_10	seta	VFG001301	cap8E	type 8 capsular polysaccharide synthesis protein Cap8E	Capsule	VF0003	Immune modulation	VFC0258	Staphylococcus aureus subsp. aureus MW2
part12_bin.109_k141_1287896_15	seta	VFG037897	tviB	Vi polysaccharide biosynthesis UDP-N-acetylglucosamine C-6 dehydrogenase TviB	Capsule	VF0465	Immune modulation	VFC0258	Acinetobacter baumannii ACICU
part12_bin.109_k141_1287896_21	seta	VFG047039	wbtL	glucose-1-phosphate thymidylyltransferase	LPS	VF0542	Immune modulation	VFC0258	Francisella tularensis subsp. tularensis SCHU S4
part12_bin.109_k141_1287896_28	seta	VFG038119	ACICU_RS00485	nucleotide sugar dehydrogenase	Capsule	VF0465	Immune modulation	VFC0258	Acinetobacter baumannii ACICU
part12_bin.109_k141_1287896_31	seta	VFG047022	wbtM	dTDP-D-glucose 4,6-dehydratase	LPS	VF0542	Immune modulation	VFC0258	Francisella tularensis subsp. tularensis SCHU S4
part12_bin.109_k141_1287896_32	seta	VFG047176	wbtD	galacturonosyl transferase	LPS	VF0542	Immune modulation	VFC0258	Francisella tularensis subsp. tularensis SCHU S4
part12_bin.109_k141_1287896_34	seta	VFG050281	vpsI	exopolysaccharide biosynthesis glycosyltransferase VpsI	VPS	VF0615	Biofilm	VFC0271	Vibrio cholerae O1 biovar El Tor str. N16961
part12_bin.109_k141_1287896_44	seta	VFG047039	wbtL	glucose-1-phosphate thymidylyltransferase	LPS	VF0542	Immune modulation	VFC0258	Francisella tularensis subsp. tularensis SCHU S4
part12_bin.109_k141_1287896_53	seta	VFG001300	cap8D	type 8 capsular polysaccharide synthesis protein Cap8D	Capsule	VF0003	Immune modulation	VFC0258	Staphylococcus aureus subsp. aureus MW2
part12_bin.109_k141_1287896_62	seta	VFG037118	recN	DNA repair protein RecN	RecN	VF0457	Stress survival	VFC0282	Neisseria meningitidis MC58
part12_bin.109_k141_1122907_3	seta	VFG039696	coxFIC1	Coxiella Dot/Icm type IVB secretion system translocated effector	T4SS secreted effectors	VF0696	Effector delivery system	VFC0086	Coxiella burnetii RSA 493
part12_bin.109_k141_1122907_27	seta	VFG013248	msbA	lipid transporter ATP-binding/permease	LOS	VF0044	Immune modulation	VFC0258	Haemophilus influenzae Rd KW20
part12_bin.109_k141_1122907_28	seta	VFG013248	msbA	lipid transporter ATP-binding/permease	LOS	VF0044	Immune modulation	VFC0258	Haemophilus influenzae Rd KW20
part12_bin.109_k141_1122907_55	seta	VFG002420	adsA	Adenosine synthase A	AdsA	VF0422	Immune modulation	VFC0258	Staphylococcus aureus subsp. aureus MW2
part12_bin.109_k141_1122907_61	seta	VFG014103	wbpE	UDP-2-acetamido-2-deoxy-3-oxo-D-glucuronate aminotransferase	LPS	VF0085	Immune modulation	VFC0258	Pseudomonas aeruginosa PAO1
part12_bin.109_k141_1122907_68	seta	VFG044333	fyuA	yersiniabactin receptor FyuA	Ybt	VF0564	Nutritional/Metabolic factor	VFC0272	Klebsiella pneumoniae subsp. pneumoniae NTUH-K2044
part12_bin.109_k141_1016037_14	seta	VFG036938	farA	fatty acid efflux system protein FarA	FarAB	VF0450	Antimicrobial activity/Competitive advantage	VFC0325	Neisseria meningitidis MC58
part12_bin.109_k141_1016037_23	seta	VFG000028	brkB	serum resistance protein	Brk	VF0034	Immune modulation	VFC0258	Bordetella pertussis Tohama I
part12_bin.109_k141_1344940_24	seta	VFG000493	ssrA	hybrid sensor histidine kinase/response regulator	TTSS (SPI-2 encode)	VF0321	Effector delivery system	VFC0086	Salmonella enterica subsp. enterica serovar Typhimurium str. LT2
part12_bin.109_k141_1344940_25	seta	VFG001390	mprA	two-component response regulator MrpA	MprAB	VF0298	Regulation	VFC0301	Mycobacterium tuberculosis H37Rv
part12_bin.109_k141_1898472_8	seta	VFG000574	mgtB	Mg2+ transport protein	MgtBC	VF0106	Nutritional/Metabolic factor	VFC0272	Salmonella enterica subsp. enterica serovar Typhimurium str. LT2
part12_bin.109_k141_1898472_22	seta	VFG002064	dotU1	type VI secretion system protein DotU	HSI-1	VF0334	Effector delivery system	VFC0086	Pseudomonas aeruginosa PAO1
part12_bin.109_k141_1898472_41	seta	VFG000907	hlyB	Hemolysin B	Alpha-Hemolysin	VF0225	Exotoxin	VFC0235	Escherichia coli CFT073
part12_bin.109_k141_1566104_18	seta	VFG045531	LPG_RS08320	Dot/Icm type IV secretion system effector	Dot/Icm T4SS secreted effectors	VF0798	Effector delivery system	VFC0086	Legionella pneumophila subsp. pneumophila str. Philadelphia 1
part12_bin.109_k141_412003_9	seta	VFG005775	cylA	ABC (ATP-binding cassette) transporter CylA	Beta-haemolysin/cytolysin	VF0279	Exotoxin	VFC0235	Streptococcus agalactiae NEM316
part12_bin.109_k141_412003_13	seta	VFG000077	clpP	ATP-dependent Clp protease proteolytic subunit	ClpP	VF0074	Stress survival	VFC0282	Listeria monocytogenes EGD-e
part12_bin.109_k141_412003_28	seta	VFG047708	carB	carbamoyl phosphate synthase large subunit	Pyrimidine biosynthesis	VF0558	Nutritional/Metabolic factor	VFC0272	Francisella tularensis subsp. tularensis SCHU S4
part12_bin.109_k141_1956122_6	seta	VFG043319	fleQ	transcriptional regulator FleQ	Flagella	VF0157	Motility	VFC0204	Legionella pneumophila subsp. pneumophila str. Philadelphia 1
part12_bin.109_k141_1956122_7	seta	VFG043391	pdxA	4-hydroxythreonine-4-phosphate dehydrogenase	Flagella	VF0051	Motility	VFC0204	Helicobacter pylori 26695
part12_bin.109_k141_1956122_11	seta	VFG040705	tlyC	hemolysin C	TlyC	VF0489	Exoenzyme	VFC0251	Rickettsia typhi str. Wilmington
part12_bin.109_k141_1956122_22	seta	VFG002045	bvgS	virulence factors two-component system sensor histidine kinase BvgS	BvgAS	VF0336	Regulation	VFC0301	Bordetella pertussis Tohama I
part12_bin.109_k141_1956122_30	seta	VFG000121	algU	alginate biosynthesis protein AlgZ/FimS	Alginate	VF0091	Biofilm	VFC0271	Pseudomonas aeruginosa PAO1
part12_bin.109_k141_1956122_34	seta	VFG001412	sigH	ECF RNA polymerase sigma factor SigH	SigH	VF0296	Regulation	VFC0301	Mycobacterium tuberculosis H37Rv
part12_bin.109_k141_1956122_40	seta	VFG038840	flmH	short chain dehydrogenase/reductase family oxidoreductase	Polar flagella	VF0473	Motility	VFC0204	Aeromonas hydrophila ML09-119
part12_bin.109_k141_1956122_51	seta	VFG034679	ibeB	Cu(+)/Ag(+) efflux RND transporter outer membrane channel CusC	Ibes	VF0237	Invasion	VFC0083	Escherichia coli O45:K1:H7 str. S88
part12_bin.109_k141_1956122_52	seta	VFG037720	adeG	cation/multidrug efflux pump	AdeFGH efflux pump	VF0504	Biofilm	VFC0271	Acinetobacter baumannii ACICU
part12_bin.109_k141_1956122_54	seta	VFG049133	acrA	acriflavine resistance protein A	AcrAB	VF0568	Antimicrobial activity/Competitive advantage	VFC0325	Klebsiella pneumoniae subsp. pneumoniae NTUH-K2044
part12_bin.109_k141_965339_17	seta	VFG024730	pks1	polyketide synthase	PDIM	VF0309	Immune modulation	VFC0258	Mycobacterium tuberculosis H37Rv
part12_bin.109_k141_965339_26	seta	VFG001404	ahpC	alkyl hydroperoxide reductase subunit AhpC	AhpC	VF0306	Stress survival	VFC0282	Mycobacterium tuberculosis H37Rv
part12_bin.109_k141_576815_14	seta	VFG036974	mtrC	membrane fusion protein MtrC	MtrCDE	VF0451	Antimicrobial activity/Competitive advantage	VFC0325	Neisseria meningitidis MC58
part12_bin.109_k141_576815_15	seta	VFG036992	mtrD	multiple transferable resistance system protein MtrD	MtrCDE	VF0451	Antimicrobial activity/Competitive advantage	VFC0325	Neisseria meningitidis MC58
part12_bin.109_k141_576815_16	seta	VFG049144	acrB	acriflavine resistance protein B	AcrAB	VF0568	Antimicrobial activity/Competitive advantage	VFC0325	Klebsiella pneumoniae subsp. pneumoniae NTUH-K2044
part12_bin.109_k141_576815_17	seta	VFG044165	entS	enterobactin exporter, iron-regulated	Enterobactin	VF0228	Nutritional/Metabolic factor	VFC0272	Escherichia coli CFT073
part12_bin.109_k141_576815_18	seta	VFG000167	pchR	transcriptional regulator PchR	Pyochelin	VF0095	Nutritional/Metabolic factor	VFC0272	Pseudomonas aeruginosa PAO1
part12_bin.109_k141_576815_20	seta	VFG001390	mprA	two-component response regulator MrpA	MprAB	VF0298	Regulation	VFC0301	Mycobacterium tuberculosis H37Rv
part12_bin.109_k141_1513637_13	seta	VFG045566	LPG_RS11860	Dot/Icm type IV secretion system effector	Dot/Icm T4SS secreted effectors	VF0798	Effector delivery system	VFC0086	Legionella pneumophila subsp. pneumophila str. Philadelphia 1
part12_bin.109_k141_1513637_36	seta	VFG005787	cylI	putative 3-ketoacyl-ACP synthase CylI	Beta-haemolysin/cytolysin	VF0279	Exotoxin	VFC0235	Streptococcus agalactiae NEM316
part12_bin.109_k141_1513637_45	seta	VFG016058	pvdL	peptide synthase PvdL	Pyoverdine	VF0094	Nutritional/Metabolic factor	VFC0272	Pseudomonas aeruginosa PAO1
part12_bin.109_k141_1513637_46	seta	VFG002045	bvgS	virulence factors two-component system sensor histidine kinase BvgS	BvgAS	VF0336	Regulation	VFC0301	Bordetella pertussis Tohama I
part12_bin.109_k141_1513637_55	seta	VFG000872	fimE	Type 1 fimbriae Regulatory protein fimE	Type 1 fimbriae	VF0221	Adherence	VFC0001	Escherichia coli CFT073
part12_bin.109_k141_1403092_8	seta	VFG000493	ssrA	hybrid sensor histidine kinase/response regulator	TTSS (SPI-2 encode)	VF0321	Effector delivery system	VFC0086	Salmonella enterica subsp. enterica serovar Typhimurium str. LT2
part12_bin.109_k141_1403092_14	seta	VFG001390	mprA	two-component response regulator MrpA	MprAB	VF0298	Regulation	VFC0301	Mycobacterium tuberculosis H37Rv
part12_bin.109_k141_1403092_22	seta	VFG052340	pmrA	response regulator PmrA	PmrAB	VF1355	Regulation	VFC0301	Salmonella enterica subsp. enterica serovar Typhimurium str. LT2
part12_bin.109_k141_1403092_25	seta	VFG001444	aslA	putative arylsulfatase	AslA	VF0238	Invasion	VFC0083	Escherichia coli O18:K1:H7 str. RS218
part12_bin.109_k141_1403092_47	seta	VFG043648	rpoS	RNA polymerase sigma factor RpoS	Type IV pili	VF0082	Adherence	VFC0001	Pseudomonas aeruginosa PAO1
part12_bin.109_k141_1351751_30	seta	VFG024776	fadD29	long-chain-fatty-acid--AMP ligase FadD29	PDIM	VF0309	Immune modulation	VFC0258	Mycobacterium tuberculosis H37Rv
part12_bin.109_k141_1351751_37	seta	VFG001390	mprA	two-component response regulator MrpA	MprAB	VF0298	Regulation	VFC0301	Mycobacterium tuberculosis H37Rv
part12_bin.109_k141_248525_1	seta	VFG038840	flmH	short chain dehydrogenase/reductase family oxidoreductase	Polar flagella	VF0473	Motility	VFC0204	Aeromonas hydrophila ML09-119
part12_bin.109_k141_248525_18	seta	VFG045531	LPG_RS08320	Dot/Icm type IV secretion system effector	Dot/Icm T4SS secreted effectors	VF0798	Effector delivery system	VFC0086	Legionella pneumophila subsp. pneumophila str. Philadelphia 1
part12_bin.109_k141_248525_23	seta	VFG001971	kpsF	D-arabinose 5-phosphate isomerase	Capsule	VF0323	Immune modulation	VFC0258	Campylobacter jejuni subsp. jejuni NCTC 11168
part12_bin.109_k141_304969_28	seta	VFG044326	ybtP	yersiniabactin ABC transporter ATP-binding/permease protein YbtP	Ybt	VF0564	Nutritional/Metabolic factor	VFC0272	Klebsiella pneumoniae subsp. pneumoniae NTUH-K2044
part12_bin.109_k141_1188417_1	seta	VFG049148	clbB	colibactin hybrid non-ribosomal peptide synthetase/type I polyketide synthase ClbB	Colibactin	VF0573	Exotoxin	VFC0235	Klebsiella pneumoniae subsp. pneumoniae 1084
part12_bin.109_k141_1188417_35	seta	VFG037678	pgaC	poly-beta-1,6 N-acetyl-D-glucosamine synthase	PNAG	VF0472	Biofilm	VFC0271	Acinetobacter baumannii ACICU
part12_bin.109_k141_1188417_65	seta	VFG013327	manB/yhxB	phosphomannomutase	LOS	VF0044	Immune modulation	VFC0258	Haemophilus influenzae Rd KW20
part12_bin.109_k141_1188417_73	seta	VFG001390	mprA	two-component response regulator MrpA	MprAB	VF0298	Regulation	VFC0301	Mycobacterium tuberculosis H37Rv
part12_bin.109_k141_1188417_75	seta	VFG000574	mgtB	Mg2+ transport protein	MgtBC	VF0106	Nutritional/Metabolic factor	VFC0272	Salmonella enterica subsp. enterica serovar Typhimurium str. LT2
part12_bin.109_k141_1188417_81	seta	VFG001888	letS	hybrid sensor histidine kinase/response regulator	LetA/S	VF0262	Regulation	VFC0301	Legionella pneumophila subsp. pneumophila str. Philadelphia 1
part12_bin.109_k141_1188417_99	seta	VFG040705	tlyC	hemolysin C	TlyC	VF0489	Exoenzyme	VFC0251	Rickettsia typhi str. Wilmington
part12_bin.109_k141_1188417_115	seta	VFG043346	fleS/flrB	flagellar sensor histidine kinase FleS	Flagella	VF0157	Motility	VFC0204	Legionella pneumophila subsp. pneumophila str. Philadelphia 1
part12_bin.109_k141_1188417_116	seta	VFG001214	pilR	two-component response regulator PilR	Type IV pili	VF0082	Adherence	VFC0001	Pseudomonas aeruginosa PAO1
part12_bin.109_k141_1188417_132	seta	VFG035923	aatC	ATP-binding protein AatC	Dispersin	VF0215	Others	VFC0346	Escherichia coli O44:H18 042
part12_bin.109_k141_1188417_137	seta	VFG002516	flgJ	flagellar rod assembly protein/muramidase FlgJ	Flagella	VF0430	Motility	VFC0204	Burkholderia pseudomallei K96243
part12_bin.109_k141_916840_1	seta	VFG001444	aslA	putative arylsulfatase	AslA	VF0238	Invasion	VFC0083	Escherichia coli O18:K1:H7 str. RS218
part12_bin.109_k141_364245_2	seta	VFG045307	pgi	glucose-6-phosphate isomerase	LPS	VF0171	Immune modulation	VFC0258	Legionella pneumophila subsp. pneumophila str. Philadelphia 1
part12_bin.109_k141_364245_18	seta	VFG052340	pmrA	response regulator PmrA	PmrAB	VF1355	Regulation	VFC0301	Salmonella enterica subsp. enterica serovar Typhimurium str. LT2
part12_bin.109_k141_644436_23	seta	VFG037010	mtrE	multidrug efflux pump channel protein MtrE	MtrCDE	VF0451	Antimicrobial activity/Competitive advantage	VFC0325	Neisseria meningitidis MC58
part12_bin.109_k141_644436_24	seta	VFG037010	mtrE	multidrug efflux pump channel protein MtrE	MtrCDE	VF0451	Antimicrobial activity/Competitive advantage	VFC0325	Neisseria meningitidis MC58
part12_bin.109_k141_644436_25	seta	VFG049144	acrB	acriflavine resistance protein B	AcrAB	VF0568	Antimicrobial activity/Competitive advantage	VFC0325	Klebsiella pneumoniae subsp. pneumoniae NTUH-K2044
part12_bin.109_k141_644436_26	seta	VFG037720	adeG	cation/multidrug efflux pump	AdeFGH efflux pump	VF0504	Biofilm	VFC0271	Acinetobacter baumannii ACICU
part12_bin.109_k141_644436_27	seta	VFG049133	acrA	acriflavine resistance protein A	AcrAB	VF0568	Antimicrobial activity/Competitive advantage	VFC0325	Klebsiella pneumoniae subsp. pneumoniae NTUH-K2044
part12_bin.109_k141_145493_1	seta	VFG002365	gmd	GDP-mannose 4,6-dehydratase	O-antigen	VF0392	Immune modulation	VFC0258	Yersinia enterocolitica subsp. enterocolitica 8081
part12_bin.109_k141_145493_9	seta	VFG014106	hisH2	imidazole glycerol phosphate synthase subunit HisH	LPS	VF0085	Immune modulation	VFC0258	Pseudomonas aeruginosa PAO1
part12_bin.109_k141_145493_13	seta	VFG035923	aatC	ATP-binding protein AatC	Dispersin	VF0215	Others	VFC0346	Escherichia coli O44:H18 042
part12_bin.109_k141_920026_4	seta	VFG049144	acrB	acriflavine resistance protein B	AcrAB	VF0568	Antimicrobial activity/Competitive advantage	VFC0325	Klebsiella pneumoniae subsp. pneumoniae NTUH-K2044
part12_bin.109_k141_920026_5	seta	VFG036992	mtrD	multiple transferable resistance system protein MtrD	MtrCDE	VF0451	Antimicrobial activity/Competitive advantage	VFC0325	Neisseria meningitidis MC58
part12_bin.109_k141_700020_3	seta	VFG001390	mprA	two-component response regulator MrpA	MprAB	VF0298	Regulation	VFC0301	Mycobacterium tuberculosis H37Rv
part12_bin.109_k141_1861009_20	seta	VFG046465	tufA	elongation factor Tu	EF-Tu	VF0460	Adherence	VFC0001	Francisella tularensis subsp. tularensis SCHU S4
part12_bin.109_k141_489135_19	seta	VFG002361	galE	UDP-glucose 4-epimerase GalE	O-antigen	VF0392	Immune modulation	VFC0258	Yersinia enterocolitica subsp. enterocolitica 8081
part12_bin.109_k141_489135_35	seta	VFG000449	fimZ	DNA-binding response regulator	Type 1 fimbriae	VF0102	Adherence	VFC0001	Salmonella enterica subsp. enterica serovar Typhimurium str. LT2
part12_bin.109_k141_1370423_12	seta	VFG001412	sigH	ECF RNA polymerase sigma factor SigH	SigH	VF0296	Regulation	VFC0301	Mycobacterium tuberculosis H37Rv
part12_bin.109_k141_1370423_13	seta	VFG001412	sigH	ECF RNA polymerase sigma factor SigH	SigH	VF0296	Regulation	VFC0301	Mycobacterium tuberculosis H37Rv
part12_bin.109_k141_1981917_1	seta	VFG050113	cesC	ABC transporter ATP-binding protein, CesC	Cereulide	VF0583	Exotoxin	VFC0235	Bacillus cereus AH187
part12_bin.109_k141_1929526_8	seta	VFG000119	algR	alginate biosynthesis regulatory protein AlgR	Alginate	VF0091	Biofilm	VFC0271	Pseudomonas aeruginosa PAO1
part12_bin.109_k141_1929526_9	seta	VFG039691	CBU_2076	Coxiella Dot/Icm type IVB secretion system translocated effector	T4SS secreted effectors	VF0696	Effector delivery system	VFC0086	Coxiella burnetii RSA 493
part12_bin.109_k141_1929526_25	seta	VFG002110	vipD	Dot/Icm type IV secretion system effector VipD, Phospholipase A1	Dot/Icm T4SS secreted effectors	VF0798	Effector delivery system	VFC0086	Legionella pneumophila subsp. pneumophila str. Philadelphia 1
part12_bin.109_k141_1929526_27	seta	VFG000079	clpC	endopeptidase Clp ATP-binding chain C	ClpC	VF0072	Stress survival	VFC0282	Listeria monocytogenes EGD-e
part12_bin.109_k141_1929526_45	seta	VFG038687	flhF	flagellar biosynthesis protein FlhF	Polar flagella	VF0473	Motility	VFC0204	Aeromonas hydrophila ML09-119
part12_bin.109_k141_1984464_2	seta	VFG015983	pvdM	dipeptidase precursor	Pyoverdine	VF0094	Nutritional/Metabolic factor	VFC0272	Pseudomonas aeruginosa PAO1
part12_bin.109_k141_1984464_3	seta	VFG012609	chuW	Putative oxygen independent coproporphyrinogen III oxidase	Chu	VF0234	Nutritional/Metabolic factor	VFC0272	Escherichia coli O157:H7 str. EDL933
part12_bin.109_k141_1984464_21	seta	VFG005766	cylG	3-ketoacyl-ACP-reductase CylG	Beta-haemolysin/cytolysin	VF0279	Exotoxin	VFC0235	Streptococcus agalactiae NEM316
part12_bin.109_k141_1984464_23	seta	VFG048808	rfbK1	O9 family phosphomannomutase RfbK1	Capsule	VF0560	Immune modulation	VFC0258	Klebsiella pneumoniae subsp. pneumoniae NTUH-K2044
part12_bin.109_k141_1984464_28	seta	VFG046610	rpe	ribulose-phosphate 3-epimerase	Capsule	VF0543	Immune modulation	VFC0258	Francisella tularensis subsp. tularensis SCHU S4
part12_bin.109_k141_1984464_72	seta	VFG001265	fleN	flagellar synthesis regulator FleN	Flagella	VF0273	Motility	VFC0204	Pseudomonas aeruginosa PAO1
part12_bin.109_k141_1984464_81	seta	VFG000907	hlyB	Hemolysin B	Alpha-Hemolysin	VF0225	Exotoxin	VFC0235	Escherichia coli CFT073
part12_bin.109_k141_54020_21	seta	VFG000344	hitC	iron(III) ABC transporter, ATP-binding protein	HitABC	VF0268	Nutritional/Metabolic factor	VFC0272	Haemophilus influenzae Rd KW20
part12_bin.109_k141_1599260_48	seta	VFG001855	htpB	Hsp60, 60K heat shock protein HtpB	Hsp60	VF0159	Adherence	VFC0001	Legionella pneumophila subsp. pneumophila str. Philadelphia 1
part12_bin.111_k141_992902_1	seta	VFG000033	bplF	lipopolysaccharide biosynthesis protein	LPS	VF0033	Immune modulation	VFC0258	Bordetella pertussis Tohama I
part12_bin.111_k141_992902_3	seta	VFG011631	bvrS	stimulus-sensing domain-containing protein	BvrR-BvrS	VF0368	Regulation	VFC0301	Brucella melitensis bv. 1 str. 16M
part12_bin.111_k141_992902_4	seta	VFG001390	mprA	two-component response regulator MrpA	MprAB	VF0298	Regulation	VFC0301	Mycobacterium tuberculosis H37Rv
part12_bin.111_k141_441977_3	seta	VFG047708	carB	carbamoyl phosphate synthase large subunit	Pyrimidine biosynthesis	VF0558	Nutritional/Metabolic factor	VFC0272	Francisella tularensis subsp. tularensis SCHU S4
part12_bin.111_k141_1049709_11	seta	VFG038764	flrA	FleQ protein	Polar flagella	VF0473	Motility	VFC0204	Aeromonas hydrophila ML09-119
part12_bin.111_k141_1049709_13	seta	VFG001213	pilS	two-component sensor PilS	Type IV pili	VF0082	Adherence	VFC0001	Pseudomonas aeruginosa PAO1
part12_bin.111_k141_1325544_5	seta	VFG050113	cesC	ABC transporter ATP-binding protein, CesC	Cereulide	VF0583	Exotoxin	VFC0235	Bacillus cereus AH187
part12_bin.111_k141_940060_3	seta	VFG038687	flhF	flagellar biosynthesis protein FlhF	Polar flagella	VF0473	Motility	VFC0204	Aeromonas hydrophila ML09-119
part12_bin.111_k141_1271433_4	seta	VFG014099	wbpA	UDP-N-acetyl-d-glucosamine 6-dehydrogenase	LPS	VF0085	Immune modulation	VFC0258	Pseudomonas aeruginosa PAO1
part12_bin.111_k141_1326907_1	seta	VFG040807	pld	phospholipase D	Pld	VF0491	Exotoxin	VFC0235	Rickettsia typhi str. Wilmington
part12_bin.111_k141_113667_1	seta	VFG002531	cheA	chemotaxis two-component sensor kinase CheA	Flagella	VF0430	Motility	VFC0204	Burkholderia pseudomallei K96243
part12_bin.111_k141_223637_2	seta	VFG043392	eptC	phosphoethanolamine transferase	Flagella	VF0114	Motility	VFC0204	Campylobacter jejuni subsp. jejuni NCTC 11168
part12_bin.111_k141_223637_3	seta	VFG043392	eptC	phosphoethanolamine transferase	Flagella	VF0114	Motility	VFC0204	Campylobacter jejuni subsp. jejuni NCTC 11168
part12_bin.111_k141_223637_4	seta	VFG044172	chuV	ATP-binding hydrophilic protein ChuV	Chu	VF0227	Nutritional/Metabolic factor	VFC0272	Escherichia coli CFT073
part12_bin.111_k141_831481_4	seta	VFG001229	pilK	methyltransferase PilK	Type IV pili	VF0082	Adherence	VFC0001	Pseudomonas aeruginosa PAO1
part12_bin.111_k141_941949_5	seta	VFG001249	fleR	two-component response regulator	Flagella	VF0273	Motility	VFC0204	Pseudomonas aeruginosa PAO1
part12_bin.111_k141_997179_3	seta	VFG000871	fimB	Type 1 fimbriae Regulatory protein fimB	Type 1 fimbriae	VF0221	Adherence	VFC0001	Escherichia coli CFT073
part12_bin.111_k141_997179_4	seta	VFG000320	kdtB	lipopolysaccharide core biosynthesis protein	LPS	VF0056	Immune modulation	VFC0258	Helicobacter pylori 26695
part12_bin.111_k141_554608_1	seta	VFG049062	rfbD	UDP-galactopyranose mutase	LPS	VF0561	Immune modulation	VFC0258	Klebsiella pneumoniae subsp. pneumoniae NTUH-K2044
part12_bin.111_k141_1438215_6	seta	VFG000051	bscJ	Bordetella Bsc type III secretion system protein BscJ	TTSS	VF0035	Effector delivery system	VFC0086	Bordetella pertussis Tohama I
part12_bin.111_k141_1438215_9	seta	VFG000049	bscL	Bordetella Bsc type III secretion system protein BscL	TTSS	VF0035	Effector delivery system	VFC0086	Bordetella pertussis Tohama I
part12_bin.111_k141_1438215_10	seta	VFG000048	bscN	ATP synthase in type III secretion system	TTSS	VF0035	Effector delivery system	VFC0086	Bordetella pertussis Tohama I
part12_bin.111_k141_1438215_11	seta	VFG038348	ascN	Type III secretion system ATPase	T3SS	VF0479	Effector delivery system	VFC0086	Aeromonas salmonicida subsp. salmonicida A449
part12_bin.111_k141_115241_4	seta	VFG011946	flgR	sigma-54 associated transcriptional activator	Flagella	VF0114	Motility	VFC0204	Campylobacter jejuni subsp. jejuni NCTC 11168
part12_bin.111_k141_1052914_2	seta	VFG011414	kdsA	2-dehydro-3-deoxyphosphooctonate aldolase	LPS	VF0367	Immune modulation	VFC0258	Brucella melitensis bv. 1 str. 16M
part12_bin.111_k141_446470_16	seta	VFG005766	cylG	3-ketoacyl-ACP-reductase CylG	Beta-haemolysin/cytolysin	VF0279	Exotoxin	VFC0235	Streptococcus agalactiae NEM316
part12_bin.111_k141_446470_20	seta	VFG000574	mgtB	Mg2+ transport protein	MgtBC	VF0106	Nutritional/Metabolic factor	VFC0272	Salmonella enterica subsp. enterica serovar Typhimurium str. LT2
part12_bin.111_k141_280817_2	seta	VFG002181	cpsJ	ABC transporter, ATP-binding protein	Capsule	VF0361	Immune modulation	VFC0258	Enterococcus faecalis V583
part12_bin.111_k141_889558_3	seta	VFG038756	flrC	transcriptional activator	Polar flagella	VF0473	Motility	VFC0204	Aeromonas hydrophila ML09-119
part12_bin.111_k141_1549466_1	seta	VFG007152	vcrD	type III secretion system C ring protein VcrD	T3SS1	VF0408	Effector delivery system	VFC0086	Vibrio parahaemolyticus RIMD 2210633
part12_bin.111_k141_944635_2	seta	VFG002060	ppkA	serine/threonine protein kinase PpkA	HSI-1	VF0334	Effector delivery system	VFC0086	Pseudomonas aeruginosa PAO1
part12_bin.111_k141_944635_4	seta	VFG000332	rfaD	ADP-L-glycero-D-mannoheptose-6-epimerase	LOS	VF0044	Immune modulation	VFC0258	Haemophilus influenzae Rd KW20
part12_bin.111_k141_1881330_2	seta	VFG044083	ptxR	transcriptional regulator PtxR	Pyoverdine	VF0094	Nutritional/Metabolic factor	VFC0272	Pseudomonas aeruginosa PAO1
part12_bin.111_k141_336536_2	seta	VFG001415	lipF	Probable esterase/lipase LipF	LipF	VF0307	Nutritional/Metabolic factor	VFC0272	Mycobacterium tuberculosis H37Rv
part12_bin.111_k141_1826212_1	seta	VFG014629	fliA	flagellar biosynthesis sigma factor FliA	Flagella	VF0273	Motility	VFC0204	Pseudomonas aeruginosa PAO1
part12_bin.111_k141_283671_5	seta	VFG001237	flgD	flagellar basal-body rod modification protein FlgD	Flagella	VF0273	Motility	VFC0204	Pseudomonas aeruginosa PAO1
part12_bin.111_k141_283671_6	seta	VFG001930	flgE2	flagellar hook protein	Flagella	VF0114	Motility	VFC0204	Campylobacter jejuni subsp. jejuni NCTC 11168
part12_bin.111_k141_283976_3	seta	VFG001855	htpB	Hsp60, 60K heat shock protein HtpB	Hsp60	VF0159	Adherence	VFC0001	Legionella pneumophila subsp. pneumophila str. Philadelphia 1
part12_bin.111_k141_8659_1	seta	VFG043345	fleR/flrC	sigma 54-dependent response regulator	Flagella	VF0157	Motility	VFC0204	Legionella pneumophila subsp. pneumophila str. Philadelphia 1
part12_bin.111_k141_8659_4	seta	VFG014950	mucD	serine protease MucD precursor	Alginate	VF0091	Biofilm	VFC0271	Pseudomonas aeruginosa PAO1
part12_bin.111_k141_1277420_2	seta	VFG000343	hitB	iron ABC transporter permease	HitABC	VF0268	Nutritional/Metabolic factor	VFC0272	Haemophilus influenzae Rd KW20
part12_bin.111_k141_2159622_2	seta	VFG002184	cpsG	MurB family protein	Capsule	VF0361	Immune modulation	VFC0258	Enterococcus faecalis V583
part12_bin.111_k141_616143_7	seta	VFG038723	AHML_RS07540	CobQ/CobB/MinD/ParA family protein	Polar flagella	VF0473	Motility	VFC0204	Aeromonas hydrophila ML09-119
part12_bin.111_k141_616143_10	seta	VFG013248	msbA	lipid transporter ATP-binding/permease	LOS	VF0044	Immune modulation	VFC0258	Haemophilus influenzae Rd KW20
part12_bin.111_k141_1112567_9	seta	VFG042072	BP_RS11150	SpoIIE family protein phosphatase	TTSS	VF0035	Effector delivery system	VFC0086	Bordetella pertussis Tohama I
part12_bin.111_k141_65328_7	seta	VFG005775	cylA	ABC (ATP-binding cassette) transporter CylA	Beta-haemolysin/cytolysin	VF0279	Exotoxin	VFC0235	Streptococcus agalactiae NEM316
part12_bin.111_k141_286956_2	seta	VFG000575	mgtC	Mg2+ transport protein	MgtBC	VF0106	Nutritional/Metabolic factor	VFC0272	Salmonella enterica subsp. enterica serovar Typhimurium str. LT2
part12_bin.111_k141_286956_3	seta	VFG001390	mprA	two-component response regulator MrpA	MprAB	VF0298	Regulation	VFC0301	Mycobacterium tuberculosis H37Rv
part12_bin.111_k141_2106057_2	seta	VFG037386	bauE	ferric siderophore ABC transporter, ATP-binding protein BauE	Acinetobactin	VF0467	Nutritional/Metabolic factor	VFC0272	Acinetobacter baumannii ACICU
part12_bin.111_k141_2106057_3	seta	VFG037400	bauC	ferric siderophore ABC transporter, permease protein BauC	Acinetobactin	VF0467	Nutritional/Metabolic factor	VFC0272	Acinetobacter baumannii ACICU
part12_bin.111_k141_2106057_4	seta	VFG037414	bauD	ferric siderophore ABC transporter, permease protein BauD	Acinetobactin	VF0467	Nutritional/Metabolic factor	VFC0272	Acinetobacter baumannii ACICU
part12_bin.111_k141_232063_1	seta	VFG000344	hitC	iron(III) ABC transporter, ATP-binding protein	HitABC	VF0268	Nutritional/Metabolic factor	VFC0272	Haemophilus influenzae Rd KW20
part12_bin.111_k141_730284_4	seta	VFG038119	ACICU_RS00485	nucleotide sugar dehydrogenase	Capsule	VF0465	Immune modulation	VFC0258	Acinetobacter baumannii ACICU
part12_bin.111_k141_1281300_3	seta	VFG001213	pilS	two-component sensor PilS	Type IV pili	VF0082	Adherence	VFC0001	Pseudomonas aeruginosa PAO1
part12_bin.111_k141_1888325_1	seta	VFG047401	feoB	Fe(2+) transporter permease subunit FeoB	FupA	VF0550	Nutritional/Metabolic factor	VFC0272	Francisella tularensis subsp. tularensis SCHU S4
part12_bin.111_k141_1997968_5	seta	VFG042736	rpoN	RNA polymerase factor sigma-54	Type IV pili	VF0082	Adherence	VFC0001	Pseudomonas aeruginosa PAO1
part12_bin.111_k141_1997968_6	seta	VFG002554	gmhA	phosphoheptose isomerase	Capsule I	VF0436	Immune modulation	VFC0258	Burkholderia pseudomallei K96243
part12_bin.111_k141_1997968_14	seta	VFG051131	bmaC	autotransporter outer membrane beta-barrel domain-containing protein	BmaC	VF1341	Adherence	VFC0001	Brucella suis 1330
part12_bin.111_k141_400724_11	seta	VFG038862	lafK	two-component system lateral flagellar response regulator	Lateral flagella	VF0474	Motility	VFC0204	Aeromonas salmonicida subsp. salmonicida A449
part12_bin.111_k141_2108812_1	seta	VFG002219	cgs	cyclic beta 1-2 glucan synthetase	CbetaG	VF0366	Immune modulation	VFC0258	Brucella melitensis bv. 1 str. 16M
part12_bin.111_k141_2108812_2	seta	VFG002219	cgs	cyclic beta 1-2 glucan synthetase	CbetaG	VF0366	Immune modulation	VFC0258	Brucella melitensis bv. 1 str. 16M
part12_bin.111_k141_1889636_2	seta	VFG001965	Cj1437c	aminotransferase	Capsule	VF0323	Immune modulation	VFC0258	Campylobacter jejuni subsp. jejuni NCTC 11168
part12_bin.111_k141_1228347_25	seta	VFG001206	fbpC	iron(III) ABC transporter, ATP-binding protein	FbpABC	VF0272	Nutritional/Metabolic factor	VFC0272	Neisseria meningitidis MC58
part12_bin.111_k141_1668496_1	seta	VFG000574	mgtB	Mg2+ transport protein	MgtBC	VF0106	Nutritional/Metabolic factor	VFC0272	Salmonella enterica subsp. enterica serovar Typhimurium str. LT2
part12_bin.111_k141_622464_2	seta	VFG002526	cheB	chemotaxis-specific methylesterase	Flagella	VF0430	Motility	VFC0204	Burkholderia pseudomallei K96243
part12_bin.111_k141_622464_3	seta	VFG043017	PA3348	chemotaxis protein methyltransferase	Flagella	VF0273	Motility	VFC0204	Pseudomonas aeruginosa PAO1
part12_bin.111_k141_1668905_2	seta	VFG006717	lap	Listeria adhesion protein Lap	Lap	VF0444	Adherence	VFC0001	Listeria monocytogenes EGD-e
part12_bin.111_k141_566907_7	seta	VFG038840	flmH	short chain dehydrogenase/reductase family oxidoreductase	Polar flagella	VF0473	Motility	VFC0204	Aeromonas hydrophila ML09-119
part12_bin.111_k141_2055144_11	seta	VFG001405	sigA/rpoV	RNA polymerase sigma factor SigA	SigA	VF0257	Regulation	VFC0301	Mycobacterium tuberculosis H37Rv
part12_bin.111_k141_1231737_3	seta	VFG049994	dhbA	2,3-dihydroxybenzoate-2,3-dehydrogenase, DhbA	Bacillibactin	VF0586	Nutritional/Metabolic factor	VFC0272	Bacillus cereus ATCC 10987
part12_bin.111_k141_405417_1	seta	VFG016770	flgI	flagellar P-ring protein FlgI	Flagella	VF0373	Motility	VFC0204	Bartonella bacilliformis KC583
part12_bin.111_k141_1724081_7	seta	VFG000493	ssrA	hybrid sensor histidine kinase/response regulator	TTSS (SPI-2 encode)	VF0321	Effector delivery system	VFC0086	Salmonella enterica subsp. enterica serovar Typhimurium str. LT2
part12_bin.111_k141_1724081_8	seta	VFG001226	pilH	twitching motility protein PilH	Type IV pili	VF0082	Adherence	VFC0001	Pseudomonas aeruginosa PAO1
part12_bin.111_k141_2056766_8	seta	VFG000192	pscN	type III secretion system ATPase PscN	TTSS	VF0083	Effector delivery system	VFC0086	Pseudomonas aeruginosa PAO1
part12_bin.111_k141_1451837_4	seta	VFG001213	pilS	two-component sensor PilS	Type IV pili	VF0082	Adherence	VFC0001	Pseudomonas aeruginosa PAO1
part12_bin.111_k141_460615_2	seta	VFG050157	kpsF	Polysialic acid capsule expression protein	K1 capsule	VF0239	Invasion	VFC0083	Escherichia coli O45:K1:H7 str. S88
part12_bin.111_k141_1672797_1	seta	VFG000079	clpC	endopeptidase Clp ATP-binding chain C	ClpC	VF0072	Stress survival	VFC0282	Listeria monocytogenes EGD-e
part12_bin.111_k141_2002687_3	seta	VFG038916	rtxB	RTX toxin transporter, ATPase protein	RtxA	VF0482	Exotoxin	VFC0235	Aeromonas hydrophila subsp. hydrophila ATCC 7966
part12_bin.111_k141_569615_4	seta	VFG001915	fliP	flagellar biosynthesis protein FliP	Flagella	VF0114	Motility	VFC0204	Campylobacter jejuni subsp. jejuni NCTC 11168
part12_bin.111_k141_793067_1	seta	VFG043367	tlpB	membrane-bound chemoreceptor sensing pH and autoinducer-2	Flagella	VF0051	Motility	VFC0204	Helicobacter pylori 26695
part12_bin.111_k141_1508654_4	seta	VFG001893	fliM	flagellar motor switch protein FliM	Flagella	VF0114	Motility	VFC0204	Campylobacter jejuni subsp. jejuni NCTC 11168
part12_bin.111_k141_1508654_9	seta	VFG001855	htpB	Hsp60, 60K heat shock protein HtpB	Hsp60	VF0159	Adherence	VFC0001	Legionella pneumophila subsp. pneumophila str. Philadelphia 1
part12_bin.111_k141_2005661_4	seta	VFG050386	pilT	type IV pilus twitching motility protein PilT	TFP	VF1334	Adherence	VFC0001	Acinetobacter baumannii ACICU
part12_bin.111_k141_2005661_5	seta	VFG047095	wbtI	DegT/DnrJ/EryC1/StrS family aminotransferase	LPS	VF0542	Immune modulation	VFC0258	Francisella tularensis subsp. tularensis SCHU S4
part12_bin.111_k141_409932_2	seta	VFG042072	BP_RS11150	SpoIIE family protein phosphatase	TTSS	VF0035	Effector delivery system	VFC0086	Bordetella pertussis Tohama I
part12_bin.111_k141_2005825_6	seta	VFG043018	PA3349	chemotaxis protein	Flagella	VF0273	Motility	VFC0204	Pseudomonas aeruginosa PAO1
part12_bin.111_k141_1566209_2	seta	VFG046903	flmF2	glycosyl transferase family protein	LPS	VF0542	Immune modulation	VFC0258	Francisella tularensis subsp. tularensis SCHU S4
part12_bin.111_k141_741024_1	seta	VFG050222	glgX	glycogen hydrolase	TTSS secreted effectors	VF0711	Effector delivery system	VFC0086	Chlamydia trachomatis D/UW-3/CX
part12_bin.111_k141_741024_10	seta	VFG007484	fleR/flrC	sigma-54 dependent response regulator	Flagella	VF0519	Motility	VFC0204	Vibrio cholerae O1 biovar El Tor str. N16961
part12_bin.111_k141_1072568_3	seta	VFG011946	flgR	sigma-54 associated transcriptional activator	Flagella	VF0114	Motility	VFC0204	Campylobacter jejuni subsp. jejuni NCTC 11168
part12_bin.111_k141_1843406_3	seta	VFG016058	pvdL	peptide synthase PvdL	Pyoverdine	VF0094	Nutritional/Metabolic factor	VFC0272	Pseudomonas aeruginosa PAO1
part12_bin.111_k141_1624871_2	seta	VFG040705	tlyC	hemolysin C	TlyC	VF0489	Exoenzyme	VFC0251	Rickettsia typhi str. Wilmington
part12_bin.111_k141_1400636_3	seta	VFG038132	pgi	glucose-6-phosphate isomerase	Capsule	VF0465	Immune modulation	VFC0258	Acinetobacter baumannii ACICU
part12_bin.111_k141_1400636_4	seta	VFG038132	pgi	glucose-6-phosphate isomerase	Capsule	VF0465	Immune modulation	VFC0258	Acinetobacter baumannii ACICU
part12_bin.111_k141_1956508_3	seta	VFG001888	letS	hybrid sensor histidine kinase/response regulator	LetA/S	VF0262	Regulation	VFC0301	Legionella pneumophila subsp. pneumophila str. Philadelphia 1
part12_bin.111_k141_1400737_2	seta	VFG047582	purCD	fusion protein PurC/PurD	Purine biosynthesis	VF0559	Nutritional/Metabolic factor	VFC0272	Francisella tularensis subsp. tularensis SCHU S4
part12_bin.111_k141_1400737_6	seta	VFG047149	wbtF	NAD dependent epimerase	LPS	VF0542	Immune modulation	VFC0258	Francisella tularensis subsp. tularensis SCHU S4
part12_bin.111_k141_853136_1	seta	VFG043017	PA3348	chemotaxis protein methyltransferase	Flagella	VF0273	Motility	VFC0204	Pseudomonas aeruginosa PAO1
part12_bin.111_k141_853136_5	seta	VFG002377	rfbF	glucose-1-phosphate cytidylyltransferase	O-antigen	VF0392	Immune modulation	VFC0258	Yersinia enterocolitica subsp. enterocolitica 8081
part12_bin.111_k141_853136_8	seta	VFG002376	rfbG	CDP-glucose 4,6-dehydratase	O-antigen	VF0392	Immune modulation	VFC0258	Yersinia enterocolitica subsp. enterocolitica 8081
part12_bin.111_k141_853136_10	seta	VFG002374	YE_RS15475	NAD(P)-dependent oxidoreductase	O-antigen	VF0392	Immune modulation	VFC0258	Yersinia enterocolitica subsp. enterocolitica 8081
part12_bin.111_k141_853136_12	seta	VFG005942	GBS_RS06570	glycosyltransferase	Capsule	VF0274	Immune modulation	VFC0258	Streptococcus agalactiae NEM316
part12_bin.111_k141_853136_13	seta	VFG005942	GBS_RS06570	glycosyltransferase	Capsule	VF0274	Immune modulation	VFC0258	Streptococcus agalactiae NEM316
part12_bin.111_k141_853136_14	seta	VFG005942	GBS_RS06570	glycosyltransferase	Capsule	VF0274	Immune modulation	VFC0258	Streptococcus agalactiae NEM316
part12_bin.111_k141_853136_17	seta	VFG001964	Cj1436c	aminotransferase	Capsule	VF0323	Immune modulation	VFC0258	Campylobacter jejuni subsp. jejuni NCTC 11168
part12_bin.111_k141_1902673_4	seta	VFG049153	clbG	colibactin biosynthesis acyltransferase ClbG	Colibactin	VF0573	Exotoxin	VFC0235	Klebsiella pneumoniae subsp. pneumoniae 1084
part12_bin.111_k141_1902673_6	seta	VFG038840	flmH	short chain dehydrogenase/reductase family oxidoreductase	Polar flagella	VF0473	Motility	VFC0204	Aeromonas hydrophila ML09-119
part12_bin.111_k141_24728_1	seta	VFG002321	fliC	flagellin	Flagella	VF0394	Motility	VFC0204	Yersinia enterocolitica subsp. enterocolitica 8081
part12_bin.111_k141_24728_4	seta	VFG002085	vasH	type VI secretion system regulatory protein VasH	VAS T6SS	VF0335	Effector delivery system	VFC0086	Vibrio cholerae O1 biovar El Tor str. N16961
part12_bin.111_k141_1786714_4	seta	VFG000574	mgtB	Mg2+ transport protein	MgtBC	VF0106	Nutritional/Metabolic factor	VFC0272	Salmonella enterica subsp. enterica serovar Typhimurium str. LT2
part12_bin.111_k141_576466_8	seta	VFG043209	cheD	methyl-accepting chemotaxis protein CheD	Flagella	VF0394	Motility	VFC0204	Yersinia enterocolitica subsp. enterocolitica 8081
part12_bin.111_k141_2009441_8	seta	VFG037705	adeF	membrane-fusion protein	AdeFGH efflux pump	VF0504	Biofilm	VFC0271	Acinetobacter baumannii ACICU
part12_bin.111_k141_2009441_9	seta	VFG037720	adeG	cation/multidrug efflux pump	AdeFGH efflux pump	VF0504	Biofilm	VFC0271	Acinetobacter baumannii ACICU
part12_bin.111_k141_1570639_2	seta	VFG038144	galE	UDP-glucose 4-epimerase GalE	Capsule	VF0465	Immune modulation	VFC0258	Acinetobacter baumannii ACICU
part12_bin.111_k141_1295254_2	seta	VFG001249	fleR	two-component response regulator	Flagella	VF0273	Motility	VFC0204	Pseudomonas aeruginosa PAO1
part12_bin.111_k141_1131331_2	seta	VFG002529	tsr	methyl-accepting chemotaxis protein I	Flagella	VF0430	Motility	VFC0204	Burkholderia pseudomallei K96243
part12_bin.111_k141_1075837_1	seta	VFG011946	flgR	sigma-54 associated transcriptional activator	Flagella	VF0114	Motility	VFC0204	Campylobacter jejuni subsp. jejuni NCTC 11168
part12_bin.111_k141_415966_8	seta	VFG047022	wbtM	dTDP-D-glucose 4,6-dehydratase	LPS	VF0542	Immune modulation	VFC0258	Francisella tularensis subsp. tularensis SCHU S4
part12_bin.111_k141_415966_9	seta	VFG041304	lirB	Dot/Icm type IV secretion system effector LirB	Dot/Icm T4SS secreted effectors	VF0798	Effector delivery system	VFC0086	Legionella pneumophila subsp. pneumophila str. Philadelphia 1
part12_bin.111_k141_746434_3	seta	VFG013242	lpxK	tetraacyldisaccharide 4'-kinase	LOS	VF0044	Immune modulation	VFC0258	Haemophilus influenzae Rd KW20
part12_bin.111_k141_357725_3	seta	VFG002230	wbkC	GDP-mannose 4,6-dehydratase / GDP-4-amino-4,6-dideoxy-D-mannose formyltransferase	LPS	VF0367	Immune modulation	VFC0258	Brucella melitensis bv. 1 str. 16M
part12_bin.111_k141_357725_13	seta	VFG006701	flgG_2	flagellar basal-body rod protein (flgG)	Flagella	VF0051	Motility	VFC0204	Helicobacter pylori 26695
part12_bin.111_k141_1351194_2	seta	VFG001867	sodB	superoxide dismutase	SodB	VF0169	Stress survival	VFC0282	Legionella pneumophila subsp. pneumophila str. Philadelphia 1
part12_bin.111_k141_2180330_14	seta	VFG047708	carB	carbamoyl phosphate synthase large subunit	Pyrimidine biosynthesis	VF0558	Nutritional/Metabolic factor	VFC0272	Francisella tularensis subsp. tularensis SCHU S4
part12_bin.111_k141_1515698_3	seta	VFG007598	motA	flagellar motor protein	Flagella	VF0519	Motility	VFC0204	Vibrio cholerae O1 biovar El Tor str. N16961
part12_bin.111_k141_1515698_7	seta	VFG001257	fliN	flagellar motor switch protein FliN	Flagella	VF0273	Motility	VFC0204	Pseudomonas aeruginosa PAO1
part12_bin.111_k141_1961028_1	seta	VFG005775	cylA	ABC (ATP-binding cassette) transporter CylA	Beta-haemolysin/cytolysin	VF0279	Exotoxin	VFC0235	Streptococcus agalactiae NEM316
part12_bin.111_k141_747337_5	seta	VFG043209	cheD	methyl-accepting chemotaxis protein CheD	Flagella	VF0394	Motility	VFC0204	Yersinia enterocolitica subsp. enterocolitica 8081
part12_bin.111_k141_2012802_1	seta	VFG000670	gtrB	bactoprenol glucosyl transferase	LPS	VF0124	Immune modulation	VFC0258	Shigella flexneri 2a str. 301
part12_bin.111_k141_2012802_13	seta	VFG000038	bplA	probable oxidoreductase	LPS	VF0033	Immune modulation	VFC0258	Bordetella pertussis Tohama I
part12_bin.111_k141_194657_4	seta	VFG002197	bopD	sugar-binding transcriptional regulator, LacI family	BopD	VF0362	Biofilm	VFC0271	Enterococcus faecalis V583
part12_bin.111_k141_194657_10	seta	VFG037470	ACICU_RS04565	LysR family transcriptional regulator	HemO cluster	VF0636	Nutritional/Metabolic factor	VFC0272	Acinetobacter baumannii ACICU
part12_bin.111_k141_1297955_4	seta	VFG000044	bscR	Bordetella Bsc type III secretion system protein BscR	TTSS	VF0035	Effector delivery system	VFC0086	Bordetella pertussis Tohama I
part12_bin.111_k141_1297955_5	seta	VFG038353	ascS	type III secretion system inner membrane export apparatus protein AscS	T3SS	VF0479	Effector delivery system	VFC0086	Aeromonas salmonicida subsp. salmonicida A449
part12_bin.111_k141_1297955_6	seta	VFG000186	pscT	type III secretion system protein PscT	TTSS	VF0083	Effector delivery system	VFC0086	Pseudomonas aeruginosa PAO1
part12_bin.111_k141_1297955_7	seta	VFG000185	pscU	type III secretion system protein PscU	TTSS	VF0083	Effector delivery system	VFC0086	Pseudomonas aeruginosa PAO1
part12_bin.111_k141_639517_2	seta	VFG047582	purCD	fusion protein PurC/PurD	Purine biosynthesis	VF0559	Nutritional/Metabolic factor	VFC0272	Francisella tularensis subsp. tularensis SCHU S4
part12_bin.111_k141_1850864_3	seta	VFG000246	lgtF	glycosyltransferase family 2 protein	LOS	VF0078	Immune modulation	VFC0258	Neisseria meningitidis MC58
part12_bin.111_k141_419128_2	seta	VFG002526	cheB	chemotaxis-specific methylesterase	Flagella	VF0430	Motility	VFC0204	Burkholderia pseudomallei K96243
part12_bin.111_k141_419128_3	seta	VFG043386	cheY	chemotaxis response regulator CheY	Flagella	VF0051	Motility	VFC0204	Helicobacter pylori 26695
part12_bin.111_k141_474135_8	seta	VFG000116	algB	two-component response regulator AlgB	Alginate	VF0091	Biofilm	VFC0271	Pseudomonas aeruginosa PAO1
part12_bin.111_k141_1684191_1	seta	VFG000907	hlyB	Hemolysin B	Alpha-Hemolysin	VF0225	Exotoxin	VFC0235	Escherichia coli CFT073
part12_bin.111_k141_196228_3	seta	VFG043209	cheD	methyl-accepting chemotaxis protein CheD	Flagella	VF0394	Motility	VFC0204	Yersinia enterocolitica subsp. enterocolitica 8081
part12_bin.111_k141_196228_4	seta	VFG043210	cheW	purine-binding chemotaxis protein CheW	Flagella	VF0394	Motility	VFC0204	Yersinia enterocolitica subsp. enterocolitica 8081
part12_bin.111_k141_196228_5	seta	VFG043373	cheA	histidine kinase CheA	Flagella	VF0051	Motility	VFC0204	Helicobacter pylori 26695
part12_bin.111_k141_1685139_5	seta	VFG000574	mgtB	Mg2+ transport protein	MgtBC	VF0106	Nutritional/Metabolic factor	VFC0272	Salmonella enterica subsp. enterica serovar Typhimurium str. LT2
part12_bin.111_k141_641273_2	seta	VFG000031	bplH	putative glycosyl transferase	LPS	VF0033	Immune modulation	VFC0258	Bordetella pertussis Tohama I
part12_bin.111_k141_641273_4	seta	VFG005990	GBS_RS06590	sugar transferase	Capsule	VF0274	Immune modulation	VFC0258	Streptococcus agalactiae NEM316
part12_bin.111_k141_641273_5	seta	VFG047039	wbtL	glucose-1-phosphate thymidylyltransferase	LPS	VF0542	Immune modulation	VFC0258	Francisella tularensis subsp. tularensis SCHU S4
part12_bin.111_k141_641273_6	seta	VFG045304	rfbC	dTDP-4-dehydrorhamnose 3,5-epimerase	LPS	VF0171	Immune modulation	VFC0258	Legionella pneumophila subsp. pneumophila str. Philadelphia 1
part12_bin.111_k141_641273_12	seta	VFG002059	tagT	type VI secretion associated protein TagT, ATP-binding component of ABC transporter	HSI-1	VF0334	Effector delivery system	VFC0086	Pseudomonas aeruginosa PAO1
part12_bin.111_k141_693502_1	seta	VFG006717	lap	Listeria adhesion protein Lap	Lap	VF0444	Adherence	VFC0001	Listeria monocytogenes EGD-e
part12_bin.111_k141_1138136_3	seta	VFG041031	PA2359	transcriptional regulator	HSI-3	VF0944	Effector delivery system	VFC0086	Pseudomonas aeruginosa PAO1
part12_bin.111_k141_583226_3	seta	VFG038840	flmH	short chain dehydrogenase/reductase family oxidoreductase	Polar flagella	VF0473	Motility	VFC0204	Aeromonas hydrophila ML09-119
part12_bin.111_k141_583226_17	seta	VFG038840	flmH	short chain dehydrogenase/reductase family oxidoreductase	Polar flagella	VF0473	Motility	VFC0204	Aeromonas hydrophila ML09-119
part12_bin.111_k141_583226_19	seta	VFG047726	carA	carbamoyl phosphate synthase small subunit	Pyrimidine biosynthesis	VF0558	Nutritional/Metabolic factor	VFC0272	Francisella tularensis subsp. tularensis SCHU S4
part12_bin.111_k141_583226_20	seta	VFG047708	carB	carbamoyl phosphate synthase large subunit	Pyrimidine biosynthesis	VF0558	Nutritional/Metabolic factor	VFC0272	Francisella tularensis subsp. tularensis SCHU S4
part12_bin.111_k141_142628_5	seta	VFG038840	flmH	short chain dehydrogenase/reductase family oxidoreductase	Polar flagella	VF0473	Motility	VFC0204	Aeromonas hydrophila ML09-119
part12_bin.111_k141_476598_5	seta	VFG000428	tviE	Vi polysaccharide biosynthesis protein TviE, Glycosyl transferases group 1	Vi antigen	VF0101	Immune modulation	VFC0258	Salmonella enterica subsp. enterica serovar Typhi str. CT18
part12_bin.111_k141_1739130_3	seta	VFG002060	ppkA	serine/threonine protein kinase PpkA	HSI-1	VF0334	Effector delivery system	VFC0086	Pseudomonas aeruginosa PAO1
part12_bin.111_k141_1739130_4	seta	VFG000331	rfaE	ADP-heptose synthase	LOS	VF0044	Immune modulation	VFC0258	Haemophilus influenzae Rd KW20
part12_bin.111_k141_1576974_1	seta	VFG001269	cyaB	cyclolysin secretion ATP-binding protein	Cya	VF0028	Exotoxin	VFC0235	Bordetella pertussis Tohama I
part12_bin.111_k141_1576974_5	seta	VFG013248	msbA	lipid transporter ATP-binding/permease	LOS	VF0044	Immune modulation	VFC0258	Haemophilus influenzae Rd KW20
part12_bin.111_k141_1577115_3	seta	VFG005775	cylA	ABC (ATP-binding cassette) transporter CylA	Beta-haemolysin/cytolysin	VF0279	Exotoxin	VFC0235	Streptococcus agalactiae NEM316
part12_bin.111_k141_1854722_4	seta	VFG001266	pchI	ABC transporter ATP-binding protein	Pyochelin	VF0095	Nutritional/Metabolic factor	VFC0272	Pseudomonas aeruginosa PAO1
part12_bin.111_k141_1192413_6	seta	VFG006717	lap	Listeria adhesion protein Lap	Lap	VF0444	Adherence	VFC0001	Listeria monocytogenes EGD-e
part12_bin.111_k141_2129794_1	seta	VFG001206	fbpC	iron(III) ABC transporter, ATP-binding protein	FbpABC	VF0272	Nutritional/Metabolic factor	VFC0272	Neisseria meningitidis MC58
part12_bin.111_k141_1795198_8	seta	VFG035923	aatC	ATP-binding protein AatC	Dispersin	VF0215	Others	VFC0346	Escherichia coli O44:H18 042
part12_bin.111_k141_1795198_9	seta	VFG001214	pilR	two-component response regulator PilR	Type IV pili	VF0082	Adherence	VFC0001	Pseudomonas aeruginosa PAO1
part12_bin.111_k141_531400_1	seta	VFG000907	hlyB	Hemolysin B	Alpha-Hemolysin	VF0225	Exotoxin	VFC0235	Escherichia coli CFT073
part12_bin.111_k141_531400_3	seta	VFG013248	msbA	lipid transporter ATP-binding/permease	LOS	VF0044	Immune modulation	VFC0258	Haemophilus influenzae Rd KW20
part12_bin.111_k141_1741274_4	seta	VFG049124	allD	ureidoglycolate dehydrogenase	Allantion utilization	VF0572	Nutritional/Metabolic factor	VFC0272	Klebsiella pneumoniae subsp. pneumoniae NTUH-K2044
part12_bin.111_k141_1741274_8	seta	VFG041031	PA2359	transcriptional regulator	HSI-3	VF0944	Effector delivery system	VFC0086	Pseudomonas aeruginosa PAO1
part12_bin.111_k141_1636933_7	seta	VFG001306	cap8J	type 8 capsular polysaccharide synthesis protein Cap8J	Capsule	VF0003	Immune modulation	VFC0258	Staphylococcus aureus subsp. aureus MW2
part12_bin.111_k141_1085326_1	seta	VFG043209	cheD	methyl-accepting chemotaxis protein CheD	Flagella	VF0394	Motility	VFC0204	Yersinia enterocolitica subsp. enterocolitica 8081
part12_bin.111_k141_1915544_2	seta	VFG002501	fliG	flagellar motor switch protein G	Flagella	VF0430	Motility	VFC0204	Burkholderia pseudomallei K96243
part12_bin.111_k141_1915544_3	seta	VFG005775	cylA	ABC (ATP-binding cassette) transporter CylA	Beta-haemolysin/cytolysin	VF0279	Exotoxin	VFC0235	Streptococcus agalactiae NEM316
part12_bin.111_k141_1797697_1	seta	VFG000077	clpP	ATP-dependent Clp protease proteolytic subunit	ClpP	VF0074	Stress survival	VFC0282	Listeria monocytogenes EGD-e
part12_bin.111_k141_756699_1	seta	VFG042870	pilT	type IV pilus twitching motility protein PilT	Type IV pili	VF0155	Adherence	VFC0001	Legionella pneumophila subsp. pneumophila str. Philadelphia 1
part12_bin.111_k141_756699_3	seta	VFG002530	cheW	chemotaxis protein CheW	Flagella	VF0430	Motility	VFC0204	Burkholderia pseudomallei K96243
part12_bin.111_k141_89061_2	seta	VFG043014	PA1458	two-component sensor	Flagella	VF0273	Motility	VFC0204	Pseudomonas aeruginosa PAO1
part12_bin.111_k141_1033715_3	seta	VFG016046	pvdH	diaminobutyrate-2-oxoglutarate aminotransferase PvdH	Pyoverdine	VF0094	Nutritional/Metabolic factor	VFC0272	Pseudomonas aeruginosa PAO1
part12_bin.111_k141_1033715_7	seta	VFG041031	PA2359	transcriptional regulator	HSI-3	VF0944	Effector delivery system	VFC0086	Pseudomonas aeruginosa PAO1
part12_bin.111_k141_1033715_8	seta	VFG049124	allD	ureidoglycolate dehydrogenase	Allantion utilization	VF0572	Nutritional/Metabolic factor	VFC0272	Klebsiella pneumoniae subsp. pneumoniae NTUH-K2044
part12_bin.111_k141_979843_6	seta	VFG002219	cgs	cyclic beta 1-2 glucan synthetase	CbetaG	VF0366	Immune modulation	VFC0258	Brucella melitensis bv. 1 str. 16M
part12_bin.111_k141_979843_7	seta	VFG002219	cgs	cyclic beta 1-2 glucan synthetase	CbetaG	VF0366	Immune modulation	VFC0258	Brucella melitensis bv. 1 str. 16M
part12_bin.111_k141_2079110_6	seta	VFG047256	lpxA/glmU	UDP-N-acetylglucosamine pyrophosphorylase/glucosamine-1-phosphate N-acetyltransferase	LPS	VF0542	Immune modulation	VFC0258	Francisella tularensis subsp. tularensis SCHU S4
part12_bin.111_k141_1361611_3	seta	VFG043394	cheA	chemotaxis histidine kinase	Flagella	VF0114	Motility	VFC0204	Campylobacter jejuni subsp. jejuni NCTC 11168
part12_bin.111_k141_90936_4	seta	VFG000574	mgtB	Mg2+ transport protein	MgtBC	VF0106	Nutritional/Metabolic factor	VFC0272	Salmonella enterica subsp. enterica serovar Typhimurium str. LT2
part12_bin.111_k141_90936_18	seta	VFG001206	fbpC	iron(III) ABC transporter, ATP-binding protein	FbpABC	VF0272	Nutritional/Metabolic factor	VFC0272	Neisseria meningitidis MC58
part12_bin.111_k141_90936_21	seta	VFG047564	purM	phosphoribosylaminoimidazole synthetase	Purine biosynthesis	VF0559	Nutritional/Metabolic factor	VFC0272	Francisella tularensis subsp. tularensis SCHU S4
part12_bin.111_k141_90936_23	seta	VFG037064	mntB	Manganese transport system membrane protein MntB	MntABC	VF0455	Stress survival	VFC0282	Neisseria meningitidis MC58
part12_bin.111_k141_1582754_5	seta	VFG040945	VC0395_RS15460	ExeA family protein	Eps T2SS	VF0613	Effector delivery system	VFC0086	Vibrio cholerae O395
part12_bin.111_k141_1582754_8	seta	VFG047529	bioA	adenosylmethionine-8-amino-7-oxononanoate aminotransferase	Biotin synthesis	VF0552	Nutritional/Metabolic factor	VFC0272	Francisella tularensis subsp. tularensis SCHU S4
part12_bin.111_k141_1088545_3	seta	VFG038840	flmH	short chain dehydrogenase/reductase family oxidoreductase	Polar flagella	VF0473	Motility	VFC0204	Aeromonas hydrophila ML09-119
part12_bin.111_k141_148826_11	seta	VFG002319	fliA	flagellar biosynthesis sigma factor	Flagella	VF0394	Motility	VFC0204	Yersinia enterocolitica subsp. enterocolitica 8081
part12_bin.111_k141_1145217_4	seta	VFG001218	pilQ	type 4 fimbrial biogenesis protein PilQ	Type IV pili	VF0082	Adherence	VFC0001	Pseudomonas aeruginosa PAO1
part12_bin.111_k141_2134910_16	seta	VFG049120	allB	allantoinase	Allantion utilization	VF0572	Nutritional/Metabolic factor	VFC0272	Klebsiella pneumoniae subsp. pneumoniae NTUH-K2044
part12_bin.111_k141_1308521_3	seta	VFG041031	PA2359	transcriptional regulator	HSI-3	VF0944	Effector delivery system	VFC0086	Pseudomonas aeruginosa PAO1
part12_bin.111_k141_317508_12	seta	VFG001206	fbpC	iron(III) ABC transporter, ATP-binding protein	FbpABC	VF0272	Nutritional/Metabolic factor	VFC0272	Neisseria meningitidis MC58
part12_bin.111_k141_1363847_2	seta	VFG002486	tssJ-5	Type VI secretion system protein TssJ	T6SS-1	VF0429	Effector delivery system	VFC0086	Burkholderia pseudomallei K96243
part12_bin.111_k141_1363847_6	seta	VFG013265	orfM	deoxyribonucleotide triphosphate pyrophosphatase	LOS	VF0044	Immune modulation	VFC0258	Haemophilus influenzae Rd KW20
part12_bin.111_k141_1801948_5	seta	VFG000515	ssaN	type III secretion system ATPase SsaN	TTSS (SPI-2 encode)	VF0321	Effector delivery system	VFC0086	Salmonella enterica subsp. enterica serovar Typhimurium str. LT2
part12_bin.111_k141_1801948_6	seta	VFG016776	fliI	flagellar specific ATP synthase	Flagella	VF0373	Motility	VFC0204	Bartonella bacilliformis KC583
part12_bin.111_k141_1920486_1	seta	VFG001888	letS	hybrid sensor histidine kinase/response regulator	LetA/S	VF0262	Regulation	VFC0301	Legionella pneumophila subsp. pneumophila str. Philadelphia 1
part12_bin.111_k141_1920486_2	seta	VFG001231	chpA	still frameshift probable component of chemotactic signal transduction system	Type IV pili	VF0082	Adherence	VFC0001	Pseudomonas aeruginosa PAO1
part12_bin.111_k141_1920486_5	seta	VFG043381	flgR	response regulator	Flagella	VF0051	Motility	VFC0204	Helicobacter pylori 26695
part12_bin.111_k141_2136535_1	seta	VFG011946	flgR	sigma-54 associated transcriptional activator	Flagella	VF0114	Motility	VFC0204	Campylobacter jejuni subsp. jejuni NCTC 11168
part12_bin.111_k141_431667_1	seta	VFG000041	bscU	Bordetella Bsc type III secretion system protein BscU	TTSS	VF0035	Effector delivery system	VFC0086	Bordetella pertussis Tohama I
part12_bin.111_k141_1585327_5	seta	VFG042072	BP_RS11150	SpoIIE family protein phosphatase	TTSS	VF0035	Effector delivery system	VFC0086	Bordetella pertussis Tohama I
part12_bin.111_k141_1473265_1	seta	VFG001859	feoB	ferrous iron transporter B	FeoAB	VF0160	Nutritional/Metabolic factor	VFC0272	Legionella pneumophila subsp. pneumophila str. Philadelphia 1
part12_bin.111_k141_1473265_2	seta	VFG001858	feoA	ferrous iron transporter A	FeoAB	VF0160	Nutritional/Metabolic factor	VFC0272	Legionella pneumophila subsp. pneumophila str. Philadelphia 1
part12_bin.111_k141_1747149_3	seta	VFG049124	allD	ureidoglycolate dehydrogenase	Allantion utilization	VF0572	Nutritional/Metabolic factor	VFC0272	Klebsiella pneumoniae subsp. pneumoniae NTUH-K2044
part12_bin.111_k141_926301_10	seta	VFG040705	tlyC	hemolysin C	TlyC	VF0489	Exoenzyme	VFC0251	Rickettsia typhi str. Wilmington
part12_bin.111_k141_540715_8	seta	VFG037720	adeG	cation/multidrug efflux pump	AdeFGH efflux pump	VF0504	Biofilm	VFC0271	Acinetobacter baumannii ACICU
part12_bin.111_k141_1976191_8	seta	VFG002060	ppkA	serine/threonine protein kinase PpkA	HSI-1	VF0334	Effector delivery system	VFC0086	Pseudomonas aeruginosa PAO1
part12_bin.111_k141_1041802_6	seta	VFG002060	ppkA	serine/threonine protein kinase PpkA	HSI-1	VF0334	Effector delivery system	VFC0086	Pseudomonas aeruginosa PAO1
part12_bin.111_k141_1312797_2	seta	VFG049120	allB	allantoinase	Allantion utilization	VF0572	Nutritional/Metabolic factor	VFC0272	Klebsiella pneumoniae subsp. pneumoniae NTUH-K2044
part12_bin.111_k141_1312797_3	seta	VFG047690	pyrB	aspartate carbamoyltransferase	Pyrimidine biosynthesis	VF0558	Nutritional/Metabolic factor	VFC0272	Francisella tularensis subsp. tularensis SCHU S4
part12_bin.111_k141_1417484_4	seta	VFG002060	ppkA	serine/threonine protein kinase PpkA	HSI-1	VF0334	Effector delivery system	VFC0086	Pseudomonas aeruginosa PAO1
part12_bin.111_k141_96729_2	seta	VFG014950	mucD	serine protease MucD precursor	Alginate	VF0091	Biofilm	VFC0271	Pseudomonas aeruginosa PAO1
part12_bin.111_k141_872135_8	seta	VFG002305	shdA	AIDA autotransporter-like protein	ShdA	VF0398	Adherence	VFC0001	Salmonella enterica subsp. enterica serovar Typhimurium str. LT2
part12_bin.111_k141_872135_18	seta	VFG001866	rpoS	RNA polymerase sigma factor RpoS	RpoS	VF0166	Regulation	VFC0301	Legionella pneumophila subsp. pneumophila str. Philadelphia 1
part12_bin.111_k141_1749145_1	seta	VFG007904	ddrA	daunorubicin ABC transporter ATP-binding protein DrrA	PDIM	VF0309	Immune modulation	VFC0258	Mycobacterium tuberculosis H37Rv
part12_bin.111_k141_435601_1	seta	VFG002045	bvgS	virulence factors two-component system sensor histidine kinase BvgS	BvgAS	VF0336	Regulation	VFC0301	Bordetella pertussis Tohama I
part12_bin.111_k141_1589081_4	seta	VFG039536	CBU_1566	Coxiella Dot/Icm type IVB secretion system translocated effector	T4SS secreted effectors	VF0696	Effector delivery system	VFC0086	Coxiella burnetii RSA 493
part12_bin.111_k141_2088047_4	seta	VFG002189	cpsB/cdsA	phosphatidate cytidylyltransferase	Capsule	VF0361	Immune modulation	VFC0258	Enterococcus faecalis V583
part12_bin.111_k141_2088047_5	seta	VFG002190	cpsA/uppS	undecaprenyl diphosphate synthase	Capsule	VF0361	Immune modulation	VFC0258	Enterococcus faecalis V583
part12_bin.111_k141_437227_6	seta	VFG014950	mucD	serine protease MucD precursor	Alginate	VF0091	Biofilm	VFC0271	Pseudomonas aeruginosa PAO1
part12_bin.111_k141_929946_6	seta	VFG043211	cheA	chemotaxis protein CheA	Flagella	VF0394	Motility	VFC0204	Yersinia enterocolitica subsp. enterocolitica 8081
part12_bin.111_k141_767232_4	seta	VFG038840	flmH	short chain dehydrogenase/reductase family oxidoreductase	Polar flagella	VF0473	Motility	VFC0204	Aeromonas hydrophila ML09-119
part12_bin.111_k141_767232_5	seta	VFG038840	flmH	short chain dehydrogenase/reductase family oxidoreductase	Polar flagella	VF0473	Motility	VFC0204	Aeromonas hydrophila ML09-119
part12_bin.111_k141_1153151_3	seta	VFG000141	waaA	lipopolysaccharide core biosynthesis protein WaaP	LPS	VF0085	Immune modulation	VFC0258	Pseudomonas aeruginosa PAO1
part12_bin.111_k141_1153151_4	seta	VFG002148	pkn5	serine/threonine protein kinase	TTSS secreted effectors	VF0711	Effector delivery system	VFC0086	Chlamydia trachomatis D/UW-3/CX
part12_bin.111_k141_709007_3	seta	VFG045297	wbuZ	glycosyl amidation-associated protein WbuZ	LPS	VF0171	Immune modulation	VFC0258	Legionella pneumophila subsp. pneumophila str. Philadelphia 1
part12_bin.111_k141_1534848_5	seta	VFG049159	clbM	precolibactin export MATE transporter ClbM	Colibactin	VF0573	Exotoxin	VFC0235	Klebsiella pneumoniae subsp. pneumoniae 1084
part12_bin.111_k141_1752298_19	seta	VFG001206	fbpC	iron(III) ABC transporter, ATP-binding protein	FbpABC	VF0272	Nutritional/Metabolic factor	VFC0272	Neisseria meningitidis MC58
part12_bin.111_k141_1701405_1	seta	VFG007592	flhA	flagellar biosynthesis protein	Flagella	VF0519	Motility	VFC0204	Vibrio cholerae O1 biovar El Tor str. N16961
part12_bin.111_k141_1701405_2	seta	VFG001900	flhB	flagellar biosynthetic protein	Flagella	VF0114	Motility	VFC0204	Campylobacter jejuni subsp. jejuni NCTC 11168
part12_bin.111_k141_1701405_3	seta	VFG002133	cdsT	Yop proteins translocation protein T	TTSS	VF0344	Effector delivery system	VFC0086	Chlamydia trachomatis D/UW-3/CX
part12_bin.111_k141_1701405_4	seta	VFG006667	fliQ	flagellar biosynthesis protein	Flagella	VF0051	Motility	VFC0204	Helicobacter pylori 26695
part12_bin.111_k141_1701405_5	seta	VFG001915	fliP	flagellar biosynthesis protein FliP	Flagella	VF0114	Motility	VFC0204	Campylobacter jejuni subsp. jejuni NCTC 11168
part12_bin.111_k141_325073_3	seta	VFG001266	pchI	ABC transporter ATP-binding protein	Pyochelin	VF0095	Nutritional/Metabolic factor	VFC0272	Pseudomonas aeruginosa PAO1
part12_bin.111_k141_325073_8	seta	VFG000402	yscC	type III secretion system secretin YscC	TTSS	VF0140	Effector delivery system	VFC0086	Yersinia pestis CO92
part12_bin.111_k141_1752691_2	seta	VFG002060	ppkA	serine/threonine protein kinase PpkA	HSI-1	VF0334	Effector delivery system	VFC0086	Pseudomonas aeruginosa PAO1
part12_bin.111_k141_1752691_3	seta	VFG041031	PA2359	transcriptional regulator	HSI-3	VF0944	Effector delivery system	VFC0086	Pseudomonas aeruginosa PAO1
part12_bin.111_k141_1753535_2	seta	VFG011938	Cj0883c	transcriptional regulator	Flagella	VF0114	Motility	VFC0204	Campylobacter jejuni subsp. jejuni NCTC 11168
part12_bin.111_k141_2144668_6	seta	VFG001416	panD	aspartate 1-decarboxylase	PanC/PanD	VF0319	Nutritional/Metabolic factor	VFC0272	Mycobacterium tuberculosis H37Rv
part12_bin.111_k141_1870812_3	seta	VFG037720	adeG	cation/multidrug efflux pump	AdeFGH efflux pump	VF0504	Biofilm	VFC0271	Acinetobacter baumannii ACICU
part12_bin.111_k141_1870812_4	seta	VFG037705	adeF	membrane-fusion protein	AdeFGH efflux pump	VF0504	Biofilm	VFC0271	Acinetobacter baumannii ACICU
part12_bin.111_k141_1929500_5	seta	VFG044325	ybtQ	yersiniabactin ABC transporter ATP-binding/permease protein YbtQ	Ybt	VF0564	Nutritional/Metabolic factor	VFC0272	Klebsiella pneumoniae subsp. pneumoniae NTUH-K2044
part12_bin.111_k141_1929500_6	seta	VFG038916	rtxB	RTX toxin transporter, ATPase protein	RtxA	VF0482	Exotoxin	VFC0235	Aeromonas hydrophila subsp. hydrophila ATCC 7966
part12_bin.111_k141_771125_6	seta	VFG001417	panC	pantothenate synthetase	PanC/PanD	VF0319	Nutritional/Metabolic factor	VFC0272	Mycobacterium tuberculosis H37Rv
part12_bin.111_k141_270627_2	seta	VFG011399	fabZ	(3R)-hydroxymyristoyl ACP dehydratase	LPS	VF0367	Immune modulation	VFC0258	Brucella melitensis bv. 1 str. 16M
part12_bin.111_k141_270627_3	seta	VFG038840	flmH	short chain dehydrogenase/reductase family oxidoreductase	Polar flagella	VF0473	Motility	VFC0204	Aeromonas hydrophila ML09-119
part12_bin.111_k141_1983586_2	seta	VFG000331	rfaE	ADP-heptose synthase	LOS	VF0044	Immune modulation	VFC0258	Haemophilus influenzae Rd KW20
part12_bin.111_k141_934055_2	seta	VFG015509	phzC1	phenazine biosynthesis protein PhzC	Pyocyanin	VF0100	Nutritional/Metabolic factor	VFC0272	Pseudomonas aeruginosa PAO1
part12_bin.111_k141_992672_2	seta	VFG010906	csrA	carbon storage regulator CsrA	CsrA	VF0261	Regulation	VFC0301	Legionella pneumophila subsp. pneumophila str. Philadelphia 1
part12_bin.111_k141_1481110_2	seta	VFG041031	PA2359	transcriptional regulator	HSI-3	VF0944	Effector delivery system	VFC0086	Pseudomonas aeruginosa PAO1
part12_bin.111_k141_825753_1	seta	VFG000232	pilT	twitching motility protein PilT	Type IV pili	VF0075	Adherence	VFC0001	Neisseria meningitidis MC58
part12_bin.111_k141_825753_2	seta	VFG000862	pet	Pet serine protease precursor, autotransporter	Pet	VF0217	Effector delivery system	VFC0086	Escherichia coli O44:H18 042
part12_bin.111_k141_495706_1	seta	VFG041031	PA2359	transcriptional regulator	HSI-3	VF0944	Effector delivery system	VFC0086	Pseudomonas aeruginosa PAO1
part12_bin.111_k141_713716_3	seta	VFG009810	phoR	Possible two component system response sensor kinase membrane associated PhoR	PhoP	VF0286	Regulation	VFC0301	Mycobacterium tuberculosis H37Rv
part12_bin.111_k141_713716_4	seta	VFG001390	mprA	two-component response regulator MrpA	MprAB	VF0298	Regulation	VFC0301	Mycobacterium tuberculosis H37Rv
part12_bin.111_k141_713716_6	seta	VFG000344	hitC	iron(III) ABC transporter, ATP-binding protein	HitABC	VF0268	Nutritional/Metabolic factor	VFC0272	Haemophilus influenzae Rd KW20
part12_bin.111_k141_1375143_6	seta	VFG015000	mucP	metalloprotease protease	Alginate	VF0091	Biofilm	VFC0271	Pseudomonas aeruginosa PAO1
part12_bin.111_k141_273114_7	seta	VFG001888	letS	hybrid sensor histidine kinase/response regulator	LetA/S	VF0262	Regulation	VFC0301	Legionella pneumophila subsp. pneumophila str. Philadelphia 1
part12_bin.111_k141_1758054_2	seta	VFG043391	pdxA	4-hydroxythreonine-4-phosphate dehydrogenase	Flagella	VF0051	Motility	VFC0204	Helicobacter pylori 26695
part12_bin.111_k141_2039197_9	seta	VFG000344	hitC	iron(III) ABC transporter, ATP-binding protein	HitABC	VF0268	Nutritional/Metabolic factor	VFC0272	Haemophilus influenzae Rd KW20
part12_bin.111_k141_2039197_10	seta	VFG005775	cylA	ABC (ATP-binding cassette) transporter CylA	Beta-haemolysin/cytolysin	VF0279	Exotoxin	VFC0235	Streptococcus agalactiae NEM316
part12_bin.111_k141_2039197_22	seta	VFG005766	cylG	3-ketoacyl-ACP-reductase CylG	Beta-haemolysin/cytolysin	VF0279	Exotoxin	VFC0235	Streptococcus agalactiae NEM316
part12_bin.111_k141_2039197_30	seta	VFG046610	rpe	ribulose-phosphate 3-epimerase	Capsule	VF0543	Immune modulation	VFC0258	Francisella tularensis subsp. tularensis SCHU S4
part12_bin.111_k141_385814_2	seta	VFG045467	cdpA	cyclic di-GMP phosphodiesterase	CdpA	VF0432	Regulation	VFC0301	Burkholderia pseudomallei K96243
part12_bin.111_k141_109030_8	seta	VFG000841	hlyB	Hemolysin B	Hemolysin	VF0207	Exotoxin	VFC0235	Escherichia coli O157:H7 str. EDL933
part12_bin.111_k141_1709692_2	seta	VFG001306	cap8J	type 8 capsular polysaccharide synthesis protein Cap8J	Capsule	VF0003	Immune modulation	VFC0258	Staphylococcus aureus subsp. aureus MW2
part12_bin.111_k141_1709692_8	seta	VFG000344	hitC	iron(III) ABC transporter, ATP-binding protein	HitABC	VF0268	Nutritional/Metabolic factor	VFC0272	Haemophilus influenzae Rd KW20
part12_bin.111_k141_1487009_3	seta	VFG052296	lpxD	UDP-3-O-(3-hydroxymyristoyl)glucosamine N-acyltransferase	LPS	VF0370	Immune modulation	VFC0258	Bartonella henselae str. Houston-1
part12_bin.111_k141_1487009_4	seta	VFG011389	lpxC	UDP-3-O-[3-hydroxymyristoyl] N-acetylglucosamine deacetylase	LPS	VF0367	Immune modulation	VFC0258	Brucella melitensis bv. 1 str. 16M
part12_bin.111_k141_1487009_5	seta	VFG037792	lpxA	acyl-ACP--UDP-N-acetylglucosamine O-acyltransferase	LPS	VF0466	Immune modulation	VFC0258	Acinetobacter baumannii ACICU
part12_bin.111_k141_1760199_1	seta	VFG001888	letS	hybrid sensor histidine kinase/response regulator	LetA/S	VF0262	Regulation	VFC0301	Legionella pneumophila subsp. pneumophila str. Philadelphia 1
part12_bin.113_k141_2096640_21	seta	VFG043398	flgS	signal transduction histidine kinase	Flagella	VF0114	Motility	VFC0204	Campylobacter jejuni subsp. jejuni NCTC 11168
part12_bin.113_k141_2096640_25	seta	VFG050255	CT_473	hypothetical protein	TTSS secreted effectors	VF0711	Effector delivery system	VFC0086	Chlamydia trachomatis D/UW-3/CX
part12_bin.113_k141_2096640_41	seta	VFG001889	letA	UvrY/SirA/GacA family response regulator transcription factor	LetA/S	VF0262	Regulation	VFC0301	Legionella pneumophila subsp. pneumophila str. Philadelphia 1
part12_bin.113_k141_2096640_72	seta	VFG001386	phoP	Possible two component system response transcriptional positive regulator PhoP	PhoP	VF0286	Regulation	VFC0301	Mycobacterium tuberculosis H37Rv
part12_bin.113_k141_2096640_83	seta	VFG040705	tlyC	hemolysin C	TlyC	VF0489	Exoenzyme	VFC0251	Rickettsia typhi str. Wilmington
part12_bin.113_k141_2096640_86	seta	VFG045297	wbuZ	glycosyl amidation-associated protein WbuZ	LPS	VF0171	Immune modulation	VFC0258	Legionella pneumophila subsp. pneumophila str. Philadelphia 1
part12_bin.113_k141_2096640_88	seta	VFG014106	hisH2	imidazole glycerol phosphate synthase subunit HisH	LPS	VF0085	Immune modulation	VFC0258	Pseudomonas aeruginosa PAO1
part12_bin.113_k141_2096640_90	seta	VFG001964	Cj1436c	aminotransferase	Capsule	VF0323	Immune modulation	VFC0258	Campylobacter jejuni subsp. jejuni NCTC 11168
part12_bin.113_k141_664335_11	seta	VFG037118	recN	DNA repair protein RecN	RecN	VF0457	Stress survival	VFC0282	Neisseria meningitidis MC58
part12_bin.113_k141_664335_18	seta	VFG007177	exsA	transcriptional regulator ExsA	T3SS1	VF0408	Effector delivery system	VFC0086	Vibrio parahaemolyticus RIMD 2210633
part12_bin.113_k141_664335_23	seta	VFG011631	bvrS	stimulus-sensing domain-containing protein	BvrR-BvrS	VF0368	Regulation	VFC0301	Brucella melitensis bv. 1 str. 16M
part12_bin.113_k141_664335_24	seta	VFG000116	algB	two-component response regulator AlgB	Alginate	VF0091	Biofilm	VFC0271	Pseudomonas aeruginosa PAO1
part12_bin.113_k141_114092_18	seta	VFG024730	pks1	polyketide synthase	PDIM	VF0309	Immune modulation	VFC0258	Mycobacterium tuberculosis H37Rv
part12_bin.113_k141_666710_59	seta	VFG001390	mprA	two-component response regulator MrpA	MprAB	VF0298	Regulation	VFC0301	Mycobacterium tuberculosis H37Rv
part12_bin.113_k141_666710_98	seta	VFG013069	shuU	permease of iron compound ABC transport system	Shu	VF0256	Nutritional/Metabolic factor	VFC0272	Shigella dysenteriae Sd197
part12_bin.113_k141_666710_99	seta	VFG000925	fepC	ferrienterobactin ABC transporter ATPase	Enterobactin	VF0228	Nutritional/Metabolic factor	VFC0272	Escherichia coli CFT073
part12_bin.113_k141_666710_108	seta	VFG001855	htpB	Hsp60, 60K heat shock protein HtpB	Hsp60	VF0159	Adherence	VFC0001	Legionella pneumophila subsp. pneumophila str. Philadelphia 1
part12_bin.113_k141_1604153_23	seta	VFG037203	plcD	phosphatidylserine/phosphatidylglycerophosphate/cardiolipin synthase	Phospholipase D	VF0469	Exotoxin	VFC0235	Acinetobacter baumannii ACICU
part12_bin.113_k141_1604153_29	seta	VFG000130	algI	alginate o-acetyltransferase AlgI	Alginate	VF0091	Biofilm	VFC0271	Pseudomonas aeruginosa PAO1
part12_bin.113_k141_1604153_41	seta	VFG038916	rtxB	RTX toxin transporter, ATPase protein	RtxA	VF0482	Exotoxin	VFC0235	Aeromonas hydrophila subsp. hydrophila ATCC 7966
part12_bin.113_k141_1604153_56	seta	VFG013236	kdsB	3-deoxy-manno-octulosonate cytidylyltransferase	LOS	VF0044	Immune modulation	VFC0258	Haemophilus influenzae Rd KW20
part12_bin.113_k141_1604153_90	seta	VFG015515	phzE1	phenazine biosynthesis protein PhzE	Pyocyanin	VF0100	Nutritional/Metabolic factor	VFC0272	Pseudomonas aeruginosa PAO1
part12_bin.113_k141_1604153_104	seta	VFG047582	purCD	fusion protein PurC/PurD	Purine biosynthesis	VF0559	Nutritional/Metabolic factor	VFC0272	Francisella tularensis subsp. tularensis SCHU S4
part12_bin.113_k141_1604153_113	seta	VFG046610	rpe	ribulose-phosphate 3-epimerase	Capsule	VF0543	Immune modulation	VFC0258	Francisella tularensis subsp. tularensis SCHU S4
part12_bin.113_k141_1604153_114	seta	VFG013248	msbA	lipid transporter ATP-binding/permease	LOS	VF0044	Immune modulation	VFC0258	Haemophilus influenzae Rd KW20
part12_bin.113_k141_1604153_126	seta	VFG002189	cpsB/cdsA	phosphatidate cytidylyltransferase	Capsule	VF0361	Immune modulation	VFC0258	Enterococcus faecalis V583
part12_bin.113_k141_1604153_144	seta	VFG000119	algR	alginate biosynthesis regulatory protein AlgR	Alginate	VF0091	Biofilm	VFC0271	Pseudomonas aeruginosa PAO1
part12_bin.113_k141_1604153_160	seta	VFG007857	ppsD	phthiocerol synthesis polyketide synthase type I PpsD	PDIM	VF0309	Immune modulation	VFC0258	Mycobacterium tuberculosis H37Rv
part12_bin.113_k141_1604153_161	seta	VFG011430	acpXL	acyl carrier protein	LPS	VF0367	Immune modulation	VFC0258	Brucella melitensis bv. 1 str. 16M
part12_bin.113_k141_1604153_170	seta	VFG001392	sigE	ECF RNA polymerase sigma factor SigE	SigE	VF0295	Regulation	VFC0301	Mycobacterium tuberculosis H37Rv
part12_bin.113_k141_1604153_192	seta	VFG040705	tlyC	hemolysin C	TlyC	VF0489	Exoenzyme	VFC0251	Rickettsia typhi str. Wilmington
part12_bin.113_k141_1604153_201	seta	VFG001417	panC	pantothenate synthetase	PanC/PanD	VF0319	Nutritional/Metabolic factor	VFC0272	Mycobacterium tuberculosis H37Rv
part12_bin.113_k141_1604153_202	seta	VFG001416	panD	aspartate 1-decarboxylase	PanC/PanD	VF0319	Nutritional/Metabolic factor	VFC0272	Mycobacterium tuberculosis H37Rv
part12_bin.113_k141_1936406_32	seta	VFG038840	flmH	short chain dehydrogenase/reductase family oxidoreductase	Polar flagella	VF0473	Motility	VFC0204	Aeromonas hydrophila ML09-119
part12_bin.113_k141_1936406_55	seta	VFG015551	phzH	phenazine-modifying enzyme	Pyocyanin	VF0100	Nutritional/Metabolic factor	VFC0272	Pseudomonas aeruginosa PAO1
part12_bin.113_k141_1496340_1	seta	VFG047708	carB	carbamoyl phosphate synthase large subunit	Pyrimidine biosynthesis	VF0558	Nutritional/Metabolic factor	VFC0272	Francisella tularensis subsp. tularensis SCHU S4
part12_bin.113_k141_1496340_4	seta	VFG050113	cesC	ABC transporter ATP-binding protein, CesC	Cereulide	VF0583	Exotoxin	VFC0235	Bacillus cereus AH187
part12_bin.113_k141_1496340_5	seta	VFG047726	carA	carbamoyl phosphate synthase small subunit	Pyrimidine biosynthesis	VF0558	Nutritional/Metabolic factor	VFC0272	Francisella tularensis subsp. tularensis SCHU S4
part12_bin.113_k141_1496340_11	seta	VFG000077	clpP	ATP-dependent Clp protease proteolytic subunit	ClpP	VF0074	Stress survival	VFC0282	Listeria monocytogenes EGD-e
part12_bin.113_k141_1496340_13	seta	VFG043391	pdxA	4-hydroxythreonine-4-phosphate dehydrogenase	Flagella	VF0051	Motility	VFC0204	Helicobacter pylori 26695
part12_bin.113_k141_1496340_22	seta	VFG046465	tufA	elongation factor Tu	EF-Tu	VF0460	Adherence	VFC0001	Francisella tularensis subsp. tularensis SCHU S4
part12_bin.113_k141_1496340_55	seta	VFG009810	phoR	Possible two component system response sensor kinase membrane associated PhoR	PhoP	VF0286	Regulation	VFC0301	Mycobacterium tuberculosis H37Rv
part12_bin.113_k141_1496340_91	seta	VFG013242	lpxK	tetraacyldisaccharide 4'-kinase	LOS	VF0044	Immune modulation	VFC0258	Haemophilus influenzae Rd KW20
part12_bin.113_k141_1060311_20	seta	VFG050113	cesC	ABC transporter ATP-binding protein, CesC	Cereulide	VF0583	Exotoxin	VFC0235	Bacillus cereus AH187
part12_bin.113_k141_1060311_26	seta	VFG000167	pchR	transcriptional regulator PchR	Pyochelin	VF0095	Nutritional/Metabolic factor	VFC0272	Pseudomonas aeruginosa PAO1
part12_bin.113_k141_1060311_28	seta	VFG013496	lsgC	glycosyltransferase	LOS	VF0044	Immune modulation	VFC0258	Haemophilus influenzae Rd KW20
part12_bin.113_k141_1060311_30	seta	VFG002224	wbkA	mannosyltransferase	LPS	VF0367	Immune modulation	VFC0258	Brucella melitensis bv. 1 str. 16M
part12_bin.113_k141_1060311_35	seta	VFG001309	cap8M	type 8 capsular polysaccharide synthesis protein Cap8M	Capsule	VF0003	Immune modulation	VFC0258	Staphylococcus aureus subsp. aureus MW2
part12_bin.113_k141_1060311_83	seta	VFG013265	orfM	deoxyribonucleotide triphosphate pyrophosphatase	LOS	VF0044	Immune modulation	VFC0258	Haemophilus influenzae Rd KW20
part12_bin.113_k141_1060311_91	seta	VFG044333	fyuA	yersiniabactin receptor FyuA	Ybt	VF0564	Nutritional/Metabolic factor	VFC0272	Klebsiella pneumoniae subsp. pneumoniae NTUH-K2044
part12_bin.113_k141_1060311_104	seta	VFG007490	fleS/flrB	sensory box sensor histidine kinase	Flagella	VF0519	Motility	VFC0204	Vibrio cholerae O1 biovar El Tor str. N16961
part12_bin.113_k141_1060311_105	seta	VFG001214	pilR	two-component response regulator PilR	Type IV pili	VF0082	Adherence	VFC0001	Pseudomonas aeruginosa PAO1
part12_bin.113_k141_1060311_129	seta	VFG001269	cyaB	cyclolysin secretion ATP-binding protein	Cya	VF0028	Exotoxin	VFC0235	Bordetella pertussis Tohama I
part12_bin.113_k141_1777432_55	seta	VFG000555	invC/sctN	type III secretion system ATPase InvC	TTSS (SPI-1 encode)	VF0116	Effector delivery system	VFC0086	Salmonella enterica subsp. enterica serovar Typhimurium str. LT2
part12_bin.113_k141_1777432_68	seta	VFG001390	mprA	two-component response regulator MrpA	MprAB	VF0298	Regulation	VFC0301	Mycobacterium tuberculosis H37Rv
part12_bin.113_k141_15160_10	seta	VFG002556	wcbK	GDP sugar epimerase/dehydratase	Capsule I	VF0436	Immune modulation	VFC0258	Burkholderia pseudomallei K96243
part12_bin.113_k141_15160_28	seta	VFG001214	pilR	two-component response regulator PilR	Type IV pili	VF0082	Adherence	VFC0001	Pseudomonas aeruginosa PAO1
part12_bin.113_k141_15160_46	seta	VFG016046	pvdH	diaminobutyrate-2-oxoglutarate aminotransferase PvdH	Pyoverdine	VF0094	Nutritional/Metabolic factor	VFC0272	Pseudomonas aeruginosa PAO1
part12_bin.113_k141_15160_48	seta	VFG047708	carB	carbamoyl phosphate synthase large subunit	Pyrimidine biosynthesis	VF0558	Nutritional/Metabolic factor	VFC0272	Francisella tularensis subsp. tularensis SCHU S4
part12_bin.113_k141_15160_56	seta	VFG037720	adeG	cation/multidrug efflux pump	AdeFGH efflux pump	VF0504	Biofilm	VFC0271	Acinetobacter baumannii ACICU
part12_bin.113_k141_1231482_1	seta	VFG024730	pks1	polyketide synthase	PDIM	VF0309	Immune modulation	VFC0258	Mycobacterium tuberculosis H37Rv
part12_bin.113_k141_1231482_10	seta	VFG040864	essC	type VII secretion system protein EssC	T7SS	VF0581	Effector delivery system	VFC0086	Bacillus anthracis str. Sterne
part12_bin.113_k141_1231482_13	seta	VFG000121	algU	alginate biosynthesis protein AlgZ/FimS	Alginate	VF0091	Biofilm	VFC0271	Pseudomonas aeruginosa PAO1
part12_bin.113_k141_1231482_27	seta	VFG002301	mig-5	putative carbonic anhydrase	Mig-5	VF0396	Antimicrobial activity/Competitive advantage	VFC0325	Salmonella enterica subsp. enterica serovar Typhimurium str. LT2
part12_bin.113_k141_1231482_30	seta	VFG000670	gtrB	bactoprenol glucosyl transferase	LPS	VF0124	Immune modulation	VFC0258	Shigella flexneri 2a str. 301
part12_bin.113_k141_1231482_54	seta	VFG002190	cpsA/uppS	undecaprenyl diphosphate synthase	Capsule	VF0361	Immune modulation	VFC0258	Enterococcus faecalis V583
part12_bin.113_k141_1231482_91	seta	VFG013248	msbA	lipid transporter ATP-binding/permease	LOS	VF0044	Immune modulation	VFC0258	Haemophilus influenzae Rd KW20
part12_bin.113_k141_1231482_92	seta	VFG007023	rtxB	RTX toxin transporter RtxB	MARTX	VF0265	Exotoxin	VFC0235	Vibrio cholerae O1 biovar El Tor str. N16961
part12_bin.113_k141_1505556_1	seta	VFG001390	mprA	two-component response regulator MrpA	MprAB	VF0298	Regulation	VFC0301	Mycobacterium tuberculosis H37Rv
part12_bin.113_k141_2061055_1	seta	VFG047708	carB	carbamoyl phosphate synthase large subunit	Pyrimidine biosynthesis	VF0558	Nutritional/Metabolic factor	VFC0272	Francisella tularensis subsp. tularensis SCHU S4
part12_bin.113_k141_2061055_12	seta	VFG038687	flhF	flagellar biosynthesis protein FlhF	Polar flagella	VF0473	Motility	VFC0204	Aeromonas hydrophila ML09-119
part12_bin.113_k141_850376_4	seta	VFG038840	flmH	short chain dehydrogenase/reductase family oxidoreductase	Polar flagella	VF0473	Motility	VFC0204	Aeromonas hydrophila ML09-119
part12_bin.113_k141_850376_28	seta	VFG024730	pks1	polyketide synthase	PDIM	VF0309	Immune modulation	VFC0258	Mycobacterium tuberculosis H37Rv
part12_bin.113_k141_850376_38	seta	VFG000841	hlyB	Hemolysin B	Hemolysin	VF0207	Exotoxin	VFC0235	Escherichia coli O157:H7 str. EDL933
part12_bin.113_k141_799074_6	seta	VFG011414	kdsA	2-dehydro-3-deoxyphosphooctonate aldolase	LPS	VF0367	Immune modulation	VFC0258	Brucella melitensis bv. 1 str. 16M
part12_bin.113_k141_799074_24	seta	VFG002363	YE_RS15420	mannose-1-phosphate guanylyltransferase/mannose-6-phosphate isomerase	O-antigen	VF0392	Immune modulation	VFC0258	Yersinia enterocolitica subsp. enterocolitica 8081
part12_bin.113_k141_2178063_12	seta	VFG048896	KP1_RS29180	acyltransferase	Capsule	VF0560	Immune modulation	VFC0258	Klebsiella pneumoniae subsp. pneumoniae NTUH-K2044
part12_bin.113_k141_1402309_107	seta	VFG047690	pyrB	aspartate carbamoyltransferase	Pyrimidine biosynthesis	VF0558	Nutritional/Metabolic factor	VFC0272	Francisella tularensis subsp. tularensis SCHU S4
part12_bin.113_k141_1402309_112	seta	VFG013327	manB/yhxB	phosphomannomutase	LOS	VF0044	Immune modulation	VFC0258	Haemophilus influenzae Rd KW20
part12_bin.113_k141_1402309_117	seta	VFG001887	relA	GTP diphosphokinase	RelA	VF0260	Regulation	VFC0301	Legionella pneumophila subsp. pneumophila str. Philadelphia 1
part12_bin.113_k141_1402309_123	seta	VFG001267	pchH	ABC transporter ATP-binding protein	Pyochelin	VF0095	Nutritional/Metabolic factor	VFC0272	Pseudomonas aeruginosa PAO1
part12_bin.113_k141_1402309_164	seta	VFG043319	fleQ	transcriptional regulator FleQ	Flagella	VF0157	Motility	VFC0204	Legionella pneumophila subsp. pneumophila str. Philadelphia 1
part12_bin.113_k141_1402309_176	seta	VFG044197	fslC	diaminopimelate decarboxylase	Rhizoferrin	VF0551	Nutritional/Metabolic factor	VFC0272	Francisella tularensis subsp. tularensis SCHU S4
part12_bin.113_k141_1732593_22	seta	VFG045307	pgi	glucose-6-phosphate isomerase	LPS	VF0171	Immune modulation	VFC0258	Legionella pneumophila subsp. pneumophila str. Philadelphia 1
part12_bin.113_k141_1732593_29	seta	VFG000574	mgtB	Mg2+ transport protein	MgtBC	VF0106	Nutritional/Metabolic factor	VFC0272	Salmonella enterica subsp. enterica serovar Typhimurium str. LT2
part12_bin.113_k141_1788806_23	seta	VFG001267	pchH	ABC transporter ATP-binding protein	Pyochelin	VF0095	Nutritional/Metabolic factor	VFC0272	Pseudomonas aeruginosa PAO1
part12_bin.113_k141_1788806_24	seta	VFG001206	fbpC	iron(III) ABC transporter, ATP-binding protein	FbpABC	VF0272	Nutritional/Metabolic factor	VFC0272	Neisseria meningitidis MC58
part12_bin.113_k141_1788806_40	seta	VFG000079	clpC	endopeptidase Clp ATP-binding chain C	ClpC	VF0072	Stress survival	VFC0282	Listeria monocytogenes EGD-e
part12_bin.113_k141_1788806_42	seta	VFG014950	mucD	serine protease MucD precursor	Alginate	VF0091	Biofilm	VFC0271	Pseudomonas aeruginosa PAO1
part12_bin.113_k141_1788806_43	seta	VFG001866	rpoS	RNA polymerase sigma factor RpoS	RpoS	VF0166	Regulation	VFC0301	Legionella pneumophila subsp. pneumophila str. Philadelphia 1
part12_bin.113_k141_1788906_16	seta	VFG000320	kdtB	lipopolysaccharide core biosynthesis protein	LPS	VF0056	Immune modulation	VFC0258	Helicobacter pylori 26695
part12_bin.113_k141_1788906_17	seta	VFG047274	lpxD	UDP-3-O-[3-hydroxymyristoyl] glucosamine N-acyltransferase	LPS	VF0542	Immune modulation	VFC0258	Francisella tularensis subsp. tularensis SCHU S4
part12_bin.113_k141_1788906_69	seta	VFG001300	cap8D	type 8 capsular polysaccharide synthesis protein Cap8D	Capsule	VF0003	Immune modulation	VFC0258	Staphylococcus aureus subsp. aureus MW2
part12_bin.113_k141_1788906_72	seta	VFG048951	KP1_RS17330	polysaccharide biosynthesis tyrosine autokinase	Capsule	VF0560	Immune modulation	VFC0258	Klebsiella pneumoniae subsp. pneumoniae NTUH-K2044
part12_bin.113_k141_1788906_74	seta	VFG038840	flmH	short chain dehydrogenase/reductase family oxidoreductase	Polar flagella	VF0473	Motility	VFC0204	Aeromonas hydrophila ML09-119
part12_bin.113_k141_1788906_99	seta	VFG016046	pvdH	diaminobutyrate-2-oxoglutarate aminotransferase PvdH	Pyoverdine	VF0094	Nutritional/Metabolic factor	VFC0272	Pseudomonas aeruginosa PAO1
part12_bin.113_k141_1788906_104	seta	VFG001867	sodB	superoxide dismutase	SodB	VF0169	Stress survival	VFC0282	Legionella pneumophila subsp. pneumophila str. Philadelphia 1
part12_bin.113_k141_1788906_129	seta	VFG001214	pilR	two-component response regulator PilR	Type IV pili	VF0082	Adherence	VFC0001	Pseudomonas aeruginosa PAO1
part12_bin.113_k141_1788906_133	seta	VFG002045	bvgS	virulence factors two-component system sensor histidine kinase BvgS	BvgAS	VF0336	Regulation	VFC0301	Bordetella pertussis Tohama I
part12_bin.113_k141_1788906_141	seta	VFG011419	htrB	lipid A biosynthesis lauroyl acyltransferase	LPS	VF0367	Immune modulation	VFC0258	Brucella melitensis bv. 1 str. 16M
part12_bin.113_k141_1788906_167	seta	VFG048808	rfbK1	O9 family phosphomannomutase RfbK1	Capsule	VF0560	Immune modulation	VFC0258	Klebsiella pneumoniae subsp. pneumoniae NTUH-K2044
part12_bin.113_k141_1788906_176	seta	VFG005766	cylG	3-ketoacyl-ACP-reductase CylG	Beta-haemolysin/cytolysin	VF0279	Exotoxin	VFC0235	Streptococcus agalactiae NEM316
part12_bin.113_k141_1788906_206	seta	VFG015000	mucP	metalloprotease protease	Alginate	VF0091	Biofilm	VFC0271	Pseudomonas aeruginosa PAO1
part12_bin.113_k141_1788906_219	seta	VFG047039	wbtL	glucose-1-phosphate thymidylyltransferase	LPS	VF0542	Immune modulation	VFC0258	Francisella tularensis subsp. tularensis SCHU S4
part12_bin.113_k141_1788906_220	seta	VFG002375	YE_RS15480	dTDP-4-dehydrorhamnose 3,5-epimerase family protein	O-antigen	VF0392	Immune modulation	VFC0258	Yersinia enterocolitica subsp. enterocolitica 8081
part12_bin.113_k141_1788906_221	seta	VFG045305	rfbD	dTDP-4-dehydrorhamnose reductase	LPS	VF0171	Immune modulation	VFC0258	Legionella pneumophila subsp. pneumophila str. Philadelphia 1
part12_bin.113_k141_1788906_222	seta	VFG013368	rffG	dTDP-glucose 46-dehydratase	LOS	VF0044	Immune modulation	VFC0258	Haemophilus influenzae Rd KW20
part12_bin.113_k141_1788906_224	seta	VFG047512	bioB	biotin synthase	Biotin synthesis	VF0552	Nutritional/Metabolic factor	VFC0272	Francisella tularensis subsp. tularensis SCHU S4
part12_bin.113_k141_1788906_238	seta	VFG043384	HP_RS04690	zinc ribbon domain-containing protein	Flagella	VF0051	Motility	VFC0204	Helicobacter pylori 26695
part12_bin.113_k141_1788906_244	seta	VFG013248	msbA	lipid transporter ATP-binding/permease	LOS	VF0044	Immune modulation	VFC0258	Haemophilus influenzae Rd KW20
part12_bin.113_k141_1788906_247	seta	VFG049159	clbM	precolibactin export MATE transporter ClbM	Colibactin	VF0573	Exotoxin	VFC0235	Klebsiella pneumoniae subsp. pneumoniae 1084
part12_bin.113_k141_1788906_261	seta	VFG000080	clpE	ATP-dependent protease	ClpE	VF0073	Stress survival	VFC0282	Listeria monocytogenes EGD-e
part12_bin.113_k141_1788906_262	seta	VFG000079	clpC	endopeptidase Clp ATP-binding chain C	ClpC	VF0072	Stress survival	VFC0282	Listeria monocytogenes EGD-e
part12_bin.113_k141_1788906_263	seta	VFG000079	clpC	endopeptidase Clp ATP-binding chain C	ClpC	VF0072	Stress survival	VFC0282	Listeria monocytogenes EGD-e
part12_bin.113_k141_1788906_306	seta	VFG015983	pvdM	dipeptidase precursor	Pyoverdine	VF0094	Nutritional/Metabolic factor	VFC0272	Pseudomonas aeruginosa PAO1
part12_bin.113_k141_1788906_331	seta	VFG001390	mprA	two-component response regulator MrpA	MprAB	VF0298	Regulation	VFC0301	Mycobacterium tuberculosis H37Rv
part12_bin.113_k141_1788906_333	seta	VFG000574	mgtB	Mg2+ transport protein	MgtBC	VF0106	Nutritional/Metabolic factor	VFC0272	Salmonella enterica subsp. enterica serovar Typhimurium str. LT2
part12_bin.113_k141_1788906_334	seta	VFG000574	mgtB	Mg2+ transport protein	MgtBC	VF0106	Nutritional/Metabolic factor	VFC0272	Salmonella enterica subsp. enterica serovar Typhimurium str. LT2
part12_bin.113_k141_1788906_335	seta	VFG000574	mgtB	Mg2+ transport protein	MgtBC	VF0106	Nutritional/Metabolic factor	VFC0272	Salmonella enterica subsp. enterica serovar Typhimurium str. LT2
part12_bin.113_k141_1788906_338	seta	VFG036992	mtrD	multiple transferable resistance system protein MtrD	MtrCDE	VF0451	Antimicrobial activity/Competitive advantage	VFC0325	Neisseria meningitidis MC58
part12_bin.113_k141_1788906_343	seta	VFG037720	adeG	cation/multidrug efflux pump	AdeFGH efflux pump	VF0504	Biofilm	VFC0271	Acinetobacter baumannii ACICU
part12_bin.113_k141_1788906_344	seta	VFG037705	adeF	membrane-fusion protein	AdeFGH efflux pump	VF0504	Biofilm	VFC0271	Acinetobacter baumannii ACICU
part12_bin.113_k141_1788906_350	seta	VFG016005	pvdO	pyoverdine biosynthesis protein PvdO	Pyoverdine	VF0094	Nutritional/Metabolic factor	VFC0272	Pseudomonas aeruginosa PAO1
part12_bin.113_k141_1788906_365	seta	VFG013384	lpxB	lipid-A-disaccharide synthase	LOS	VF0044	Immune modulation	VFC0258	Haemophilus influenzae Rd KW20
part12_bin.113_k141_1788906_369	seta	VFG050275	vpsC	exopolysaccharide biosynthesis acetyltransferase VpsC	VPS	VF0615	Biofilm	VFC0271	Vibrio cholerae O1 biovar El Tor str. N16961
part12_bin.113_k141_1788906_370	seta	VFG044332	ybtE	yersiniabactin biosynthesis salycil-AMP ligase YbtE	Ybt	VF0564	Nutritional/Metabolic factor	VFC0272	Klebsiella pneumoniae subsp. pneumoniae NTUH-K2044
part12_bin.113_k141_1788906_394	seta	VFG039536	CBU_1566	Coxiella Dot/Icm type IVB secretion system translocated effector	T4SS secreted effectors	VF0696	Effector delivery system	VFC0086	Coxiella burnetii RSA 493
part12_bin.113_k141_1788906_421	seta	VFG036992	mtrD	multiple transferable resistance system protein MtrD	MtrCDE	VF0451	Antimicrobial activity/Competitive advantage	VFC0325	Neisseria meningitidis MC58
part12_bin.113_k141_1788906_435	seta	VFG038176	ompA	outer membrane protein OmpA	OmpA	VF0464	Immune modulation	VFC0258	Acinetobacter baumannii ACICU
part12_bin.113_k141_1788906_439	seta	VFG049152	clbF	colibactin biosynthesis dehydrogenase ClbF	Colibactin	VF0573	Exotoxin	VFC0235	Klebsiella pneumoniae subsp. pneumoniae 1084
part12_bin.113_k141_1788906_478	seta	VFG037792	lpxA	acyl-ACP--UDP-N-acetylglucosamine O-acyltransferase	LPS	VF0466	Immune modulation	VFC0258	Acinetobacter baumannii ACICU
part12_bin.113_k141_1788906_479	seta	VFG013412	lpxC	UDP-3-O-(R-3-hydroxymyristoyl)-N-acetylglucosamine deacetylase	LOS	VF0044	Immune modulation	VFC0258	Haemophilus influenzae Rd KW20
part12_bin.113_k141_1788906_502	seta	VFG045303	LPG_RS03745	aminotransferase class I/II-fold pyridoxal phosphate-dependent enzyme	LPS	VF0171	Immune modulation	VFC0258	Legionella pneumophila subsp. pneumophila str. Philadelphia 1
part12_bin.113_k141_1788906_504	seta	VFG038091	ACICU_RS00475	sugar transferase	Capsule	VF0465	Immune modulation	VFC0258	Acinetobacter baumannii ACICU
part12_bin.113_k141_1788906_517	seta	VFG002226	per	perosamine synthetase	LPS	VF0367	Immune modulation	VFC0258	Brucella melitensis bv. 1 str. 16M
part12_bin.113_k141_1788906_518	seta	VFG012006	pseC	C4 aminotransferase	Flagella	VF0114	Motility	VFC0204	Campylobacter jejuni subsp. jejuni NCTC 11168
part12_bin.113_k141_1788906_519	seta	VFG001301	cap8E	type 8 capsular polysaccharide synthesis protein Cap8E	Capsule	VF0003	Immune modulation	VFC0258	Staphylococcus aureus subsp. aureus MW2
part12_bin.113_k141_1788906_520	seta	VFG001301	cap8E	type 8 capsular polysaccharide synthesis protein Cap8E	Capsule	VF0003	Immune modulation	VFC0258	Staphylococcus aureus subsp. aureus MW2
part12_bin.113_k141_1788906_521	seta	VFG037897	tviB	Vi polysaccharide biosynthesis UDP-N-acetylglucosamine C-6 dehydrogenase TviB	Capsule	VF0465	Immune modulation	VFC0258	Acinetobacter baumannii ACICU
part12_bin.113_k141_1788906_533	seta	VFG035923	aatC	ATP-binding protein AatC	Dispersin	VF0215	Others	VFC0346	Escherichia coli O44:H18 042
part12_bin.113_k141_1788906_539	seta	VFG042736	rpoN	RNA polymerase factor sigma-54	Type IV pili	VF0082	Adherence	VFC0001	Pseudomonas aeruginosa PAO1
part12_bin.113_k141_1788906_550	seta	VFG039549	CBU_1594	Coxiella Dot/Icm type IVB secretion system translocated effector	T4SS secreted effectors	VF0696	Effector delivery system	VFC0086	Coxiella burnetii RSA 493
part12_bin.113_k141_1788906_551	seta	VFG038119	ACICU_RS00485	nucleotide sugar dehydrogenase	Capsule	VF0465	Immune modulation	VFC0258	Acinetobacter baumannii ACICU
part12_bin.113_k141_1788906_555	seta	VFG001267	pchH	ABC transporter ATP-binding protein	Pyochelin	VF0095	Nutritional/Metabolic factor	VFC0272	Pseudomonas aeruginosa PAO1
part12_bin.113_k141_194688_3	seta	VFG001404	ahpC	alkyl hydroperoxide reductase subunit AhpC	AhpC	VF0306	Stress survival	VFC0282	Mycobacterium tuberculosis H37Rv
part12_bin.113_k141_194688_6	seta	VFG005775	cylA	ABC (ATP-binding cassette) transporter CylA	Beta-haemolysin/cytolysin	VF0279	Exotoxin	VFC0235	Streptococcus agalactiae NEM316
part12_bin.113_k141_970498_10	seta	VFG046465	tufA	elongation factor Tu	EF-Tu	VF0460	Adherence	VFC0001	Francisella tularensis subsp. tularensis SCHU S4
part12_bin.113_k141_434285_2	seta	VFG000120	algZ	sigma factor AlgU	Alginate	VF0091	Biofilm	VFC0271	Pseudomonas aeruginosa PAO1
part12_bin.113_k141_434285_3	seta	VFG000119	algR	alginate biosynthesis regulatory protein AlgR	Alginate	VF0091	Biofilm	VFC0271	Pseudomonas aeruginosa PAO1
part12_bin.113_k141_434285_15	seta	VFG013476	kpsF	KpsF/GutQ family sugar isomerase	LOS	VF0044	Immune modulation	VFC0258	Haemophilus influenzae Rd KW20
part12_bin.113_k141_434285_20	seta	VFG001444	aslA	putative arylsulfatase	AslA	VF0238	Invasion	VFC0083	Escherichia coli O18:K1:H7 str. RS218
part12_bin.113_k141_879576_1	seta	VFG005775	cylA	ABC (ATP-binding cassette) transporter CylA	Beta-haemolysin/cytolysin	VF0279	Exotoxin	VFC0235	Streptococcus agalactiae NEM316
part3_Hairy.bin.115_k141_37724_6	seta	VFG045340	ricA	type IV secretion system effector RicA, Rab2 interacting conserved protein A	T4SS secreted effectors	VF0695	Effector delivery system	VFC0086	Brucella melitensis bv. 1 str. 16M
part3_Hairy.bin.115_k141_37724_15	seta	VFG046610	rpe	ribulose-phosphate 3-epimerase	Capsule	VF0543	Immune modulation	VFC0258	Francisella tularensis subsp. tularensis SCHU S4
part3_Hairy.bin.115_k141_37724_17	seta	VFG012104	fbpA/fbp68	fibronectin-binding protein FbpA	FbpA/Fbp68	VF0595	Adherence	VFC0001	Clostridium difficile 630
part3_Hairy.bin.115_k141_37724_23	seta	VFG002176	cylB	ABC-type transporter	Cytolysin	VF0356	Exotoxin	VFC0235	Enterococcus faecalis str. MMH594
part3_Hairy.bin.115_k141_78927_2	seta	VFG038840	flmH	short chain dehydrogenase/reductase family oxidoreductase	Polar flagella	VF0473	Motility	VFC0204	Aeromonas hydrophila ML09-119
part3_Hairy.bin.115_k141_27522_1	seta	VFG044172	chuV	ATP-binding hydrophilic protein ChuV	Chu	VF0227	Nutritional/Metabolic factor	VFC0272	Escherichia coli CFT073
part3_Hairy.bin.115_k141_27522_34	seta	VFG011668	Cj1417c	amidotransferase	Capsule	VF0323	Immune modulation	VFC0258	Campylobacter jejuni subsp. jejuni NCTC 11168
part3_Hairy.bin.115_k141_20832_1	seta	VFG037720	adeG	cation/multidrug efflux pump	AdeFGH efflux pump	VF0504	Biofilm	VFC0271	Acinetobacter baumannii ACICU
part3_Hairy.bin.115_k141_82434_37	seta	VFG005775	cylA	ABC (ATP-binding cassette) transporter CylA	Beta-haemolysin/cytolysin	VF0279	Exotoxin	VFC0235	Streptococcus agalactiae NEM316
part3_Hairy.bin.115_k141_82434_45	seta	VFG001248	fleQ	transcriptional regulator FleQ	Flagella	VF0273	Motility	VFC0204	Pseudomonas aeruginosa PAO1
part3_Hairy.bin.115_k141_17214_7	seta	VFG007097	epsE	type II secretion system ATPase GspE	Eps T2SS	VF0613	Effector delivery system	VFC0086	Vibrio cholerae O395
part3_Hairy.bin.115_k141_17214_8	seta	VFG000235	pilG	pilus assembly protein PilG	Type IV pili	VF0075	Adherence	VFC0001	Neisseria meningitidis MC58
part3_Hairy.bin.115_k141_17214_9	seta	VFG001871	lspG	general secretion pathway protein G	Lsp T2SS	VF0154	Effector delivery system	VFC0086	Legionella pneumophila subsp. pneumophila str. Philadelphia 1
part3_Hairy.bin.115_k141_17214_17	seta	VFG000331	rfaE	ADP-heptose synthase	LOS	VF0044	Immune modulation	VFC0258	Haemophilus influenzae Rd KW20
part3_Hairy.bin.115_k141_17214_24	seta	VFG001248	fleQ	transcriptional regulator FleQ	Flagella	VF0273	Motility	VFC0204	Pseudomonas aeruginosa PAO1
part3_Hairy.bin.115_k141_17214_45	seta	VFG037386	bauE	ferric siderophore ABC transporter, ATP-binding protein BauE	Acinetobactin	VF0467	Nutritional/Metabolic factor	VFC0272	Acinetobacter baumannii ACICU
part3_Hairy.bin.115_k141_17214_49	seta	VFG050217	CD0873	ABC transporter substrate-binding protein	CD0873	VF0593	Adherence	VFC0001	Clostridium difficile 630
part3_Hairy.bin.115_k141_17214_51	seta	VFG000907	hlyB	Hemolysin B	Alpha-Hemolysin	VF0225	Exotoxin	VFC0235	Escherichia coli CFT073
part3_Hairy.bin.115_k141_17214_52	seta	VFG011850	flhG	ATP-binding protein	Flagella	VF0114	Motility	VFC0204	Campylobacter jejuni subsp. jejuni NCTC 11168
part3_Hairy.bin.115_k141_17214_60	seta	VFG011631	bvrS	stimulus-sensing domain-containing protein	BvrR-BvrS	VF0368	Regulation	VFC0301	Brucella melitensis bv. 1 str. 16M
part3_Hairy.bin.115_k141_17214_61	seta	VFG050625	pilG	twitching motility response regulator PilG	TFP	VF1334	Adherence	VFC0001	Acinetobacter baumannii ACICU
part3_Hairy.bin.115_k141_17214_62	seta	VFG001390	mprA	two-component response regulator MrpA	MprAB	VF0298	Regulation	VFC0301	Mycobacterium tuberculosis H37Rv
part3_Hairy.bin.115_k141_17214_89	seta	VFG024730	pks1	polyketide synthase	PDIM	VF0309	Immune modulation	VFC0258	Mycobacterium tuberculosis H37Rv
part3_Hairy.bin.115_k141_17214_90	seta	VFG011430	acpXL	acyl carrier protein	LPS	VF0367	Immune modulation	VFC0258	Brucella melitensis bv. 1 str. 16M
part3_Hairy.bin.115_k141_17214_91	seta	VFG005787	cylI	putative 3-ketoacyl-ACP synthase CylI	Beta-haemolysin/cytolysin	VF0279	Exotoxin	VFC0235	Streptococcus agalactiae NEM316
part3_Hairy.bin.115_k141_17214_95	seta	VFG000320	kdtB	lipopolysaccharide core biosynthesis protein	LPS	VF0056	Immune modulation	VFC0258	Helicobacter pylori 26695
part3_Hairy.bin.115_k141_17214_100	seta	VFG013248	msbA	lipid transporter ATP-binding/permease	LOS	VF0044	Immune modulation	VFC0258	Haemophilus influenzae Rd KW20
part3_Hairy.bin.115_k141_17214_101	seta	VFG012509	iroC	ATP binding cassette transporter	Salmochelin siderophore	VF0230	Nutritional/Metabolic factor	VFC0272	Escherichia coli CFT073
part3_Hairy.bin.115_k141_17214_112	seta	VFG043319	fleQ	transcriptional regulator FleQ	Flagella	VF0157	Motility	VFC0204	Legionella pneumophila subsp. pneumophila str. Philadelphia 1
part3_Hairy.bin.115_k141_17214_114	seta	VFG049150	clbD	colibactin biosynthesis dehydrogenase ClbD	Colibactin	VF0573	Exotoxin	VFC0235	Klebsiella pneumoniae subsp. pneumoniae 1084
part3_Hairy.bin.115_k141_17214_122	seta	VFG001265	fleN	flagellar synthesis regulator FleN	Flagella	VF0273	Motility	VFC0204	Pseudomonas aeruginosa PAO1
part3_Hairy.bin.115_k141_17214_129	seta	VFG036956	farB	fatty acid efflux system protein FarB	FarAB	VF0450	Antimicrobial activity/Competitive advantage	VFC0325	Neisseria meningitidis MC58
part3_Hairy.bin.115_k141_17214_130	seta	VFG036938	farA	fatty acid efflux system protein FarA	FarAB	VF0450	Antimicrobial activity/Competitive advantage	VFC0325	Neisseria meningitidis MC58
part3_Hairy.bin.115_k141_17214_135	seta	VFG000232	pilT	twitching motility protein PilT	Type IV pili	VF0075	Adherence	VFC0001	Neisseria meningitidis MC58
part3_Hairy.bin.115_k141_17214_147	seta	VFG047256	lpxA/glmU	UDP-N-acetylglucosamine pyrophosphorylase/glucosamine-1-phosphate N-acetyltransferase	LPS	VF0542	Immune modulation	VFC0258	Francisella tularensis subsp. tularensis SCHU S4
part3_Hairy.bin.115_k141_17214_155	seta	VFG050113	cesC	ABC transporter ATP-binding protein, CesC	Cereulide	VF0583	Exotoxin	VFC0235	Bacillus cereus AH187
part3_Hairy.bin.115_k141_17214_158	seta	VFG007904	ddrA	daunorubicin ABC transporter ATP-binding protein DrrA	PDIM	VF0309	Immune modulation	VFC0258	Mycobacterium tuberculosis H37Rv
part3_Hairy.bin.115_k141_17214_170	seta	VFG043391	pdxA	4-hydroxythreonine-4-phosphate dehydrogenase	Flagella	VF0051	Motility	VFC0204	Helicobacter pylori 26695
part3_Hairy.bin.115_k141_17214_199	seta	VFG000575	mgtC	Mg2+ transport protein	MgtBC	VF0106	Nutritional/Metabolic factor	VFC0272	Salmonella enterica subsp. enterica serovar Typhimurium str. LT2
part3_Hairy.bin.115_k141_17214_203	seta	VFG000575	mgtC	Mg2+ transport protein	MgtBC	VF0106	Nutritional/Metabolic factor	VFC0272	Salmonella enterica subsp. enterica serovar Typhimurium str. LT2
part3_Hairy.bin.115_k141_17214_208	seta	VFG001386	phoP	Possible two component system response transcriptional positive regulator PhoP	PhoP	VF0286	Regulation	VFC0301	Mycobacterium tuberculosis H37Rv
part3_Hairy.bin.115_k141_17214_209	seta	VFG002361	galE	UDP-glucose 4-epimerase GalE	O-antigen	VF0392	Immune modulation	VFC0258	Yersinia enterocolitica subsp. enterocolitica 8081
part3_Hairy.bin.115_k141_17214_224	seta	VFG047239	kdtA	3-deoxy-D-manno-octulosonic-acid transferase	LPS	VF0542	Immune modulation	VFC0258	Francisella tularensis subsp. tularensis SCHU S4
part3_Hairy.bin.115_k141_44872_18	seta	VFG036992	mtrD	multiple transferable resistance system protein MtrD	MtrCDE	VF0451	Antimicrobial activity/Competitive advantage	VFC0325	Neisseria meningitidis MC58
part3_Hairy.bin.115_k141_44872_39	seta	VFG000841	hlyB	Hemolysin B	Hemolysin	VF0207	Exotoxin	VFC0235	Escherichia coli O157:H7 str. EDL933
part3_Hairy.bin.115_k141_44872_40	seta	VFG002228	wzt	O-antigen export system ATP-binding protein	LPS	VF0367	Immune modulation	VFC0258	Brucella melitensis bv. 1 str. 16M
part3_Hairy.bin.115_k141_44872_58	seta	VFG015518	phzF1	phenazine biosynthesis protein PhzF, isomerase	Pyocyanin	VF0100	Nutritional/Metabolic factor	VFC0272	Pseudomonas aeruginosa PAO1
part3_Hairy.bin.115_k141_34597_15	seta	VFG002027	hldE	bifunctional D-beta-D-heptose 7-phosphate kinase/D-beta-D-heptose 1-phosphate adenylyltransferase	LOS	VF0326	Immune modulation	VFC0258	Campylobacter jejuni subsp. jejuni NCTC 11168
part3_Hairy.bin.115_k141_34597_18	seta	VFG005906	GBS_RS06555	oligosaccharide flippase family protein	Capsule	VF0274	Immune modulation	VFC0258	Streptococcus agalactiae NEM316
part3_Hairy.bin.115_k141_34597_22	seta	VFG048874	KP1_RS17305	GDP-L-fucose synthase	Capsule	VF0560	Immune modulation	VFC0258	Klebsiella pneumoniae subsp. pneumoniae NTUH-K2044
part3_Hairy.bin.115_k141_61773_4	seta	VFG001826	relA	Probable GTP pyrophosphokinase RelA (ATP:GTP 3'-pyrophosphotransferase) (PPGPP synthetase I) ((P)PPGPP synthetase) (GTP diphosphokinase)	RelA	VF0287	Regulation	VFC0301	Mycobacterium tuberculosis H37Rv
part3_Hairy.bin.115_k141_61773_8	seta	VFG040705	tlyC	hemolysin C	TlyC	VF0489	Exoenzyme	VFC0251	Rickettsia typhi str. Wilmington
part3_Hairy.bin.115_k141_45000_20	seta	VFG000258	ctrD	capsule polysaccharide export ATP-binding protein CtrD	Capsule	VF0079	Immune modulation	VFC0258	Neisseria meningitidis MC58
part3_Hairy.bin.115_k141_82894_2	seta	VFG000477	rpoS	RNA polymerase sigma factor RpoS	RpoS	VF0112	Regulation	VFC0301	Salmonella enterica subsp. enterica serovar Typhimurium str. LT2
part3_Hairy.bin.115_k141_82894_6	seta	VFG040705	tlyC	hemolysin C	TlyC	VF0489	Exoenzyme	VFC0251	Rickettsia typhi str. Wilmington
part3_Hairy.bin.115_k141_48480_7	seta	VFG000344	hitC	iron(III) ABC transporter, ATP-binding protein	HitABC	VF0268	Nutritional/Metabolic factor	VFC0272	Haemophilus influenzae Rd KW20
part3_Hairy.bin.115_k141_48480_15	seta	VFG048518	fepA	outer membrane receptor FepA	Ent	VF0562	Nutritional/Metabolic factor	VFC0272	Klebsiella pneumoniae subsp. pneumoniae NTUH-K2044
part3_Hairy.bin.115_k141_752_9	seta	VFG000344	hitC	iron(III) ABC transporter, ATP-binding protein	HitABC	VF0268	Nutritional/Metabolic factor	VFC0272	Haemophilus influenzae Rd KW20
part3_Hairy.bin.115_k141_756_21	seta	VFG047431	bplA	biotin--[acetyl-CoA-carboxylase] ligase	Biotin synthesis	VF0552	Nutritional/Metabolic factor	VFC0272	Francisella tularensis subsp. tularensis SCHU S4
part3_Hairy.bin.115_k141_756_22	seta	VFG047512	bioB	biotin synthase	Biotin synthesis	VF0552	Nutritional/Metabolic factor	VFC0272	Francisella tularensis subsp. tularensis SCHU S4
part3_Hairy.bin.115_k141_756_23	seta	VFG047461	bioD	dethiobiotin synthetase	Biotin synthesis	VF0552	Nutritional/Metabolic factor	VFC0272	Francisella tularensis subsp. tularensis SCHU S4
part3_Hairy.bin.115_k141_756_24	seta	VFG047529	bioA	adenosylmethionine-8-amino-7-oxononanoate aminotransferase	Biotin synthesis	VF0552	Nutritional/Metabolic factor	VFC0272	Francisella tularensis subsp. tularensis SCHU S4
part3_Hairy.bin.115_k141_31447_1	seta	VFG013069	shuU	permease of iron compound ABC transport system	Shu	VF0256	Nutritional/Metabolic factor	VFC0272	Shigella dysenteriae Sd197
part3_Hairy.bin.115_k141_31447_3	seta	VFG000923	fepA	ferrienterobactin outer membrane transporter	Enterobactin	VF0228	Nutritional/Metabolic factor	VFC0272	Escherichia coli CFT073
part3_Hairy.bin.115_k141_31447_5	seta	VFG048547	iroN	salmochelin receptor IroN	Sal	VF0563	Nutritional/Metabolic factor	VFC0272	Klebsiella pneumoniae subsp. pneumoniae NTUH-K2044
part3_Hairy.bin.115_k141_31447_15	seta	VFG000925	fepC	ferrienterobactin ABC transporter ATPase	Enterobactin	VF0228	Nutritional/Metabolic factor	VFC0272	Escherichia coli CFT073
part3_Hairy.bin.115_k141_31447_16	seta	VFG012627	chuU	heme permease protein ChuU	Chu	VF0234	Nutritional/Metabolic factor	VFC0272	Escherichia coli O157:H7 str. EDL933
part3_Hairy.bin.115_k141_72632_18	seta	VFG050113	cesC	ABC transporter ATP-binding protein, CesC	Cereulide	VF0583	Exotoxin	VFC0235	Bacillus cereus AH187
part3_Hairy.bin.115_k141_65708_4	seta	VFG015983	pvdM	dipeptidase precursor	Pyoverdine	VF0094	Nutritional/Metabolic factor	VFC0272	Pseudomonas aeruginosa PAO1
part3_Hairy.bin.115_k141_96605_1	seta	VFG046465	tufA	elongation factor Tu	EF-Tu	VF0460	Adherence	VFC0001	Francisella tularensis subsp. tularensis SCHU S4
part3_Hairy.bin.115_k141_96605_46	seta	VFG002190	cpsA/uppS	undecaprenyl diphosphate synthase	Capsule	VF0361	Immune modulation	VFC0258	Enterococcus faecalis V583
part3_Hairy.bin.115_k141_96605_47	seta	VFG002189	cpsB/cdsA	phosphatidate cytidylyltransferase	Capsule	VF0361	Immune modulation	VFC0258	Enterococcus faecalis V583
part3_Hairy.bin.115_k141_96605_50	seta	VFG015000	mucP	metalloprotease protease	Alginate	VF0091	Biofilm	VFC0271	Pseudomonas aeruginosa PAO1
part3_Hairy.bin.115_k141_96605_51	seta	VFG043319	fleQ	transcriptional regulator FleQ	Flagella	VF0157	Motility	VFC0204	Legionella pneumophila subsp. pneumophila str. Philadelphia 1
part3_Hairy.bin.115_k141_96605_54	seta	VFG001405	sigA/rpoV	RNA polymerase sigma factor SigA	SigA	VF0257	Regulation	VFC0301	Mycobacterium tuberculosis H37Rv
part3_Hairy.bin.115_k141_96605_55	seta	VFG043648	rpoS	RNA polymerase sigma factor RpoS	Type IV pili	VF0082	Adherence	VFC0001	Pseudomonas aeruginosa PAO1
part3_Hairy.bin.115_k141_34880_1	seta	VFG046465	tufA	elongation factor Tu	EF-Tu	VF0460	Adherence	VFC0001	Francisella tularensis subsp. tularensis SCHU S4
part3_Hairy.bin.115_k141_34880_28	seta	VFG011946	flgR	sigma-54 associated transcriptional activator	Flagella	VF0114	Motility	VFC0204	Campylobacter jejuni subsp. jejuni NCTC 11168
part3_Hairy.bin.115_k141_55850_9	seta	VFG038249	pbpG	D-alanyl-D-alanine endopeptidase PBP7/8	PbpG	VF0468	Immune modulation	VFC0258	Acinetobacter baumannii ACICU
part3_Hairy.bin.115_k141_76224_15	seta	VFG000001	fhaB	filamentous hemagglutinin/adhesin	FHA	VF0025	Adherence	VFC0001	Bordetella pertussis Tohama I
part3_Hairy.bin.115_k141_76224_29	seta	VFG000574	mgtB	Mg2+ transport protein	MgtBC	VF0106	Nutritional/Metabolic factor	VFC0272	Salmonella enterica subsp. enterica serovar Typhimurium str. LT2
part3_Hairy.bin.115_k141_76224_45	seta	VFG011946	flgR	sigma-54 associated transcriptional activator	Flagella	VF0114	Motility	VFC0204	Campylobacter jejuni subsp. jejuni NCTC 11168
part3_Hairy.bin.115_k141_76224_55	seta	VFG005775	cylA	ABC (ATP-binding cassette) transporter CylA	Beta-haemolysin/cytolysin	VF0279	Exotoxin	VFC0235	Streptococcus agalactiae NEM316
part3_Hairy.bin.115_k141_76224_73	seta	VFG006717	lap	Listeria adhesion protein Lap	Lap	VF0444	Adherence	VFC0001	Listeria monocytogenes EGD-e
part3_Hairy.bin.115_k141_76224_81	seta	VFG006717	lap	Listeria adhesion protein Lap	Lap	VF0444	Adherence	VFC0001	Listeria monocytogenes EGD-e
part3_Hairy.bin.115_k141_76224_90	seta	VFG000119	algR	alginate biosynthesis regulatory protein AlgR	Alginate	VF0091	Biofilm	VFC0271	Pseudomonas aeruginosa PAO1
part3_Hairy.bin.115_k141_76224_99	seta	VFG050113	cesC	ABC transporter ATP-binding protein, CesC	Cereulide	VF0583	Exotoxin	VFC0235	Bacillus cereus AH187
part3_Hairy.bin.115_k141_76224_106	seta	VFG006717	lap	Listeria adhesion protein Lap	Lap	VF0444	Adherence	VFC0001	Listeria monocytogenes EGD-e
part3_Hairy.bin.115_k141_41991_5	seta	VFG001303	cap8G	type 8 capsular polysaccharide synthesis protein Cap8G	Capsule	VF0003	Immune modulation	VFC0258	Staphylococcus aureus subsp. aureus MW2
part3_Hairy.bin.115_k141_41991_6	seta	VFG001302	cap8F	type 8 capsular polysaccharide synthesis protein Cap8F	Capsule	VF0003	Immune modulation	VFC0258	Staphylococcus aureus subsp. aureus MW2
part3_Hairy.bin.115_k141_41991_7	seta	VFG001301	cap8E	type 8 capsular polysaccharide synthesis protein Cap8E	Capsule	VF0003	Immune modulation	VFC0258	Staphylococcus aureus subsp. aureus MW2
part3_Hairy.bin.115_k141_41991_10	seta	VFG005858	GBS_RS06540	acetyltransferase	Capsule	VF0274	Immune modulation	VFC0258	Streptococcus agalactiae NEM316
part3_Hairy.bin.115_k141_41991_11	seta	VFG038091	ACICU_RS00475	sugar transferase	Capsule	VF0465	Immune modulation	VFC0258	Acinetobacter baumannii ACICU
part3_Hairy.bin.115_k141_41991_12	seta	VFG045303	LPG_RS03745	aminotransferase class I/II-fold pyridoxal phosphate-dependent enzyme	LPS	VF0171	Immune modulation	VFC0258	Legionella pneumophila subsp. pneumophila str. Philadelphia 1
part3_Hairy.bin.115_k141_41991_13	seta	VFG001300	cap8D	type 8 capsular polysaccharide synthesis protein Cap8D	Capsule	VF0003	Immune modulation	VFC0258	Staphylococcus aureus subsp. aureus MW2
part3_Hairy.bin.115_k141_48792_8	seta	VFG000329	licD	phosphocholine transferase	LOS	VF0044	Immune modulation	VFC0258	Haemophilus influenzae Rd KW20
part3_Hairy.bin.115_k141_1042_1	seta	VFG002364	YE_RS15425	GDP-L-fucose synthase	O-antigen	VF0392	Immune modulation	VFC0258	Yersinia enterocolitica subsp. enterocolitica 8081
part3_Hairy.bin.115_k141_1042_2	seta	VFG002225	gmd	GDP-mannose 4,6-dehydratase	LPS	VF0367	Immune modulation	VFC0258	Brucella melitensis bv. 1 str. 16M
part3_Hairy.bin.115_k141_1042_3	seta	VFG011528	manCcore	mannose-1-phosphate guanylyltransferase/mannose-6-phosphate isomerase	LPS	VF0367	Immune modulation	VFC0258	Brucella melitensis bv. 1 str. 16M
part3_Hairy.bin.115_k141_1042_4	seta	VFG013327	manB/yhxB	phosphomannomutase	LOS	VF0044	Immune modulation	VFC0258	Haemophilus influenzae Rd KW20
part3_Hairy.bin.115_k141_1042_5	seta	VFG013354	kfiC	lipopolysaccharide biosynthesis protein	LOS	VF0044	Immune modulation	VFC0258	Haemophilus influenzae Rd KW20
part3_Hairy.bin.115_k141_1042_6	seta	VFG001309	cap8M	type 8 capsular polysaccharide synthesis protein Cap8M	Capsule	VF0003	Immune modulation	VFC0258	Staphylococcus aureus subsp. aureus MW2
part3_Hairy.bin.115_k141_45452_9	seta	VFG013286	galE	UDP-glucose 4-epimerase	LOS	VF0044	Immune modulation	VFC0258	Haemophilus influenzae Rd KW20
part3_Hairy.bin.115_k141_89960_1	seta	VFG047600	ggt	gamma-glutamyltranspeptidase	GGT	VF0553	Nutritional/Metabolic factor	VFC0272	Francisella tularensis subsp. tularensis SCHU S4
part3_Hairy.bin.115_k141_89960_7	seta	VFG000682	capB	CapB, involved in Poly-gamma-glutamate synthesis	Capsule	VF0141	Immune modulation	VFC0258	Bacillus anthracis
part3_Hairy.bin.115_k141_89960_8	seta	VFG046817	capC	capsule biosynthesis protein CapC	Capsule	VF0543	Immune modulation	VFC0258	Francisella tularensis subsp. tularensis SCHU S4
part3_Hairy.bin.115_k141_89960_9	seta	VFG046799	capA	poly-gamma-glutamate system protein	Capsule	VF0543	Immune modulation	VFC0258	Francisella tularensis subsp. tularensis SCHU S4
part3_Hairy.bin.115_k141_66024_18	seta	VFG002027	hldE	bifunctional D-beta-D-heptose 7-phosphate kinase/D-beta-D-heptose 1-phosphate adenylyltransferase	LOS	VF0326	Immune modulation	VFC0258	Campylobacter jejuni subsp. jejuni NCTC 11168
part3_Hairy.bin.115_k141_66024_29	seta	VFG005775	cylA	ABC (ATP-binding cassette) transporter CylA	Beta-haemolysin/cytolysin	VF0279	Exotoxin	VFC0235	Streptococcus agalactiae NEM316
part3_Hairy.bin.115_k141_66024_62	seta	VFG050217	CD0873	ABC transporter substrate-binding protein	CD0873	VF0593	Adherence	VFC0001	Clostridium difficile 630
part3_Hairy.bin.115_k141_66024_63	seta	VFG050217	CD0873	ABC transporter substrate-binding protein	CD0873	VF0593	Adherence	VFC0001	Clostridium difficile 630
part3_Hairy.bin.115_k141_66024_65	seta	VFG001267	pchH	ABC transporter ATP-binding protein	Pyochelin	VF0095	Nutritional/Metabolic factor	VFC0272	Pseudomonas aeruginosa PAO1
part3_Hairy.bin.115_k141_66024_69	seta	VFG047401	feoB	Fe(2+) transporter permease subunit FeoB	FupA	VF0550	Nutritional/Metabolic factor	VFC0272	Francisella tularensis subsp. tularensis SCHU S4
part3_Hairy.bin.115_k141_42146_18	seta	VFG047564	purM	phosphoribosylaminoimidazole synthetase	Purine biosynthesis	VF0559	Nutritional/Metabolic factor	VFC0272	Francisella tularensis subsp. tularensis SCHU S4
part3_Hairy.bin.115_k141_35362_2	seta	VFG002552	wcbN	D-glycero-d-manno-heptose 1,7-bisphosphate phosphatase	Capsule I	VF0436	Immune modulation	VFC0258	Burkholderia pseudomallei K96243
part3_Hairy.bin.115_k141_35362_8	seta	VFG002184	cpsG	MurB family protein	Capsule	VF0361	Immune modulation	VFC0258	Enterococcus faecalis V583
part3_Hairy.bin.115_k141_35362_16	seta	VFG007484	fleR/flrC	sigma-54 dependent response regulator	Flagella	VF0519	Motility	VFC0204	Vibrio cholerae O1 biovar El Tor str. N16961
part3_Hairy.bin.115_k141_35362_31	seta	VFG046465	tufA	elongation factor Tu	EF-Tu	VF0460	Adherence	VFC0001	Francisella tularensis subsp. tularensis SCHU S4
part3_Hairy.bin.115_k141_4613_9	seta	VFG039696	coxFIC1	Coxiella Dot/Icm type IVB secretion system translocated effector	T4SS secreted effectors	VF0696	Effector delivery system	VFC0086	Coxiella burnetii RSA 493
part3_Hairy.bin.115_k141_52267_1	seta	VFG011668	Cj1417c	amidotransferase	Capsule	VF0323	Immune modulation	VFC0258	Campylobacter jejuni subsp. jejuni NCTC 11168
part3_Hairy.bin.115_k141_45627_39	seta	VFG052316	kdsA	3-deoxy-8-phosphooctulonate synthase	LPS	VF0370	Immune modulation	VFC0258	Bartonella henselae str. Houston-1
part3_Hairy.bin.115_k141_45627_40	seta	VFG001971	kpsF	D-arabinose 5-phosphate isomerase	Capsule	VF0323	Immune modulation	VFC0258	Campylobacter jejuni subsp. jejuni NCTC 11168
part3_Hairy.bin.115_k141_7886_14	seta	VFG000344	hitC	iron(III) ABC transporter, ATP-binding protein	HitABC	VF0268	Nutritional/Metabolic factor	VFC0272	Haemophilus influenzae Rd KW20
part3_Hairy.bin.115_k141_7886_22	seta	VFG000344	hitC	iron(III) ABC transporter, ATP-binding protein	HitABC	VF0268	Nutritional/Metabolic factor	VFC0272	Haemophilus influenzae Rd KW20
part3_Hairy.bin.115_k141_7886_23	seta	VFG050113	cesC	ABC transporter ATP-binding protein, CesC	Cereulide	VF0583	Exotoxin	VFC0235	Bacillus cereus AH187
part3_Hairy.bin.115_k141_14756_4	seta	VFG011946	flgR	sigma-54 associated transcriptional activator	Flagella	VF0114	Motility	VFC0204	Campylobacter jejuni subsp. jejuni NCTC 11168
part3_Hairy.bin.115_k141_1211_11	seta	VFG006717	lap	Listeria adhesion protein Lap	Lap	VF0444	Adherence	VFC0001	Listeria monocytogenes EGD-e
part3_Hairy.bin.115_k141_1211_25	seta	VFG000344	hitC	iron(III) ABC transporter, ATP-binding protein	HitABC	VF0268	Nutritional/Metabolic factor	VFC0272	Haemophilus influenzae Rd KW20
part3_Hairy.bin.115_k141_1211_29	seta	VFG013265	orfM	deoxyribonucleotide triphosphate pyrophosphatase	LOS	VF0044	Immune modulation	VFC0258	Haemophilus influenzae Rd KW20
part3_Hairy.bin.115_k141_1211_31	seta	VFG013248	msbA	lipid transporter ATP-binding/permease	LOS	VF0044	Immune modulation	VFC0258	Haemophilus influenzae Rd KW20
part3_Hairy.bin.115_k141_1211_32	seta	VFG011409	lpxB	lipid-A-disaccharide synthase	LPS	VF0367	Immune modulation	VFC0258	Brucella melitensis bv. 1 str. 16M
part3_Hairy.bin.115_k141_1211_34	seta	VFG013390	lpxA	UDP-N-acetylglucosamine acyltransferase	LOS	VF0044	Immune modulation	VFC0258	Haemophilus influenzae Rd KW20
part3_Hairy.bin.115_k141_1211_35	seta	VFG011399	fabZ	(3R)-hydroxymyristoyl ACP dehydratase	LPS	VF0367	Immune modulation	VFC0258	Brucella melitensis bv. 1 str. 16M
part3_Hairy.bin.115_k141_1211_36	seta	VFG037822	lpxC	UDP-3-O-acyl-N-acetylglucosamine deacetylase	LPS	VF0466	Immune modulation	VFC0258	Acinetobacter baumannii ACICU
part3_Hairy.bin.115_k141_1211_41	seta	VFG042736	rpoN	RNA polymerase factor sigma-54	Type IV pili	VF0082	Adherence	VFC0001	Pseudomonas aeruginosa PAO1
part3_Hairy.bin.115_k141_1211_45	seta	VFG011946	flgR	sigma-54 associated transcriptional activator	Flagella	VF0114	Motility	VFC0204	Campylobacter jejuni subsp. jejuni NCTC 11168
part3_Hairy.bin.115_k141_73077_18	seta	VFG035923	aatC	ATP-binding protein AatC	Dispersin	VF0215	Others	VFC0346	Escherichia coli O44:H18 042
part3_Hairy.bin.115_k141_73077_33	seta	VFG041304	lirB	Dot/Icm type IV secretion system effector LirB	Dot/Icm T4SS secreted effectors	VF0798	Effector delivery system	VFC0086	Legionella pneumophila subsp. pneumophila str. Philadelphia 1
part3_Hairy.bin.115_k141_73096_2	seta	VFG043345	fleR/flrC	sigma 54-dependent response regulator	Flagella	VF0157	Motility	VFC0204	Legionella pneumophila subsp. pneumophila str. Philadelphia 1
part3_Hairy.bin.115_k141_73096_43	seta	VFG042072	BP_RS11150	SpoIIE family protein phosphatase	TTSS	VF0035	Effector delivery system	VFC0086	Bordetella pertussis Tohama I
part3_Hairy.bin.115_k141_73096_52	seta	VFG047461	bioD	dethiobiotin synthetase	Biotin synthesis	VF0552	Nutritional/Metabolic factor	VFC0272	Francisella tularensis subsp. tularensis SCHU S4
part3_Hairy.bin.115_k141_94054_27	seta	VFG049159	clbM	precolibactin export MATE transporter ClbM	Colibactin	VF0573	Exotoxin	VFC0235	Klebsiella pneumoniae subsp. pneumoniae 1084
part3_Hairy.bin.115_k141_45757_30	seta	VFG001931	cadF	outer membrane fibronectin-binding protein	CadF	VF0322	Adherence	VFC0001	Campylobacter jejuni subsp. jejuni NCTC 11168
part3_Hairy.bin.115_k141_45757_36	seta	VFG013315	lgtF	beta-1,4-glucosyltransferase	LOS	VF0044	Immune modulation	VFC0258	Haemophilus influenzae Rd KW20
part3_Hairy.bin.115_k141_45757_40	seta	VFG000316	rfaC	lipopolysaccharide heptosyltransferase-1	LPS	VF0056	Immune modulation	VFC0258	Helicobacter pylori 26695
part3_Hairy.bin.115_k141_52438_13	seta	VFG050160	kpsU	3-deoxy-manno-octulosonate cytidylyltransferase	K1 capsule	VF0239	Invasion	VFC0083	Escherichia coli O45:K1:H7 str. S88
part3_Hairy.bin.115_k141_22045_10	seta	VFG043345	fleR/flrC	sigma 54-dependent response regulator	Flagella	VF0157	Motility	VFC0204	Legionella pneumophila subsp. pneumophila str. Philadelphia 1
part3_Hairy.bin.115_k141_49745_6	seta	VFG000344	hitC	iron(III) ABC transporter, ATP-binding protein	HitABC	VF0268	Nutritional/Metabolic factor	VFC0272	Haemophilus influenzae Rd KW20
part3_Hairy.bin.115_k141_49745_9	seta	VFG041304	lirB	Dot/Icm type IV secretion system effector LirB	Dot/Icm T4SS secreted effectors	VF0798	Effector delivery system	VFC0086	Legionella pneumophila subsp. pneumophila str. Philadelphia 1
part3_Hairy.bin.115_k141_49745_15	seta	VFG000574	mgtB	Mg2+ transport protein	MgtBC	VF0106	Nutritional/Metabolic factor	VFC0272	Salmonella enterica subsp. enterica serovar Typhimurium str. LT2
part3_Hairy.bin.115_k141_49745_21	seta	VFG047690	pyrB	aspartate carbamoyltransferase	Pyrimidine biosynthesis	VF0558	Nutritional/Metabolic factor	VFC0272	Francisella tularensis subsp. tularensis SCHU S4
part3_Hairy.bin.115_k141_42348_26	seta	VFG011946	flgR	sigma-54 associated transcriptional activator	Flagella	VF0114	Motility	VFC0204	Campylobacter jejuni subsp. jejuni NCTC 11168
part3_Hairy.bin.115_k141_42348_33	seta	VFG049159	clbM	precolibactin export MATE transporter ClbM	Colibactin	VF0573	Exotoxin	VFC0235	Klebsiella pneumoniae subsp. pneumoniae 1084
part3_Hairy.bin.115_k141_66749_11	seta	VFG044325	ybtQ	yersiniabactin ABC transporter ATP-binding/permease protein YbtQ	Ybt	VF0564	Nutritional/Metabolic factor	VFC0272	Klebsiella pneumoniae subsp. pneumoniae NTUH-K2044
part3_Hairy.bin.115_k141_66749_12	seta	VFG000365	ybtP	yersiniabactin ABC transporter ATP-binding/permease protein YbtP	Yersiniabactin	VF0136	Nutritional/Metabolic factor	VFC0272	Yersinia pestis CO92
part3_Hairy.bin.115_k141_66749_15	seta	VFG037537	ACICU_RS04605	YbaN family protein	HemO cluster	VF0636	Nutritional/Metabolic factor	VFC0272	Acinetobacter baumannii ACICU
part3_Hairy.bin.115_k141_66749_17	seta	VFG013070	shuV	ATP-binding component of hemin transport system	Shu	VF0256	Nutritional/Metabolic factor	VFC0272	Shigella dysenteriae Sd197
part3_Hairy.bin.115_k141_66749_18	seta	VFG013069	shuU	permease of iron compound ABC transport system	Shu	VF0256	Nutritional/Metabolic factor	VFC0272	Shigella dysenteriae Sd197
part3_Hairy.bin.115_k141_25415_2	seta	VFG000343	hitB	iron ABC transporter permease	HitABC	VF0268	Nutritional/Metabolic factor	VFC0272	Haemophilus influenzae Rd KW20
part3_Hairy.bin.115_k141_25415_3	seta	VFG000344	hitC	iron(III) ABC transporter, ATP-binding protein	HitABC	VF0268	Nutritional/Metabolic factor	VFC0272	Haemophilus influenzae Rd KW20
part3_Hairy.bin.115_k141_5483_14	seta	VFG047274	lpxD	UDP-3-O-[3-hydroxymyristoyl] glucosamine N-acyltransferase	LPS	VF0542	Immune modulation	VFC0258	Francisella tularensis subsp. tularensis SCHU S4
part3_Hairy.bin.115_k141_5483_23	seta	VFG049159	clbM	precolibactin export MATE transporter ClbM	Colibactin	VF0573	Exotoxin	VFC0235	Klebsiella pneumoniae subsp. pneumoniae 1084
part3_Hairy.bin.115_k141_63164_9	seta	VFG000574	mgtB	Mg2+ transport protein	MgtBC	VF0106	Nutritional/Metabolic factor	VFC0272	Salmonella enterica subsp. enterica serovar Typhimurium str. LT2
part3_Hairy.bin.115_k141_63164_11	seta	VFG001824	devR/dosR	two component transcriptional regulator DevR	DevRS	VF0317	Regulation	VFC0301	Mycobacterium tuberculosis H37Rv
part3_Hairy.bin.115_k141_63164_12	seta	VFG001888	letS	hybrid sensor histidine kinase/response regulator	LetA/S	VF0262	Regulation	VFC0301	Legionella pneumophila subsp. pneumophila str. Philadelphia 1
part3_Hairy.bin.115_k141_63164_13	seta	VFG006717	lap	Listeria adhesion protein Lap	Lap	VF0444	Adherence	VFC0001	Listeria monocytogenes EGD-e
part3_Hairy.bin.115_k141_63164_28	seta	VFG050313	pilM	pilus assembly protein PilM	TFP	VF1334	Adherence	VFC0001	Acinetobacter baumannii ACICU
part3_Hairy.bin.115_k141_69948_2	seta	VFG049152	clbF	colibactin biosynthesis dehydrogenase ClbF	Colibactin	VF0573	Exotoxin	VFC0235	Klebsiella pneumoniae subsp. pneumoniae 1084
part3_Hairy.bin.115_k141_69948_5	seta	VFG047111	wbtH	asparagine synthase (glutamine-hydrolyzing)	LPS	VF0542	Immune modulation	VFC0258	Francisella tularensis subsp. tularensis SCHU S4
part3_Hairy.bin.115_k141_29120_3	seta	VFG012627	chuU	heme permease protein ChuU	Chu	VF0234	Nutritional/Metabolic factor	VFC0272	Escherichia coli O157:H7 str. EDL933
part3_Hairy.bin.115_k141_29120_4	seta	VFG044172	chuV	ATP-binding hydrophilic protein ChuV	Chu	VF0227	Nutritional/Metabolic factor	VFC0272	Escherichia coli CFT073
part3_Hairy.bin.115_k141_11878_13	seta	VFG013365	wbaP/rfbP	undecaprenyl-phosphate galactosephosphotransferase	LOS	VF0044	Immune modulation	VFC0258	Haemophilus influenzae Rd KW20
part3_Hairy.bin.115_k141_11878_15	seta	VFG001312	cap8P	type 8 capsular polysaccharide synthesis protein Cap8P	Capsule	VF0003	Immune modulation	VFC0258	Staphylococcus aureus subsp. aureus MW2
part3_Hairy.bin.115_k141_11878_16	seta	VFG046763	FTT_RS04150	glycosyltransferase family 1 protein	Capsule	VF0543	Immune modulation	VFC0258	Francisella tularensis subsp. tularensis SCHU S4
part3_Hairy.bin.115_k141_11878_19	seta	VFG013327	manB/yhxB	phosphomannomutase	LOS	VF0044	Immune modulation	VFC0258	Haemophilus influenzae Rd KW20
part3_Hairy.bin.115_k141_11878_20	seta	VFG011528	manCcore	mannose-1-phosphate guanylyltransferase/mannose-6-phosphate isomerase	LPS	VF0367	Immune modulation	VFC0258	Brucella melitensis bv. 1 str. 16M
part3_Hairy.bin.115_k141_11878_23	seta	VFG046732	FTT_RS04140	glycosyltransferase family 2 protein	Capsule	VF0543	Immune modulation	VFC0258	Francisella tularensis subsp. tularensis SCHU S4
part3_Hairy.bin.115_k141_11878_28	seta	VFG000907	hlyB	Hemolysin B	Alpha-Hemolysin	VF0225	Exotoxin	VFC0235	Escherichia coli CFT073
part3_Hairy.bin.115_k141_42648_17	seta	VFG001390	mprA	two-component response regulator MrpA	MprAB	VF0298	Regulation	VFC0301	Mycobacterium tuberculosis H37Rv
part3_Hairy.bin.115_k141_42648_21	seta	VFG005775	cylA	ABC (ATP-binding cassette) transporter CylA	Beta-haemolysin/cytolysin	VF0279	Exotoxin	VFC0235	Streptococcus agalactiae NEM316
part3_Hairy.bin.115_k141_42648_37	seta	VFG001392	sigE	ECF RNA polymerase sigma factor SigE	SigE	VF0295	Regulation	VFC0301	Mycobacterium tuberculosis H37Rv
part3_Hairy.bin.115_k141_42648_41	seta	VFG000390	yscN	type III secretion system ATPase YscN	TTSS	VF0140	Effector delivery system	VFC0086	Yersinia pestis CO92
part3_Hairy.bin.115_k141_77548_5	seta	VFG000079	clpC	endopeptidase Clp ATP-binding chain C	ClpC	VF0072	Stress survival	VFC0282	Listeria monocytogenes EGD-e
part3_Hairy.bin.115_k141_36495_6	seta	VFG038753	motY	sodium-type flagellar protein MotY	Polar flagella	VF0473	Motility	VFC0204	Aeromonas hydrophila ML09-119
part3_Hairy.bin.115_k141_36495_7	seta	VFG049159	clbM	precolibactin export MATE transporter ClbM	Colibactin	VF0573	Exotoxin	VFC0235	Klebsiella pneumoniae subsp. pneumoniae 1084
part3_Hairy.bin.115_k141_67036_15	seta	VFG002144	cdsN	Type III secretion system ATPase	TTSS	VF0344	Effector delivery system	VFC0086	Chlamydia trachomatis D/UW-3/CX
part3_Hairy.bin.115_k141_67036_17	seta	VFG001254	fliI	flagellum-specific ATP synthase FliI	Flagella	VF0273	Motility	VFC0204	Pseudomonas aeruginosa PAO1
part3_Hairy.bin.115_k141_67036_25	seta	VFG048808	rfbK1	O9 family phosphomannomutase RfbK1	Capsule	VF0560	Immune modulation	VFC0258	Klebsiella pneumoniae subsp. pneumoniae NTUH-K2044
part3_Hairy.bin.115_k141_2152_11	seta	VFG011626	bvrR	response regulator transcription factor	BvrR-BvrS	VF0368	Regulation	VFC0301	Brucella melitensis bv. 1 str. 16M
part3_Hairy.bin.115_k141_19213_8	seta	VFG001390	mprA	two-component response regulator MrpA	MprAB	VF0298	Regulation	VFC0301	Mycobacterium tuberculosis H37Rv
part3_Hairy.bin.115_k141_19213_10	seta	VFG000574	mgtB	Mg2+ transport protein	MgtBC	VF0106	Nutritional/Metabolic factor	VFC0272	Salmonella enterica subsp. enterica serovar Typhimurium str. LT2
part3_Hairy.bin.115_k141_19213_20	seta	VFG000332	rfaD	ADP-L-glycero-D-mannoheptose-6-epimerase	LOS	VF0044	Immune modulation	VFC0258	Haemophilus influenzae Rd KW20
part3_Hairy.bin.115_k141_87208_4	seta	VFG047431	bplA	biotin--[acetyl-CoA-carboxylase] ligase	Biotin synthesis	VF0552	Nutritional/Metabolic factor	VFC0272	Francisella tularensis subsp. tularensis SCHU S4
part3_Hairy.bin.115_k141_39986_6	seta	VFG000122	algD	GDP-mannose 6-dehydrogenase AlgD	Alginate	VF0091	Biofilm	VFC0271	Pseudomonas aeruginosa PAO1
part3_Hairy.bin.115_k141_39986_7	seta	VFG047149	wbtF	NAD dependent epimerase	LPS	VF0542	Immune modulation	VFC0258	Francisella tularensis subsp. tularensis SCHU S4
part3_Hairy.bin.115_k141_39986_8	seta	VFG046921	flmK	glycosyltransferase family 39 protein	LPS	VF0542	Immune modulation	VFC0258	Francisella tularensis subsp. tularensis SCHU S4
part3_Hairy.bin.115_k141_39986_10	seta	VFG037678	pgaC	poly-beta-1,6 N-acetyl-D-glucosamine synthase	PNAG	VF0472	Biofilm	VFC0271	Acinetobacter baumannii ACICU
part3_Hairy.bin.115_k141_39986_11	seta	VFG001390	mprA	two-component response regulator MrpA	MprAB	VF0298	Regulation	VFC0301	Mycobacterium tuberculosis H37Rv
part3_Hairy.bin.115_k141_39986_16	seta	VFG005930	GBS_RS06565	glycosyltransferase	Capsule	VF0274	Immune modulation	VFC0258	Streptococcus agalactiae NEM316
part3_Hairy.bin.115_k141_39986_17	seta	VFG047176	wbtD	galacturonosyl transferase	LPS	VF0542	Immune modulation	VFC0258	Francisella tularensis subsp. tularensis SCHU S4
part3_Hairy.bin.115_k141_39986_20	seta	VFG046955	lpcC	glycosyl transferase family protein	LPS	VF0542	Immune modulation	VFC0258	Francisella tularensis subsp. tularensis SCHU S4
part3_Hairy.bin.115_k141_39986_21	seta	VFG002186	cpsE	glycosyl transferase, group 2 family protein	Capsule	VF0361	Immune modulation	VFC0258	Enterococcus faecalis V583
part3_Hairy.bin.115_k141_39986_22	seta	VFG046628	FTT_RS04105	sugar transferase	Capsule	VF0543	Immune modulation	VFC0258	Francisella tularensis subsp. tularensis SCHU S4
part3_Hairy.bin.115_k141_60658_14	seta	VFG000936	iutA	ferric aerobactin receptor precusor IutA	Aerobactin	VF0229	Nutritional/Metabolic factor	VFC0272	Escherichia coli CFT073
part3_Hairy.bin.115_k141_60658_19	seta	VFG000344	hitC	iron(III) ABC transporter, ATP-binding protein	HitABC	VF0268	Nutritional/Metabolic factor	VFC0272	Haemophilus influenzae Rd KW20
part3_Hairy.bin.115_k141_60658_36	seta	VFG001931	cadF	outer membrane fibronectin-binding protein	CadF	VF0322	Adherence	VFC0001	Campylobacter jejuni subsp. jejuni NCTC 11168
part3_Hairy.bin.115_k141_60658_71	seta	VFG002189	cpsB/cdsA	phosphatidate cytidylyltransferase	Capsule	VF0361	Immune modulation	VFC0258	Enterococcus faecalis V583
part3_Hairy.bin.115_k141_74101_9	seta	VFG000574	mgtB	Mg2+ transport protein	MgtBC	VF0106	Nutritional/Metabolic factor	VFC0272	Salmonella enterica subsp. enterica serovar Typhimurium str. LT2
part3_Hairy.bin.115_k141_50577_1	seta	VFG050279	vpsG	exopolysaccharide biosynthesis acetyltransferase VpsG	VPS	VF0615	Biofilm	VFC0271	Vibrio cholerae O1 biovar El Tor str. N16961
part3_Hairy.bin.115_k141_84756_5	seta	VFG044325	ybtQ	yersiniabactin ABC transporter ATP-binding/permease protein YbtQ	Ybt	VF0564	Nutritional/Metabolic factor	VFC0272	Klebsiella pneumoniae subsp. pneumoniae NTUH-K2044
part3_Hairy.bin.115_k141_84756_7	seta	VFG045346	IlpA	immunogenic lipoprotein A	IlpA	VF0513	Adherence	VFC0001	Vibrio vulnificus YJ016
part3_Hairy.bin.115_k141_84756_8	seta	VFG045346	IlpA	immunogenic lipoprotein A	IlpA	VF0513	Adherence	VFC0001	Vibrio vulnificus YJ016
part3_Hairy.bin.115_k141_53373_3	seta	VFG001390	mprA	two-component response regulator MrpA	MprAB	VF0298	Regulation	VFC0301	Mycobacterium tuberculosis H37Rv
part3_Hairy.bin.115_k141_53373_5	seta	VFG050114	cesB	Cereulide synthetase B, CesB	Cereulide	VF0583	Exotoxin	VFC0235	Bacillus cereus AH187
part3_Hairy.bin.115_k141_53373_7	seta	VFG050114	cesB	Cereulide synthetase B, CesB	Cereulide	VF0583	Exotoxin	VFC0235	Bacillus cereus AH187
part3_Hairy.bin.115_k141_53373_11	seta	VFG047726	carA	carbamoyl phosphate synthase small subunit	Pyrimidine biosynthesis	VF0558	Nutritional/Metabolic factor	VFC0272	Francisella tularensis subsp. tularensis SCHU S4
part3_Hairy.bin.115_k141_53373_12	seta	VFG047708	carB	carbamoyl phosphate synthase large subunit	Pyrimidine biosynthesis	VF0558	Nutritional/Metabolic factor	VFC0272	Francisella tularensis subsp. tularensis SCHU S4
part3_Hairy.bin.115_k141_53373_17	seta	VFG048409	entA	2,3-dihydroxybenzoate-2,3-dehydrogenase	Ent	VF0562	Nutritional/Metabolic factor	VFC0272	Klebsiella pneumoniae subsp. pneumoniae NTUH-K2044
part3_Hairy.bin.115_k141_53373_34	seta	VFG000841	hlyB	Hemolysin B	Hemolysin	VF0207	Exotoxin	VFC0235	Escherichia coli O157:H7 str. EDL933
part3_Hairy.bin.115_k141_2569_8	seta	VFG011626	bvrR	response regulator transcription factor	BvrR-BvrS	VF0368	Regulation	VFC0301	Brucella melitensis bv. 1 str. 16M
part3_Hairy.bin.115_k141_53511_3	seta	VFG043319	fleQ	transcriptional regulator FleQ	Flagella	VF0157	Motility	VFC0204	Legionella pneumophila subsp. pneumophila str. Philadelphia 1
part3_Hairy.bin.115_k141_53553_3	seta	VFG011626	bvrR	response regulator transcription factor	BvrR-BvrS	VF0368	Regulation	VFC0301	Brucella melitensis bv. 1 str. 16M
part3_Hairy.bin.115_k141_53553_8	seta	VFG036992	mtrD	multiple transferable resistance system protein MtrD	MtrCDE	VF0451	Antimicrobial activity/Competitive advantage	VFC0325	Neisseria meningitidis MC58
part3_Hairy.bin.115_k141_53553_11	seta	VFG037720	adeG	cation/multidrug efflux pump	AdeFGH efflux pump	VF0504	Biofilm	VFC0271	Acinetobacter baumannii ACICU
part3_Hairy.bin.115_k141_74682_4	seta	VFG040705	tlyC	hemolysin C	TlyC	VF0489	Exoenzyme	VFC0251	Rickettsia typhi str. Wilmington
part3_Hairy.bin.115_k141_74682_9	seta	VFG001206	fbpC	iron(III) ABC transporter, ATP-binding protein	FbpABC	VF0272	Nutritional/Metabolic factor	VFC0272	Neisseria meningitidis MC58
part3_Hairy.bin.115_k141_50997_2	seta	VFG050270	glgA	glycogen synthase	TTSS secreted effectors	VF0711	Effector delivery system	VFC0086	Chlamydia trachomatis D/UW-3/CX
part3_Hairy.bin.115_k141_67770_1	seta	VFG043368	flgS	signal-transducing protein, histidine kinase	Flagella	VF0051	Motility	VFC0204	Helicobacter pylori 26695
part3_Hairy.bin.115_k141_101874_14	seta	VFG013327	manB/yhxB	phosphomannomutase	LOS	VF0044	Immune modulation	VFC0258	Haemophilus influenzae Rd KW20
part3_Hairy.bin.115_k141_101874_16	seta	VFG012095	groEL	chaperonin GroEL	GroEL	VF0594	Adherence	VFC0001	Clostridium difficile 630
part3_Hairy.bin.115_k141_101874_26	seta	VFG000478	fur	ferric iron uptake transcriptional regulator	Fur	VF0113	Regulation	VFC0301	Salmonella enterica subsp. enterica serovar Typhimurium str. LT2
part3_Hairy.bin.115_k141_101874_28	seta	VFG000574	mgtB	Mg2+ transport protein	MgtBC	VF0106	Nutritional/Metabolic factor	VFC0272	Salmonella enterica subsp. enterica serovar Typhimurium str. LT2
part3_Hairy.bin.115_k141_101874_40	seta	VFG000964	hasC	UTP--glucose-1-phosphate uridylyltransferase HasC	Hyaluronic acid capsule	VF0244	Immune modulation	VFC0258	Streptococcus pyogenes M1 GAS
part3_Hairy.bin.115_k141_101874_43	seta	VFG002304	misL	putative autotransporter	MisL	VF0397	Adherence	VFC0001	Salmonella enterica subsp. enterica serovar Typhimurium str. LT2
part3_Hairy.bin.115_k141_101874_56	seta	VFG000907	hlyB	Hemolysin B	Alpha-Hemolysin	VF0225	Exotoxin	VFC0235	Escherichia coli CFT073
part3_Hairy.bin.115_k141_101874_72	seta	VFG039491	CBU_1434	Coxiella Dot/Icm type IVB secretion system translocated effector	T4SS secreted effectors	VF0696	Effector delivery system	VFC0086	Coxiella burnetii RSA 493
part3_Hairy.bin.115_k141_101874_79	seta	VFG000077	clpP	ATP-dependent Clp protease proteolytic subunit	ClpP	VF0074	Stress survival	VFC0282	Listeria monocytogenes EGD-e
part3_Hairy.bin.115_k141_101874_87	seta	VFG013418	gmhA/lpcA	phosphoheptose isomerase	LOS	VF0044	Immune modulation	VFC0258	Haemophilus influenzae Rd KW20
part3_Hairy.bin.115_k141_101874_89	seta	VFG000130	algI	alginate o-acetyltransferase AlgI	Alginate	VF0091	Biofilm	VFC0271	Pseudomonas aeruginosa PAO1
part3_Hairy.bin.115_k141_101874_101	seta	VFG002376	rfbG	CDP-glucose 4,6-dehydratase	O-antigen	VF0392	Immune modulation	VFC0258	Yersinia enterocolitica subsp. enterocolitica 8081
part3_Hairy.bin.115_k141_101874_102	seta	VFG002377	rfbF	glucose-1-phosphate cytidylyltransferase	O-antigen	VF0392	Immune modulation	VFC0258	Yersinia enterocolitica subsp. enterocolitica 8081
part3_Hairy.bin.115_k141_101874_105	seta	VFG046680	FTT_RS04120	ABC transporter ATP-binding protein	Capsule	VF0543	Immune modulation	VFC0258	Francisella tularensis subsp. tularensis SCHU S4
part3_Hairy.bin.115_k141_101874_108	seta	VFG050165	neuA	N-acylneuraminate cytidylyltransferase	K1 capsule	VF0239	Invasion	VFC0083	Escherichia coli O45:K1:H7 str. S88
part3_Hairy.bin.115_k141_101874_109	seta	VFG050164	neuC	UDP-N-acetylglucosamine 2-epimerase	K1 capsule	VF0239	Invasion	VFC0083	Escherichia coli O45:K1:H7 str. S88
part3_Hairy.bin.115_k141_101874_110	seta	VFG005894	neuB	N-acetylneuraminate synthase	Capsule	VF0274	Immune modulation	VFC0258	Streptococcus agalactiae NEM316
part3_Hairy.bin.115_k141_101874_111	seta	VFG002230	wbkC	GDP-mannose 4,6-dehydratase / GDP-4-amino-4,6-dideoxy-D-mannose formyltransferase	LPS	VF0367	Immune modulation	VFC0258	Brucella melitensis bv. 1 str. 16M
part3_Hairy.bin.115_k141_101874_112	seta	VFG045303	LPG_RS03745	aminotransferase class I/II-fold pyridoxal phosphate-dependent enzyme	LPS	VF0171	Immune modulation	VFC0258	Legionella pneumophila subsp. pneumophila str. Philadelphia 1
part3_Hairy.bin.115_k141_101874_113	seta	VFG001300	cap8D	type 8 capsular polysaccharide synthesis protein Cap8D	Capsule	VF0003	Immune modulation	VFC0258	Staphylococcus aureus subsp. aureus MW2
part3_Hairy.bin.115_k141_101874_115	seta	VFG000038	bplA	probable oxidoreductase	LPS	VF0033	Immune modulation	VFC0258	Bordetella pertussis Tohama I
part3_Hairy.bin.115_k141_101874_117	seta	VFG000036	bplC	lipopolysaccharide biosynthesis protein	LPS	VF0033	Immune modulation	VFC0258	Bordetella pertussis Tohama I
part3_Hairy.bin.115_k141_101874_118	seta	VFG047162	wbtE	nucleotide sugar dehydrogenase	LPS	VF0542	Immune modulation	VFC0258	Francisella tularensis subsp. tularensis SCHU S4
part3_Hairy.bin.115_k141_101874_123	seta	VFG046732	FTT_RS04140	glycosyltransferase family 2 protein	Capsule	VF0543	Immune modulation	VFC0258	Francisella tularensis subsp. tularensis SCHU S4
part3_Hairy.bin.115_k141_101874_125	seta	VFG013365	wbaP/rfbP	undecaprenyl-phosphate galactosephosphotransferase	LOS	VF0044	Immune modulation	VFC0258	Haemophilus influenzae Rd KW20
part3_Hairy.bin.115_k141_43448_10	seta	VFG002197	bopD	sugar-binding transcriptional regulator, LacI family	BopD	VF0362	Biofilm	VFC0271	Enterococcus faecalis V583
part3_Hairy.bin.115_k141_98539_2	seta	VFG047600	ggt	gamma-glutamyltranspeptidase	GGT	VF0553	Nutritional/Metabolic factor	VFC0272	Francisella tularensis subsp. tularensis SCHU S4
part3_Hairy.bin.115_k141_6430_8	seta	VFG013248	msbA	lipid transporter ATP-binding/permease	LOS	VF0044	Immune modulation	VFC0258	Haemophilus influenzae Rd KW20
part3_Hairy.bin.115_k141_6430_11	seta	VFG037118	recN	DNA repair protein RecN	RecN	VF0457	Stress survival	VFC0282	Neisseria meningitidis MC58
part3_Hairy.bin.115_k141_6430_18	seta	VFG046465	tufA	elongation factor Tu	EF-Tu	VF0460	Adherence	VFC0001	Francisella tularensis subsp. tularensis SCHU S4
part3_Hairy.bin.115_k141_67979_5	seta	VFG043345	fleR/flrC	sigma 54-dependent response regulator	Flagella	VF0157	Motility	VFC0204	Legionella pneumophila subsp. pneumophila str. Philadelphia 1
part3_Hairy.bin.115_k141_67979_19	seta	VFG001895	flhF	flagellar biosynthesis regulator FlhF	Flagella	VF0114	Motility	VFC0204	Campylobacter jejuni subsp. jejuni NCTC 11168
part3_Hairy.bin.115_k141_2978_2	seta	VFG000344	hitC	iron(III) ABC transporter, ATP-binding protein	HitABC	VF0268	Nutritional/Metabolic factor	VFC0272	Haemophilus influenzae Rd KW20
part3_Hairy.bin.115_k141_2978_24	seta	VFG002420	adsA	Adenosine synthase A	AdsA	VF0422	Immune modulation	VFC0258	Staphylococcus aureus subsp. aureus MW2
part3_Hairy.bin.115_k141_2978_28	seta	VFG043319	fleQ	transcriptional regulator FleQ	Flagella	VF0157	Motility	VFC0204	Legionella pneumophila subsp. pneumophila str. Philadelphia 1
part3_Hairy.bin.115_k141_64105_3	seta	VFG035923	aatC	ATP-binding protein AatC	Dispersin	VF0215	Others	VFC0346	Escherichia coli O44:H18 042
part3_Hairy.bin.115_k141_53884_3	seta	VFG001206	fbpC	iron(III) ABC transporter, ATP-binding protein	FbpABC	VF0272	Nutritional/Metabolic factor	VFC0272	Neisseria meningitidis MC58
part3_Hairy.bin.115_k141_47080_6	seta	VFG005930	GBS_RS06565	glycosyltransferase	Capsule	VF0274	Immune modulation	VFC0258	Streptococcus agalactiae NEM316
part3_Hairy.bin.115_k141_57599_17	seta	VFG000001	fhaB	filamentous hemagglutinin/adhesin	FHA	VF0025	Adherence	VFC0001	Bordetella pertussis Tohama I
part3_Hairy.bin.115_k141_85498_13	seta	VFG000923	fepA	ferrienterobactin outer membrane transporter	Enterobactin	VF0228	Nutritional/Metabolic factor	VFC0272	Escherichia coli CFT073
part3_Hairy.bin.115_k141_85498_14	seta	VFG000922	chuU	heme permease protein ChuU	Chu	VF0227	Nutritional/Metabolic factor	VFC0272	Escherichia coli CFT073
part3_Hairy.bin.115_k141_85498_15	seta	VFG013070	shuV	ATP-binding component of hemin transport system	Shu	VF0256	Nutritional/Metabolic factor	VFC0272	Shigella dysenteriae Sd197
part3_Hairy.bin.115_k141_85498_18	seta	VFG000923	fepA	ferrienterobactin outer membrane transporter	Enterobactin	VF0228	Nutritional/Metabolic factor	VFC0272	Escherichia coli CFT073
part3_Hairy.bin.115_k141_47335_3	seta	VFG001405	sigA/rpoV	RNA polymerase sigma factor SigA	SigA	VF0257	Regulation	VFC0301	Mycobacterium tuberculosis H37Rv
part3_Hairy.bin.115_k141_47335_11	seta	VFG038764	flrA	FleQ protein	Polar flagella	VF0473	Motility	VFC0204	Aeromonas hydrophila ML09-119
part3_Hairy.bin.115_k141_47335_21	seta	VFG011668	Cj1417c	amidotransferase	Capsule	VF0323	Immune modulation	VFC0258	Campylobacter jejuni subsp. jejuni NCTC 11168
part3_Hairy.bin.115_k141_47335_23	seta	VFG001386	phoP	Possible two component system response transcriptional positive regulator PhoP	PhoP	VF0286	Regulation	VFC0301	Mycobacterium tuberculosis H37Rv
part3_Hairy.bin.115_k141_99218_9	seta	VFG011419	htrB	lipid A biosynthesis lauroyl acyltransferase	LPS	VF0367	Immune modulation	VFC0258	Brucella melitensis bv. 1 str. 16M
part3_Hairy.bin.115_k141_99218_10	seta	VFG049122	allC	allantoate amidohydrolase	Allantion utilization	VF0572	Nutritional/Metabolic factor	VFC0272	Klebsiella pneumoniae subsp. pneumoniae NTUH-K2044
part3_Hairy.bin.115_k141_26942_14	seta	VFG050222	glgX	glycogen hydrolase	TTSS secreted effectors	VF0711	Effector delivery system	VFC0086	Chlamydia trachomatis D/UW-3/CX
part3_Hairy.bin.115_k141_26942_16	seta	VFG013242	lpxK	tetraacyldisaccharide 4'-kinase	LOS	VF0044	Immune modulation	VFC0258	Haemophilus influenzae Rd KW20
part3_Hairy.bin.115_k141_51281_5	seta	VFG002162	bsh	bile salt hydrolase	BSH	VF0350	Stress survival	VFC0282	Listeria monocytogenes EGD-e
part3_Hairy.bin.115_k141_47782_4	seta	VFG037720	adeG	cation/multidrug efflux pump	AdeFGH efflux pump	VF0504	Biofilm	VFC0271	Acinetobacter baumannii ACICU
part3_Hairy.bin.115_k141_88827_13	seta	VFG001206	fbpC	iron(III) ABC transporter, ATP-binding protein	FbpABC	VF0272	Nutritional/Metabolic factor	VFC0272	Neisseria meningitidis MC58
part12_bin.116_k141_2096136_2	seta	VFG001269	cyaB	cyclolysin secretion ATP-binding protein	Cya	VF0028	Exotoxin	VFC0235	Bordetella pertussis Tohama I
part12_bin.116_k141_776055_2	seta	VFG000130	algI	alginate o-acetyltransferase AlgI	Alginate	VF0091	Biofilm	VFC0271	Pseudomonas aeruginosa PAO1
part12_bin.116_k141_776055_4	seta	VFG000130	algI	alginate o-acetyltransferase AlgI	Alginate	VF0091	Biofilm	VFC0271	Pseudomonas aeruginosa PAO1
part12_bin.116_k141_776055_7	seta	VFG045300	legI	N,N'-diacetyllegionaminate synthase	LPS	VF0171	Immune modulation	VFC0258	Legionella pneumophila subsp. pneumophila str. Philadelphia 1
part12_bin.116_k141_776055_9	seta	VFG037942	pseF	pseudaminic acid cytidylyltransferase	Capsule	VF0465	Immune modulation	VFC0258	Acinetobacter baumannii ACICU
part12_bin.116_k141_776055_10	seta	VFG045300	legI	N,N'-diacetyllegionaminate synthase	LPS	VF0171	Immune modulation	VFC0258	Legionella pneumophila subsp. pneumophila str. Philadelphia 1
part12_bin.116_k141_776055_25	seta	VFG007550	cheB	chemotaxis-specific methylesterase	Flagella	VF0519	Motility	VFC0204	Vibrio cholerae O1 biovar El Tor str. N16961
part12_bin.116_k141_776055_26	seta	VFG012002	pseB	UDP-GlcNAc-specific C4,6 dehydratase/C5 epimerase	Flagella	VF0114	Motility	VFC0204	Campylobacter jejuni subsp. jejuni NCTC 11168
part12_bin.116_k141_776055_31	seta	VFG001855	htpB	Hsp60, 60K heat shock protein HtpB	Hsp60	VF0159	Adherence	VFC0001	Legionella pneumophila subsp. pneumophila str. Philadelphia 1
part12_bin.116_k141_776055_41	seta	VFG038764	flrA	FleQ protein	Polar flagella	VF0473	Motility	VFC0204	Aeromonas hydrophila ML09-119
part12_bin.116_k141_776055_55	seta	VFG038764	flrA	FleQ protein	Polar flagella	VF0473	Motility	VFC0204	Aeromonas hydrophila ML09-119
part12_bin.116_k141_776055_69	seta	VFG000130	algI	alginate o-acetyltransferase AlgI	Alginate	VF0091	Biofilm	VFC0271	Pseudomonas aeruginosa PAO1
part12_bin.116_k141_776055_71	seta	VFG001931	cadF	outer membrane fibronectin-binding protein	CadF	VF0322	Adherence	VFC0001	Campylobacter jejuni subsp. jejuni NCTC 11168
part12_bin.116_k141_776055_73	seta	VFG013390	lpxA	UDP-N-acetylglucosamine acyltransferase	LOS	VF0044	Immune modulation	VFC0258	Haemophilus influenzae Rd KW20
part12_bin.116_k141_776055_74	seta	VFG011399	fabZ	(3R)-hydroxymyristoyl ACP dehydratase	LPS	VF0367	Immune modulation	VFC0258	Brucella melitensis bv. 1 str. 16M
part12_bin.116_k141_776055_75	seta	VFG047274	lpxD	UDP-3-O-[3-hydroxymyristoyl] glucosamine N-acyltransferase	LPS	VF0542	Immune modulation	VFC0258	Francisella tularensis subsp. tularensis SCHU S4
part12_bin.116_k141_1327443_2	seta	VFG001206	fbpC	iron(III) ABC transporter, ATP-binding protein	FbpABC	VF0272	Nutritional/Metabolic factor	VFC0272	Neisseria meningitidis MC58
part12_bin.116_k141_1327443_7	seta	VFG001888	letS	hybrid sensor histidine kinase/response regulator	LetA/S	VF0262	Regulation	VFC0301	Legionella pneumophila subsp. pneumophila str. Philadelphia 1
part12_bin.116_k141_1327443_10	seta	VFG002045	bvgS	virulence factors two-component system sensor histidine kinase BvgS	BvgAS	VF0336	Regulation	VFC0301	Bordetella pertussis Tohama I
part12_bin.116_k141_1327443_11	seta	VFG000574	mgtB	Mg2+ transport protein	MgtBC	VF0106	Nutritional/Metabolic factor	VFC0272	Salmonella enterica subsp. enterica serovar Typhimurium str. LT2
part12_bin.116_k141_1327443_17	seta	VFG000574	mgtB	Mg2+ transport protein	MgtBC	VF0106	Nutritional/Metabolic factor	VFC0272	Salmonella enterica subsp. enterica serovar Typhimurium str. LT2
part12_bin.116_k141_1327443_24	seta	VFG014893	algC	phosphomannomutase AlgC	Alginate	VF0091	Biofilm	VFC0271	Pseudomonas aeruginosa PAO1
part12_bin.116_k141_1327443_39	seta	VFG048896	KP1_RS29180	acyltransferase	Capsule	VF0560	Immune modulation	VFC0258	Klebsiella pneumoniae subsp. pneumoniae NTUH-K2044
part12_bin.116_k141_1327443_44	seta	VFG007496	flrA	sigma-54 dependent transcriptional activator	Flagella	VF0519	Motility	VFC0204	Vibrio cholerae O1 biovar El Tor str. N16961
part12_bin.116_k141_1327443_53	seta	VFG008007	pks2	phthioceranic/hydroxyphthioceranic acid synthase	Sulfolipid-1 biosynthesis and transport	VF0803	Immune modulation	VFC0258	Mycobacterium tuberculosis H37Rv
part12_bin.116_k141_1327443_67	seta	VFG013384	lpxB	lipid-A-disaccharide synthase	LOS	VF0044	Immune modulation	VFC0258	Haemophilus influenzae Rd KW20
part12_bin.116_k141_1327443_82	seta	VFG000430	tviC	Vi polysaccharide biosynthesis protein, epimerase TviC	Vi antigen	VF0101	Immune modulation	VFC0258	Salmonella enterica subsp. enterica serovar Typhi str. CT18
part12_bin.116_k141_1327443_85	seta	VFG041031	PA2359	transcriptional regulator	HSI-3	VF0944	Effector delivery system	VFC0086	Pseudomonas aeruginosa PAO1
part12_bin.116_k141_1327443_93	seta	VFG000116	algB	two-component response regulator AlgB	Alginate	VF0091	Biofilm	VFC0271	Pseudomonas aeruginosa PAO1
part12_bin.116_k141_1327443_100	seta	VFG037316	entE	non-ribosomal peptide synthetase adenylate-forming enzyme of acinetobactin synthesis	Acinetobactin	VF0467	Nutritional/Metabolic factor	VFC0272	Acinetobacter baumannii ACICU
part12_bin.116_k141_448239_7	seta	VFG043378	cheV3	chemotaxis coupling protein CheV3	Flagella	VF0051	Motility	VFC0204	Helicobacter pylori 26695
part12_bin.116_k141_448239_8	seta	VFG038916	rtxB	RTX toxin transporter, ATPase protein	RtxA	VF0482	Exotoxin	VFC0235	Aeromonas hydrophila subsp. hydrophila ATCC 7966
part12_bin.116_k141_451187_9	seta	VFG013260	lgtC	glycosyltransferase	LOS	VF0044	Immune modulation	VFC0258	Haemophilus influenzae Rd KW20
part12_bin.116_k141_671737_1	seta	VFG047708	carB	carbamoyl phosphate synthase large subunit	Pyrimidine biosynthesis	VF0558	Nutritional/Metabolic factor	VFC0272	Francisella tularensis subsp. tularensis SCHU S4
part12_bin.116_k141_671737_2	seta	VFG047726	carA	carbamoyl phosphate synthase small subunit	Pyrimidine biosynthesis	VF0558	Nutritional/Metabolic factor	VFC0272	Francisella tularensis subsp. tularensis SCHU S4
part12_bin.116_k141_671737_25	seta	VFG011414	kdsA	2-dehydro-3-deoxyphosphooctonate aldolase	LPS	VF0367	Immune modulation	VFC0258	Brucella melitensis bv. 1 str. 16M
part12_bin.116_k141_671737_29	seta	VFG005775	cylA	ABC (ATP-binding cassette) transporter CylA	Beta-haemolysin/cytolysin	VF0279	Exotoxin	VFC0235	Streptococcus agalactiae NEM316
part12_bin.116_k141_671737_53	seta	VFG002376	rfbG	CDP-glucose 4,6-dehydratase	O-antigen	VF0392	Immune modulation	VFC0258	Yersinia enterocolitica subsp. enterocolitica 8081
part12_bin.116_k141_671737_54	seta	VFG002377	rfbF	glucose-1-phosphate cytidylyltransferase	O-antigen	VF0392	Immune modulation	VFC0258	Yersinia enterocolitica subsp. enterocolitica 8081
part12_bin.116_k141_671737_58	seta	VFG007158	vscN	type III secretion system ATPase VscN	T3SS1	VF0408	Effector delivery system	VFC0086	Vibrio parahaemolyticus RIMD 2210633
part12_bin.116_k141_671737_61	seta	VFG038631	fliG	flagellar motor switch protein G	Polar flagella	VF0473	Motility	VFC0204	Aeromonas hydrophila ML09-119
part12_bin.116_k141_671737_111	seta	VFG038261	exeA	general secretion pathway protein A	Exe T2SS	VF0478	Effector delivery system	VFC0086	Aeromonas hydrophila ML09-119
part12_bin.116_k141_671737_119	seta	VFG000131	algJ	alginate o-acetyltransferase AlgJ	Alginate	VF0091	Biofilm	VFC0271	Pseudomonas aeruginosa PAO1
part12_bin.116_k141_671737_120	seta	VFG000130	algI	alginate o-acetyltransferase AlgI	Alginate	VF0091	Biofilm	VFC0271	Pseudomonas aeruginosa PAO1
part12_bin.116_k141_671737_127	seta	VFG002059	tagT	type VI secretion associated protein TagT, ATP-binding component of ABC transporter	HSI-1	VF0334	Effector delivery system	VFC0086	Pseudomonas aeruginosa PAO1
part12_bin.116_k141_671737_131	seta	VFG000079	clpC	endopeptidase Clp ATP-binding chain C	ClpC	VF0072	Stress survival	VFC0282	Listeria monocytogenes EGD-e
part12_bin.116_k141_560266_4	seta	VFG002158	lplA1	lipoate protein ligase	LplA1	VF0347	Nutritional/Metabolic factor	VFC0272	Listeria monocytogenes EGD-e
part12_bin.116_k141_560266_5	seta	VFG047149	wbtF	NAD dependent epimerase	LPS	VF0542	Immune modulation	VFC0258	Francisella tularensis subsp. tularensis SCHU S4
part12_bin.116_k141_560266_7	seta	VFG013471	lgtA	N-acetylglucosamine glycosyltransferase	LOS	VF0044	Immune modulation	VFC0258	Haemophilus influenzae Rd KW20
part12_bin.116_k141_560266_19	seta	VFG045310	LPG_RS03780	glycosyltransferase family 4 protein	LPS	VF0171	Immune modulation	VFC0258	Legionella pneumophila subsp. pneumophila str. Philadelphia 1
part12_bin.116_k141_560266_38	seta	VFG013315	lgtF	beta-1,4-glucosyltransferase	LOS	VF0044	Immune modulation	VFC0258	Haemophilus influenzae Rd KW20
part12_bin.116_k141_560266_41	seta	VFG002190	cpsA/uppS	undecaprenyl diphosphate synthase	Capsule	VF0361	Immune modulation	VFC0258	Enterococcus faecalis V583
part12_bin.116_k141_560266_42	seta	VFG002189	cpsB/cdsA	phosphatidate cytidylyltransferase	Capsule	VF0361	Immune modulation	VFC0258	Enterococcus faecalis V583
part12_bin.116_k141_560266_44	seta	VFG015000	mucP	metalloprotease protease	Alginate	VF0091	Biofilm	VFC0271	Pseudomonas aeruginosa PAO1
part12_bin.116_k141_560266_49	seta	VFG007502	fliS	flagellar protein FliS	Flagella	VF0519	Motility	VFC0204	Vibrio cholerae O1 biovar El Tor str. N16961
part12_bin.116_k141_560266_52	seta	VFG041304	lirB	Dot/Icm type IV secretion system effector LirB	Dot/Icm T4SS secreted effectors	VF0798	Effector delivery system	VFC0086	Legionella pneumophila subsp. pneumophila str. Philadelphia 1
part12_bin.116_k141_560266_57	seta	VFG000079	clpC	endopeptidase Clp ATP-binding chain C	ClpC	VF0072	Stress survival	VFC0282	Listeria monocytogenes EGD-e
part12_bin.116_k141_560266_71	seta	VFG002077	vgrG1a	type VI secretion system substrate VgrG1	HSI-1	VF0334	Effector delivery system	VFC0086	Pseudomonas aeruginosa PAO1
part12_bin.116_k141_560266_83	seta	VFG047095	wbtI	DegT/DnrJ/EryC1/StrS family aminotransferase	LPS	VF0542	Immune modulation	VFC0258	Francisella tularensis subsp. tularensis SCHU S4
part12_bin.116_k141_560266_88	seta	VFG002364	YE_RS15425	GDP-L-fucose synthase	O-antigen	VF0392	Immune modulation	VFC0258	Yersinia enterocolitica subsp. enterocolitica 8081
part12_bin.116_k141_560266_91	seta	VFG040705	tlyC	hemolysin C	TlyC	VF0489	Exoenzyme	VFC0251	Rickettsia typhi str. Wilmington
part12_bin.116_k141_396805_20	seta	VFG002550	wcbP	capsular polysaccharide biosynthesis dehydrogenase/reductase	Capsule I	VF0436	Immune modulation	VFC0258	Burkholderia pseudomallei K96243
part12_bin.116_k141_396805_41	seta	VFG043394	cheA	chemotaxis histidine kinase	Flagella	VF0114	Motility	VFC0204	Campylobacter jejuni subsp. jejuni NCTC 11168
part12_bin.116_k141_396805_42	seta	VFG005766	cylG	3-ketoacyl-ACP-reductase CylG	Beta-haemolysin/cytolysin	VF0279	Exotoxin	VFC0235	Streptococcus agalactiae NEM316
part12_bin.116_k141_396805_43	seta	VFG039623	CBU_1789	Coxiella Dot/Icm type IVB secretion system translocated effector	T4SS secreted effectors	VF0696	Effector delivery system	VFC0086	Coxiella burnetii RSA 493
part12_bin.116_k141_396805_48	seta	VFG000313	gluP	glucose/galactose transporter	LPS	VF0056	Immune modulation	VFC0258	Helicobacter pylori 26695
part12_bin.116_k141_396805_51	seta	VFG001888	letS	hybrid sensor histidine kinase/response regulator	LetA/S	VF0262	Regulation	VFC0301	Legionella pneumophila subsp. pneumophila str. Philadelphia 1
part12_bin.116_k141_396805_52	seta	VFG002045	bvgS	virulence factors two-component system sensor histidine kinase BvgS	BvgAS	VF0336	Regulation	VFC0301	Bordetella pertussis Tohama I
part12_bin.116_k141_396805_58	seta	VFG001867	sodB	superoxide dismutase	SodB	VF0169	Stress survival	VFC0282	Legionella pneumophila subsp. pneumophila str. Philadelphia 1
part12_bin.116_k141_396805_59	seta	VFG001867	sodB	superoxide dismutase	SodB	VF0169	Stress survival	VFC0282	Legionella pneumophila subsp. pneumophila str. Philadelphia 1
part12_bin.116_k141_396805_63	seta	VFG045467	cdpA	cyclic di-GMP phosphodiesterase	CdpA	VF0432	Regulation	VFC0301	Burkholderia pseudomallei K96243
part12_bin.116_k141_396805_69	seta	VFG036956	farB	fatty acid efflux system protein FarB	FarAB	VF0450	Antimicrobial activity/Competitive advantage	VFC0325	Neisseria meningitidis MC58
part12_bin.116_k141_396805_70	seta	VFG037028	katA	catalase	KatA	VF0454	Stress survival	VFC0282	Neisseria meningitidis MC58
part12_bin.116_k141_396805_76	seta	VFG006717	lap	Listeria adhesion protein Lap	Lap	VF0444	Adherence	VFC0001	Listeria monocytogenes EGD-e
part12_bin.116_k141_396805_80	seta	VFG006717	lap	Listeria adhesion protein Lap	Lap	VF0444	Adherence	VFC0001	Listeria monocytogenes EGD-e
part12_bin.116_k141_508193_13	seta	VFG001888	letS	hybrid sensor histidine kinase/response regulator	LetA/S	VF0262	Regulation	VFC0301	Legionella pneumophila subsp. pneumophila str. Philadelphia 1
part12_bin.116_k141_508193_28	seta	VFG005775	cylA	ABC (ATP-binding cassette) transporter CylA	Beta-haemolysin/cytolysin	VF0279	Exotoxin	VFC0235	Streptococcus agalactiae NEM316
part12_bin.116_k141_508193_29	seta	VFG010882	ccmF	cytochrome c heme lyase subunit CcmF	CcmC	VF0292	Nutritional/Metabolic factor	VFC0272	Legionella pneumophila subsp. pneumophila str. Philadelphia 1
part12_bin.116_k141_508193_31	seta	VFG040705	tlyC	hemolysin C	TlyC	VF0489	Exoenzyme	VFC0251	Rickettsia typhi str. Wilmington
part12_bin.116_k141_508193_35	seta	VFG007023	rtxB	RTX toxin transporter RtxB	MARTX	VF0265	Exotoxin	VFC0235	Vibrio cholerae O1 biovar El Tor str. N16961
part12_bin.116_k141_508193_40	seta	VFG002513	flgG	flagellar basal body rod protein FlgG	Flagella	VF0430	Motility	VFC0204	Burkholderia pseudomallei K96243
part12_bin.116_k141_508193_41	seta	VFG001913	flgG	flagellar basal-body rod protein FlgG	Flagella	VF0114	Motility	VFC0204	Campylobacter jejuni subsp. jejuni NCTC 11168
part12_bin.116_k141_508193_43	seta	VFG002514	flgH	flagellar L-ring protein precursor FlgH	Flagella	VF0430	Motility	VFC0204	Burkholderia pseudomallei K96243
part12_bin.116_k141_180210_4	seta	VFG001206	fbpC	iron(III) ABC transporter, ATP-binding protein	FbpABC	VF0272	Nutritional/Metabolic factor	VFC0272	Neisseria meningitidis MC58
part12_bin.116_k141_180210_14	seta	VFG016046	pvdH	diaminobutyrate-2-oxoglutarate aminotransferase PvdH	Pyoverdine	VF0094	Nutritional/Metabolic factor	VFC0272	Pseudomonas aeruginosa PAO1
part12_bin.116_k141_180210_18	seta	VFG047256	lpxA/glmU	UDP-N-acetylglucosamine pyrophosphorylase/glucosamine-1-phosphate N-acetyltransferase	LPS	VF0542	Immune modulation	VFC0258	Francisella tularensis subsp. tularensis SCHU S4
part12_bin.116_k141_180210_20	seta	VFG001238	flgE	flagellar hook protein FlgE	Flagella	VF0273	Motility	VFC0204	Pseudomonas aeruginosa PAO1
part12_bin.116_k141_2111509_4	seta	VFG001888	letS	hybrid sensor histidine kinase/response regulator	LetA/S	VF0262	Regulation	VFC0301	Legionella pneumophila subsp. pneumophila str. Philadelphia 1
part12_bin.116_k141_2111509_7	seta	VFG034679	ibeB	Cu(+)/Ag(+) efflux RND transporter outer membrane channel CusC	Ibes	VF0237	Invasion	VFC0083	Escherichia coli O45:K1:H7 str. S88
part12_bin.116_k141_2111509_8	seta	VFG002059	tagT	type VI secretion associated protein TagT, ATP-binding component of ABC transporter	HSI-1	VF0334	Effector delivery system	VFC0086	Pseudomonas aeruginosa PAO1
part12_bin.116_k141_2111509_11	seta	VFG001390	mprA	two-component response regulator MrpA	MprAB	VF0298	Regulation	VFC0301	Mycobacterium tuberculosis H37Rv
part12_bin.116_k141_2111509_14	seta	VFG052340	pmrA	response regulator PmrA	PmrAB	VF1355	Regulation	VFC0301	Salmonella enterica subsp. enterica serovar Typhimurium str. LT2
part12_bin.116_k141_2111509_15	seta	VFG052339	pmrB	sensory kinase PmrB	PmrAB	VF1355	Regulation	VFC0301	Salmonella enterica subsp. enterica serovar Typhimurium str. LT2
part12_bin.116_k141_2111509_32	seta	VFG044325	ybtQ	yersiniabactin ABC transporter ATP-binding/permease protein YbtQ	Ybt	VF0564	Nutritional/Metabolic factor	VFC0272	Klebsiella pneumoniae subsp. pneumoniae NTUH-K2044
part12_bin.116_k141_2111509_37	seta	VFG001971	kpsF	D-arabinose 5-phosphate isomerase	Capsule	VF0323	Immune modulation	VFC0258	Campylobacter jejuni subsp. jejuni NCTC 11168
part12_bin.116_k141_2111509_43	seta	VFG016005	pvdO	pyoverdine biosynthesis protein PvdO	Pyoverdine	VF0094	Nutritional/Metabolic factor	VFC0272	Pseudomonas aeruginosa PAO1
part12_bin.116_k141_2111509_56	seta	VFG001269	cyaB	cyclolysin secretion ATP-binding protein	Cya	VF0028	Exotoxin	VFC0235	Bordetella pertussis Tohama I
part12_bin.116_k141_2111509_57	seta	VFG000908	hlyD	Hemolysin D	Alpha-Hemolysin	VF0225	Exotoxin	VFC0235	Escherichia coli CFT073
part12_bin.116_k141_2111509_68	seta	VFG000574	mgtB	Mg2+ transport protein	MgtBC	VF0106	Nutritional/Metabolic factor	VFC0272	Salmonella enterica subsp. enterica serovar Typhimurium str. LT2
part12_bin.116_k141_2111509_72	seta	VFG007292	flaA	flagellin	Flagella	VF0519	Motility	VFC0204	Vibrio cholerae O1 biovar El Tor str. N16961
part12_bin.116_k141_2111509_79	seta	VFG006717	lap	Listeria adhesion protein Lap	Lap	VF0444	Adherence	VFC0001	Listeria monocytogenes EGD-e
part12_bin.116_k141_901013_9	seta	VFG038711	cheB-2	chemotaxis-specific methylesterase	Polar flagella	VF0473	Motility	VFC0204	Aeromonas hydrophila ML09-119
part12_bin.116_k141_901013_10	seta	VFG000493	ssrA	hybrid sensor histidine kinase/response regulator	TTSS (SPI-2 encode)	VF0321	Effector delivery system	VFC0086	Salmonella enterica subsp. enterica serovar Typhimurium str. LT2
part12_bin.116_k141_901013_12	seta	VFG038731	flaA	flagellin	Polar flagella	VF0473	Motility	VFC0204	Aeromonas hydrophila ML09-119
part12_bin.116_k141_901013_32	seta	VFG014102	wbpD	UDP-2-acetamido-3-amino-2, 3-dideoxy-D-glucuronate N-acetyltransferase	LPS	VF0085	Immune modulation	VFC0258	Pseudomonas aeruginosa PAO1
part12_bin.116_k141_901013_34	seta	VFG000036	bplC	lipopolysaccharide biosynthesis protein	LPS	VF0033	Immune modulation	VFC0258	Bordetella pertussis Tohama I
part12_bin.116_k141_901013_45	seta	VFG001888	letS	hybrid sensor histidine kinase/response regulator	LetA/S	VF0262	Regulation	VFC0301	Legionella pneumophila subsp. pneumophila str. Philadelphia 1
part12_bin.116_k141_901013_59	seta	VFG002307	sinH	intimin-like protein	SinH	VF0400	Adherence	VFC0001	Salmonella enterica subsp. enterica serovar Typhimurium str. LT2
part12_bin.116_k141_901013_60	seta	VFG043319	fleQ	transcriptional regulator FleQ	Flagella	VF0157	Motility	VFC0204	Legionella pneumophila subsp. pneumophila str. Philadelphia 1
part12_bin.116_k141_901013_71	seta	VFG038764	flrA	FleQ protein	Polar flagella	VF0473	Motility	VFC0204	Aeromonas hydrophila ML09-119
part12_bin.116_k141_901013_83	seta	VFG041031	PA2359	transcriptional regulator	HSI-3	VF0944	Effector delivery system	VFC0086	Pseudomonas aeruginosa PAO1
part12_bin.116_k141_901013_96	seta	VFG043319	fleQ	transcriptional regulator FleQ	Flagella	VF0157	Motility	VFC0204	Legionella pneumophila subsp. pneumophila str. Philadelphia 1
part12_bin.116_k141_901013_107	seta	VFG014103	wbpE	UDP-2-acetamido-2-deoxy-3-oxo-D-glucuronate aminotransferase	LPS	VF0085	Immune modulation	VFC0258	Pseudomonas aeruginosa PAO1
part12_bin.116_k141_901013_108	seta	VFG013354	kfiC	lipopolysaccharide biosynthesis protein	LOS	VF0044	Immune modulation	VFC0258	Haemophilus influenzae Rd KW20
part12_bin.116_k141_901013_116	seta	VFG043391	pdxA	4-hydroxythreonine-4-phosphate dehydrogenase	Flagella	VF0051	Motility	VFC0204	Helicobacter pylori 26695
part12_bin.116_k141_901013_120	seta	VFG046465	tufA	elongation factor Tu	EF-Tu	VF0460	Adherence	VFC0001	Francisella tularensis subsp. tularensis SCHU S4
part12_bin.116_k141_1231935_11	seta	VFG050699	pilR	sigma-54 dependent transcriptional regulator	TFP	VF1334	Adherence	VFC0001	Acinetobacter baumannii ACICU
part12_bin.116_k141_1231935_24	seta	VFG001256	fliM	flagellar motor switch protein FliM	Flagella	VF0273	Motility	VFC0204	Pseudomonas aeruginosa PAO1
part12_bin.116_k141_1675343_3	seta	VFG000328	licC	phosphocholine cytidyltransferase	LOS	VF0044	Immune modulation	VFC0258	Haemophilus influenzae Rd KW20
part12_bin.116_k141_1675343_4	seta	VFG001988	cysC	adenylyl-sulfate kinase	Capsule	VF0323	Immune modulation	VFC0258	Campylobacter jejuni subsp. jejuni NCTC 11168
part12_bin.116_k141_1675343_9	seta	VFG047055	wbtK	glycosyltransferase	LPS	VF0542	Immune modulation	VFC0258	Francisella tularensis subsp. tularensis SCHU S4
part12_bin.116_k141_1675343_12	seta	VFG013248	msbA	lipid transporter ATP-binding/permease	LOS	VF0044	Immune modulation	VFC0258	Haemophilus influenzae Rd KW20
part12_bin.116_k141_1675343_36	seta	VFG016005	pvdO	pyoverdine biosynthesis protein PvdO	Pyoverdine	VF0094	Nutritional/Metabolic factor	VFC0272	Pseudomonas aeruginosa PAO1
part12_bin.116_k141_1675343_44	seta	VFG002176	cylB	ABC-type transporter	Cytolysin	VF0356	Exotoxin	VFC0235	Enterococcus faecalis str. MMH594
part12_bin.116_k141_1675343_79	seta	VFG011626	bvrR	response regulator transcription factor	BvrR-BvrS	VF0368	Regulation	VFC0301	Brucella melitensis bv. 1 str. 16M
part12_bin.116_k141_409886_3	seta	VFG000259	lipA	capsule polysaccharide modification protein LipA	Capsule	VF0079	Immune modulation	VFC0258	Neisseria meningitidis MC58
part12_bin.116_k141_409886_4	seta	VFG045304	rfbC	dTDP-4-dehydrorhamnose 3,5-epimerase	LPS	VF0171	Immune modulation	VFC0258	Legionella pneumophila subsp. pneumophila str. Philadelphia 1
part12_bin.116_k141_409886_5	seta	VFG047039	wbtL	glucose-1-phosphate thymidylyltransferase	LPS	VF0542	Immune modulation	VFC0258	Francisella tularensis subsp. tularensis SCHU S4
part12_bin.116_k141_409886_11	seta	VFG050275	vpsC	exopolysaccharide biosynthesis acetyltransferase VpsC	VPS	VF0615	Biofilm	VFC0271	Vibrio cholerae O1 biovar El Tor str. N16961
part12_bin.116_k141_409886_15	seta	VFG010906	csrA	carbon storage regulator CsrA	CsrA	VF0261	Regulation	VFC0301	Legionella pneumophila subsp. pneumophila str. Philadelphia 1
part12_bin.116_k141_409886_17	seta	VFG001927	flgK	flagellar hook-associated protein 1 FlgK	Flagella	VF0114	Motility	VFC0204	Campylobacter jejuni subsp. jejuni NCTC 11168
part12_bin.116_k141_409886_18	seta	VFG038880	lfgK	lateral flagellar hook-associated protein	Lateral flagella	VF0474	Motility	VFC0204	Aeromonas salmonicida subsp. salmonicida A449
part12_bin.116_k141_409886_22	seta	VFG001242	flgI	flagellar P-ring protein precursor FlgI	Flagella	VF0273	Motility	VFC0204	Pseudomonas aeruginosa PAO1
part12_bin.116_k141_409886_33	seta	VFG045330	lbtC	LbtC inner membrane protein required for import of Legiobactin	Legiobactin	VF0291	Nutritional/Metabolic factor	VFC0272	Legionella pneumophila subsp. pneumophila str. Philadelphia 1
part12_bin.116_k141_409886_37	seta	VFG013368	rffG	dTDP-glucose 46-dehydratase	LOS	VF0044	Immune modulation	VFC0258	Haemophilus influenzae Rd KW20
part12_bin.116_k141_409886_46	seta	VFG043209	cheD	methyl-accepting chemotaxis protein CheD	Flagella	VF0394	Motility	VFC0204	Yersinia enterocolitica subsp. enterocolitica 8081
part12_bin.116_k141_409886_56	seta	VFG043365	tlpC	membrane-bound chemoreceptor	Flagella	VF0051	Motility	VFC0204	Helicobacter pylori 26695
part12_bin.116_k141_409886_75	seta	VFG005775	cylA	ABC (ATP-binding cassette) transporter CylA	Beta-haemolysin/cytolysin	VF0279	Exotoxin	VFC0235	Streptococcus agalactiae NEM316
part12_bin.116_k141_409886_76	seta	VFG001206	fbpC	iron(III) ABC transporter, ATP-binding protein	FbpABC	VF0272	Nutritional/Metabolic factor	VFC0272	Neisseria meningitidis MC58
part12_bin.116_k141_23686_3	seta	VFG000344	hitC	iron(III) ABC transporter, ATP-binding protein	HitABC	VF0268	Nutritional/Metabolic factor	VFC0272	Haemophilus influenzae Rd KW20
part12_bin.116_k141_1958493_1	seta	VFG014106	hisH2	imidazole glycerol phosphate synthase subunit HisH	LPS	VF0085	Immune modulation	VFC0258	Pseudomonas aeruginosa PAO1
part12_bin.116_k141_1958493_2	seta	VFG045297	wbuZ	glycosyl amidation-associated protein WbuZ	LPS	VF0171	Immune modulation	VFC0258	Legionella pneumophila subsp. pneumophila str. Philadelphia 1
part12_bin.116_k141_1958493_8	seta	VFG000141	waaA	lipopolysaccharide core biosynthesis protein WaaP	LPS	VF0085	Immune modulation	VFC0258	Pseudomonas aeruginosa PAO1
part12_bin.116_k141_1958493_12	seta	VFG037705	adeF	membrane-fusion protein	AdeFGH efflux pump	VF0504	Biofilm	VFC0271	Acinetobacter baumannii ACICU
part12_bin.116_k141_1958493_13	seta	VFG037720	adeG	cation/multidrug efflux pump	AdeFGH efflux pump	VF0504	Biofilm	VFC0271	Acinetobacter baumannii ACICU
part12_bin.116_k141_1958493_14	seta	VFG037735	adeH	outer membrane protein	AdeFGH efflux pump	VF0504	Biofilm	VFC0271	Acinetobacter baumannii ACICU
part12_bin.116_k141_1958493_53	seta	VFG011533	lpxK	tetraacyldisaccharide 4'-kinase	LPS	VF0367	Immune modulation	VFC0258	Brucella melitensis bv. 1 str. 16M
part12_bin.116_k141_1958493_54	seta	VFG050222	glgX	glycogen hydrolase	TTSS secreted effectors	VF0711	Effector delivery system	VFC0086	Chlamydia trachomatis D/UW-3/CX
part12_bin.116_k141_1958493_56	seta	VFG000278	flgE_1	flagellar hook protein	Flagella	VF0051	Motility	VFC0204	Helicobacter pylori 26695
part12_bin.116_k141_1958493_99	seta	VFG001964	Cj1436c	aminotransferase	Capsule	VF0323	Immune modulation	VFC0258	Campylobacter jejuni subsp. jejuni NCTC 11168
part12_bin.116_k141_1958493_125	seta	VFG007580	fleN/flhG	MinD-like ATPase	Flagella	VF0519	Motility	VFC0204	Vibrio cholerae O1 biovar El Tor str. N16961
part12_bin.116_k141_1958493_130	seta	VFG038731	flaA	flagellin	Polar flagella	VF0473	Motility	VFC0204	Aeromonas hydrophila ML09-119
part12_bin.116_k141_1958493_139	seta	VFG001206	fbpC	iron(III) ABC transporter, ATP-binding protein	FbpABC	VF0272	Nutritional/Metabolic factor	VFC0272	Neisseria meningitidis MC58
part12_bin.116_k141_1958493_140	seta	VFG038916	rtxB	RTX toxin transporter, ATPase protein	RtxA	VF0482	Exotoxin	VFC0235	Aeromonas hydrophila subsp. hydrophila ATCC 7966
part12_bin.116_k141_136424_13	seta	VFG000130	algI	alginate o-acetyltransferase AlgI	Alginate	VF0091	Biofilm	VFC0271	Pseudomonas aeruginosa PAO1
part12_bin.116_k141_136424_16	seta	VFG000130	algI	alginate o-acetyltransferase AlgI	Alginate	VF0091	Biofilm	VFC0271	Pseudomonas aeruginosa PAO1
part12_bin.116_k141_688165_5	seta	VFG038916	rtxB	RTX toxin transporter, ATPase protein	RtxA	VF0482	Exotoxin	VFC0235	Aeromonas hydrophila subsp. hydrophila ATCC 7966
part12_bin.116_k141_688165_6	seta	VFG002176	cylB	ABC-type transporter	Cytolysin	VF0356	Exotoxin	VFC0235	Enterococcus faecalis str. MMH594
part12_bin.116_k141_688165_27	seta	VFG047582	purCD	fusion protein PurC/PurD	Purine biosynthesis	VF0559	Nutritional/Metabolic factor	VFC0272	Francisella tularensis subsp. tularensis SCHU S4
part12_bin.116_k141_688165_36	seta	VFG049159	clbM	precolibactin export MATE transporter ClbM	Colibactin	VF0573	Exotoxin	VFC0235	Klebsiella pneumoniae subsp. pneumoniae 1084
part12_bin.116_k141_688165_46	seta	VFG000088	tcpI	negative regulator of the major pilin TcpA	TCP	VF0126	Adherence	VFC0001	Vibrio cholerae O1 biovar El Tor str. N16961
part12_bin.116_k141_688165_66	seta	VFG005766	cylG	3-ketoacyl-ACP-reductase CylG	Beta-haemolysin/cytolysin	VF0279	Exotoxin	VFC0235	Streptococcus agalactiae NEM316
part12_bin.116_k141_688165_74	seta	VFG000493	ssrA	hybrid sensor histidine kinase/response regulator	TTSS (SPI-2 encode)	VF0321	Effector delivery system	VFC0086	Salmonella enterica subsp. enterica serovar Typhimurium str. LT2
part12_bin.116_k141_688165_93	seta	VFG001248	fleQ	transcriptional regulator FleQ	Flagella	VF0273	Motility	VFC0204	Pseudomonas aeruginosa PAO1
part12_bin.116_k141_968325_2	seta	VFG037386	bauE	ferric siderophore ABC transporter, ATP-binding protein BauE	Acinetobactin	VF0467	Nutritional/Metabolic factor	VFC0272	Acinetobacter baumannii ACICU
part12_bin.116_k141_968325_4	seta	VFG047401	feoB	Fe(2+) transporter permease subunit FeoB	FupA	VF0550	Nutritional/Metabolic factor	VFC0272	Francisella tularensis subsp. tularensis SCHU S4
part12_bin.116_k141_968325_14	seta	VFG002522	flhA	flagellar biosynthesis protein FlhA	Flagella	VF0430	Motility	VFC0204	Burkholderia pseudomallei K96243
part12_bin.116_k141_968325_16	seta	VFG001265	fleN	flagellar synthesis regulator FleN	Flagella	VF0273	Motility	VFC0204	Pseudomonas aeruginosa PAO1
part12_bin.116_k141_968325_17	seta	VFG038695	fliA	flagellar biosynthesis sigma factor	Polar flagella	VF0473	Motility	VFC0204	Aeromonas hydrophila ML09-119
part12_bin.116_k141_968325_18	seta	VFG007568	cheY	chemotaxis protein CheY	Flagella	VF0519	Motility	VFC0204	Vibrio cholerae O1 biovar El Tor str. N16961
part12_bin.116_k141_968325_38	seta	VFG001206	fbpC	iron(III) ABC transporter, ATP-binding protein	FbpABC	VF0272	Nutritional/Metabolic factor	VFC0272	Neisseria meningitidis MC58
part12_bin.116_k141_968325_51	seta	VFG013248	msbA	lipid transporter ATP-binding/permease	LOS	VF0044	Immune modulation	VFC0258	Haemophilus influenzae Rd KW20
part12_bin.116_k141_968325_63	seta	VFG011674	Cj1419c	methyltransferase	Capsule	VF0323	Immune modulation	VFC0258	Campylobacter jejuni subsp. jejuni NCTC 11168
part12_bin.116_k141_968325_67	seta	VFG043386	cheY	chemotaxis response regulator CheY	Flagella	VF0051	Motility	VFC0204	Helicobacter pylori 26695
part12_bin.116_k141_968325_72	seta	VFG001386	phoP	Possible two component system response transcriptional positive regulator PhoP	PhoP	VF0286	Regulation	VFC0301	Mycobacterium tuberculosis H37Rv
part12_bin.116_k141_968325_92	seta	VFG001206	fbpC	iron(III) ABC transporter, ATP-binding protein	FbpABC	VF0272	Nutritional/Metabolic factor	VFC0272	Neisseria meningitidis MC58
part12_bin.116_k141_968325_106	seta	VFG050670	pilJ	methyl-accepting chemotaxis protein	TFP	VF1334	Adherence	VFC0001	Acinetobacter baumannii ACICU
part12_bin.116_k141_968325_181	seta	VFG001386	phoP	Possible two component system response transcriptional positive regulator PhoP	PhoP	VF0286	Regulation	VFC0301	Mycobacterium tuberculosis H37Rv
part12_bin.116_k141_968325_182	seta	VFG001888	letS	hybrid sensor histidine kinase/response regulator	LetA/S	VF0262	Regulation	VFC0301	Legionella pneumophila subsp. pneumophila str. Philadelphia 1
part12_bin.116_k141_968325_183	seta	VFG002045	bvgS	virulence factors two-component system sensor histidine kinase BvgS	BvgAS	VF0336	Regulation	VFC0301	Bordetella pertussis Tohama I
part12_bin.116_k141_968325_186	seta	VFG002045	bvgS	virulence factors two-component system sensor histidine kinase BvgS	BvgAS	VF0336	Regulation	VFC0301	Bordetella pertussis Tohama I
part12_bin.116_k141_968325_205	seta	VFG038764	flrA	FleQ protein	Polar flagella	VF0473	Motility	VFC0204	Aeromonas hydrophila ML09-119
part12_bin.116_k141_968325_210	seta	VFG037010	mtrE	multidrug efflux pump channel protein MtrE	MtrCDE	VF0451	Antimicrobial activity/Competitive advantage	VFC0325	Neisseria meningitidis MC58
part12_bin.116_k141_968325_211	seta	VFG036938	farA	fatty acid efflux system protein FarA	FarAB	VF0450	Antimicrobial activity/Competitive advantage	VFC0325	Neisseria meningitidis MC58
part12_bin.116_k141_968325_218	seta	VFG002161	lspA	signal peptidase II	Lsp	VF0351	Post-translational modification	VFC0315	Listeria monocytogenes EGD-e
part12_bin.116_k141_968325_222	seta	VFG011668	Cj1417c	amidotransferase	Capsule	VF0323	Immune modulation	VFC0258	Campylobacter jejuni subsp. jejuni NCTC 11168
part12_bin.116_k141_968325_223	seta	VFG011671	Cj1418c	hypothetical protein	Capsule	VF0323	Immune modulation	VFC0258	Campylobacter jejuni subsp. jejuni NCTC 11168
part12_bin.116_k141_968325_226	seta	VFG037100	msrA/B(pilB)	trifunctional thioredoxin/methionine sulfoxide reductase A/B protein	MsrAB	VF0456	Stress survival	VFC0282	Neisseria meningitidis MC58
part12_bin.116_k141_968325_234	seta	VFG038731	flaA	flagellin	Polar flagella	VF0473	Motility	VFC0204	Aeromonas hydrophila ML09-119
part12_bin.116_k141_968325_272	seta	VFG011631	bvrS	stimulus-sensing domain-containing protein	BvrR-BvrS	VF0368	Regulation	VFC0301	Brucella melitensis bv. 1 str. 16M
part12_bin.116_k141_968325_286	seta	VFG046610	rpe	ribulose-phosphate 3-epimerase	Capsule	VF0543	Immune modulation	VFC0258	Francisella tularensis subsp. tularensis SCHU S4
part12_bin.116_k141_968325_304	seta	VFG006717	lap	Listeria adhesion protein Lap	Lap	VF0444	Adherence	VFC0001	Listeria monocytogenes EGD-e
part12_bin.116_k141_968325_315	seta	VFG013248	msbA	lipid transporter ATP-binding/permease	LOS	VF0044	Immune modulation	VFC0258	Haemophilus influenzae Rd KW20
part12_bin.116_k141_250137_2	seta	VFG001206	fbpC	iron(III) ABC transporter, ATP-binding protein	FbpABC	VF0272	Nutritional/Metabolic factor	VFC0272	Neisseria meningitidis MC58
part12_bin.116_k141_250137_7	seta	VFG007586	flhF	flagellar biosynthesis protein	Flagella	VF0519	Motility	VFC0204	Vibrio cholerae O1 biovar El Tor str. N16961
part12_bin.116_k141_1573623_1	seta	VFG002361	galE	UDP-glucose 4-epimerase GalE	O-antigen	VF0392	Immune modulation	VFC0258	Yersinia enterocolitica subsp. enterocolitica 8081
part12_bin.116_k141_1573623_31	seta	VFG052339	pmrB	sensory kinase PmrB	PmrAB	VF1355	Regulation	VFC0301	Salmonella enterica subsp. enterica serovar Typhimurium str. LT2
part12_bin.116_k141_1573623_32	seta	VFG001390	mprA	two-component response regulator MrpA	MprAB	VF0298	Regulation	VFC0301	Mycobacterium tuberculosis H37Rv
part12_bin.116_k141_1573623_36	seta	VFG000344	hitC	iron(III) ABC transporter, ATP-binding protein	HitABC	VF0268	Nutritional/Metabolic factor	VFC0272	Haemophilus influenzae Rd KW20
part12_bin.116_k141_1573623_37	seta	VFG013069	shuU	permease of iron compound ABC transport system	Shu	VF0256	Nutritional/Metabolic factor	VFC0272	Shigella dysenteriae Sd197
part12_bin.116_k141_1573623_45	seta	VFG005766	cylG	3-ketoacyl-ACP-reductase CylG	Beta-haemolysin/cytolysin	VF0279	Exotoxin	VFC0235	Streptococcus agalactiae NEM316
part12_bin.116_k141_1573623_54	seta	VFG000365	ybtP	yersiniabactin ABC transporter ATP-binding/permease protein YbtP	Yersiniabactin	VF0136	Nutritional/Metabolic factor	VFC0272	Yersinia pestis CO92
part12_bin.116_k141_1573623_55	seta	VFG000365	ybtP	yersiniabactin ABC transporter ATP-binding/permease protein YbtP	Yersiniabactin	VF0136	Nutritional/Metabolic factor	VFC0272	Yersinia pestis CO92
part12_bin.116_k141_1573623_56	seta	VFG050670	pilJ	methyl-accepting chemotaxis protein	TFP	VF1334	Adherence	VFC0001	Acinetobacter baumannii ACICU
part12_bin.116_k141_1573623_63	seta	VFG001868	sodC	superoxide dismutase (copper-zinc)	SodC	VF0170	Stress survival	VFC0282	Legionella pneumophila subsp. pneumophila str. Philadelphia 1
part12_bin.116_k141_1573623_64	seta	VFG002219	cgs	cyclic beta 1-2 glucan synthetase	CbetaG	VF0366	Immune modulation	VFC0258	Brucella melitensis bv. 1 str. 16M
part12_bin.116_k141_1573623_90	seta	VFG037316	entE	non-ribosomal peptide synthetase adenylate-forming enzyme of acinetobactin synthesis	Acinetobactin	VF0467	Nutritional/Metabolic factor	VFC0272	Acinetobacter baumannii ACICU
part12_bin.116_k141_1573623_97	seta	VFG021827	mbtN	Acyl-CoA dehydrogenase MbtN	Mycobactin	VF0299	Nutritional/Metabolic factor	VFC0272	Mycobacterium tuberculosis H37Rv
part12_bin.116_k141_1573623_103	seta	VFG005766	cylG	3-ketoacyl-ACP-reductase CylG	Beta-haemolysin/cytolysin	VF0279	Exotoxin	VFC0235	Streptococcus agalactiae NEM316
part12_bin.116_k141_1573623_106	seta	VFG038840	flmH	short chain dehydrogenase/reductase family oxidoreductase	Polar flagella	VF0473	Motility	VFC0204	Aeromonas hydrophila ML09-119
part12_bin.116_k141_1573623_109	seta	VFG013496	lsgC	glycosyltransferase	LOS	VF0044	Immune modulation	VFC0258	Haemophilus influenzae Rd KW20
part12_bin.116_k141_1573623_110	seta	VFG047111	wbtH	asparagine synthase (glutamine-hydrolyzing)	LPS	VF0542	Immune modulation	VFC0258	Francisella tularensis subsp. tularensis SCHU S4
part12_bin.116_k141_1573623_111	seta	VFG047111	wbtH	asparagine synthase (glutamine-hydrolyzing)	LPS	VF0542	Immune modulation	VFC0258	Francisella tularensis subsp. tularensis SCHU S4
part12_bin.116_k141_1573623_112	seta	VFG013496	lsgC	glycosyltransferase	LOS	VF0044	Immune modulation	VFC0258	Haemophilus influenzae Rd KW20
part12_bin.116_k141_1573623_123	seta	VFG014893	algC	phosphomannomutase AlgC	Alginate	VF0091	Biofilm	VFC0271	Pseudomonas aeruginosa PAO1
part12_bin.116_k141_1573623_124	seta	VFG000964	hasC	UTP--glucose-1-phosphate uridylyltransferase HasC	Hyaluronic acid capsule	VF0244	Immune modulation	VFC0258	Streptococcus pyogenes M1 GAS
part12_bin.116_k141_1573623_125	seta	VFG042736	rpoN	RNA polymerase factor sigma-54	Type IV pili	VF0082	Adherence	VFC0001	Pseudomonas aeruginosa PAO1
part12_bin.116_k141_1573623_131	seta	VFG005775	cylA	ABC (ATP-binding cassette) transporter CylA	Beta-haemolysin/cytolysin	VF0279	Exotoxin	VFC0235	Streptococcus agalactiae NEM316
part12_bin.116_k141_1573623_133	seta	VFG044172	chuV	ATP-binding hydrophilic protein ChuV	Chu	VF0227	Nutritional/Metabolic factor	VFC0272	Escherichia coli CFT073
part12_bin.116_k141_1573623_137	seta	VFG000331	rfaE	ADP-heptose synthase	LOS	VF0044	Immune modulation	VFC0258	Haemophilus influenzae Rd KW20
part12_bin.116_k141_1573623_139	seta	VFG000160	pvdE	pyoverdine biosynthesis protein PvdE	Pyoverdine	VF0094	Nutritional/Metabolic factor	VFC0272	Pseudomonas aeruginosa PAO1
part12_bin.116_k141_1573623_154	seta	VFG047582	purCD	fusion protein PurC/PurD	Purine biosynthesis	VF0559	Nutritional/Metabolic factor	VFC0272	Francisella tularensis subsp. tularensis SCHU S4
part12_bin.116_k141_1791859_15	seta	VFG001888	letS	hybrid sensor histidine kinase/response regulator	LetA/S	VF0262	Regulation	VFC0301	Legionella pneumophila subsp. pneumophila str. Philadelphia 1
part12_bin.116_k141_1791859_16	seta	VFG043365	tlpC	membrane-bound chemoreceptor	Flagella	VF0051	Motility	VFC0204	Helicobacter pylori 26695
part12_bin.116_k141_1791859_27	seta	VFG000574	mgtB	Mg2+ transport protein	MgtBC	VF0106	Nutritional/Metabolic factor	VFC0272	Salmonella enterica subsp. enterica serovar Typhimurium str. LT2
part12_bin.116_k141_1791859_36	seta	VFG050670	pilJ	methyl-accepting chemotaxis protein	TFP	VF1334	Adherence	VFC0001	Acinetobacter baumannii ACICU
part12_bin.116_k141_1791859_46	seta	VFG002059	tagT	type VI secretion associated protein TagT, ATP-binding component of ABC transporter	HSI-1	VF0334	Effector delivery system	VFC0086	Pseudomonas aeruginosa PAO1
part12_bin.116_k141_251585_1	seta	VFG050670	pilJ	methyl-accepting chemotaxis protein	TFP	VF1334	Adherence	VFC0001	Acinetobacter baumannii ACICU
part12_bin.116_k141_251585_15	seta	VFG002144	cdsN	Type III secretion system ATPase	TTSS	VF0344	Effector delivery system	VFC0086	Chlamydia trachomatis D/UW-3/CX
part12_bin.116_k141_251585_17	seta	VFG038639	fliI	flagellum-specific ATP synthase	Polar flagella	VF0473	Motility	VFC0204	Aeromonas hydrophila ML09-119
part12_bin.116_k141_251585_36	seta	VFG001249	fleR	two-component response regulator	Flagella	VF0273	Motility	VFC0204	Pseudomonas aeruginosa PAO1
part12_bin.116_k141_251585_37	seta	VFG043395	cheV	chemotaxis protein	Flagella	VF0114	Motility	VFC0204	Campylobacter jejuni subsp. jejuni NCTC 11168
part12_bin.116_k141_251585_38	seta	VFG052308	lpxI	UDP-2,3-diacylglucosamine diphosphatase LpxI	LPS	VF0370	Immune modulation	VFC0258	Bartonella henselae str. Houston-1
part12_bin.116_k141_251585_39	seta	VFG001443	ompA	outer membrane protein A	OmpA	VF0236	Invasion	VFC0083	Escherichia coli O18:K1:H7 str. RS218
part12_bin.116_k141_84312_17	seta	VFG006717	lap	Listeria adhesion protein Lap	Lap	VF0444	Adherence	VFC0001	Listeria monocytogenes EGD-e
part12_bin.116_k141_84312_19	seta	VFG040705	tlyC	hemolysin C	TlyC	VF0489	Exoenzyme	VFC0251	Rickettsia typhi str. Wilmington
part12_bin.116_k141_84312_32	seta	VFG038764	flrA	FleQ protein	Polar flagella	VF0473	Motility	VFC0204	Aeromonas hydrophila ML09-119
part12_bin.116_k141_84312_41	seta	VFG001888	letS	hybrid sensor histidine kinase/response regulator	LetA/S	VF0262	Regulation	VFC0301	Legionella pneumophila subsp. pneumophila str. Philadelphia 1
part12_bin.116_k141_84312_50	seta	VFG000907	hlyB	Hemolysin B	Alpha-Hemolysin	VF0225	Exotoxin	VFC0235	Escherichia coli CFT073
part12_bin.116_k141_84312_51	seta	VFG013248	msbA	lipid transporter ATP-binding/permease	LOS	VF0044	Immune modulation	VFC0258	Haemophilus influenzae Rd KW20
part12_bin.116_k141_84312_71	seta	VFG050160	kpsU	3-deoxy-manno-octulosonate cytidylyltransferase	K1 capsule	VF0239	Invasion	VFC0083	Escherichia coli O45:K1:H7 str. S88
part12_bin.116_k141_84312_76	seta	VFG013412	lpxC	UDP-3-O-(R-3-hydroxymyristoyl)-N-acetylglucosamine deacetylase	LOS	VF0044	Immune modulation	VFC0258	Haemophilus influenzae Rd KW20
part12_bin.116_k141_84312_91	seta	VFG007490	fleS/flrB	sensory box sensor histidine kinase	Flagella	VF0519	Motility	VFC0204	Vibrio cholerae O1 biovar El Tor str. N16961
part12_bin.116_k141_84312_92	seta	VFG001214	pilR	two-component response regulator PilR	Type IV pili	VF0082	Adherence	VFC0001	Pseudomonas aeruginosa PAO1
part12_bin.116_k141_84312_93	seta	VFG038723	AHML_RS07540	CobQ/CobB/MinD/ParA family protein	Polar flagella	VF0473	Motility	VFC0204	Aeromonas hydrophila ML09-119
part12_bin.116_k141_84312_95	seta	VFG000331	rfaE	ADP-heptose synthase	LOS	VF0044	Immune modulation	VFC0258	Haemophilus influenzae Rd KW20
part12_bin.116_k141_84312_103	seta	VFG001214	pilR	two-component response regulator PilR	Type IV pili	VF0082	Adherence	VFC0001	Pseudomonas aeruginosa PAO1
part12_bin.116_k141_84312_104	seta	VFG001213	pilS	two-component sensor PilS	Type IV pili	VF0082	Adherence	VFC0001	Pseudomonas aeruginosa PAO1
part12_bin.116_k141_84312_109	seta	VFG002409	essC	type VII secretion system protein EssC, FtsK/SpoIIIE family ATPase	Type VII secretion system	VF0403	Effector delivery system	VFC0086	Staphylococcus aureus subsp. aureus MW2
part12_bin.116_k141_84312_114	seta	VFG000344	hitC	iron(III) ABC transporter, ATP-binding protein	HitABC	VF0268	Nutritional/Metabolic factor	VFC0272	Haemophilus influenzae Rd KW20
part12_bin.116_k141_84312_122	seta	VFG007490	fleS/flrB	sensory box sensor histidine kinase	Flagella	VF0519	Motility	VFC0204	Vibrio cholerae O1 biovar El Tor str. N16961
part12_bin.116_k141_84312_123	seta	VFG041119	BPS_RS26875	response regulator VirG	T6SS-1	VF0429	Effector delivery system	VFC0086	Burkholderia pseudomallei K96243
part12_bin.116_k141_84312_127	seta	VFG013265	orfM	deoxyribonucleotide triphosphate pyrophosphatase	LOS	VF0044	Immune modulation	VFC0258	Haemophilus influenzae Rd KW20
part12_bin.116_k141_84312_142	seta	VFG000077	clpP	ATP-dependent Clp protease proteolytic subunit	ClpP	VF0074	Stress survival	VFC0282	Listeria monocytogenes EGD-e
part12_bin.116_k141_1689477_10	seta	VFG002363	YE_RS15420	mannose-1-phosphate guanylyltransferase/mannose-6-phosphate isomerase	O-antigen	VF0392	Immune modulation	VFC0258	Yersinia enterocolitica subsp. enterocolitica 8081
part12_bin.116_k141_1689477_11	seta	VFG002365	gmd	GDP-mannose 4,6-dehydratase	O-antigen	VF0392	Immune modulation	VFC0258	Yersinia enterocolitica subsp. enterocolitica 8081
part12_bin.116_k141_1689477_12	seta	VFG043210	cheW	purine-binding chemotaxis protein CheW	Flagella	VF0394	Motility	VFC0204	Yersinia enterocolitica subsp. enterocolitica 8081
part12_bin.116_k141_1689477_27	seta	VFG000320	kdtB	lipopolysaccharide core biosynthesis protein	LPS	VF0056	Immune modulation	VFC0258	Helicobacter pylori 26695
part12_bin.116_k141_1689477_44	seta	VFG002554	gmhA	phosphoheptose isomerase	Capsule I	VF0436	Immune modulation	VFC0258	Burkholderia pseudomallei K96243
part12_bin.116_k141_1689477_59	seta	VFG001826	relA	Probable GTP pyrophosphokinase RelA (ATP:GTP 3'-pyrophosphotransferase) (PPGPP synthetase I) ((P)PPGPP synthetase) (GTP diphosphokinase)	RelA	VF0287	Regulation	VFC0301	Mycobacterium tuberculosis H37Rv
part12_bin.116_k141_1689477_83	seta	VFG000574	mgtB	Mg2+ transport protein	MgtBC	VF0106	Nutritional/Metabolic factor	VFC0272	Salmonella enterica subsp. enterica serovar Typhimurium str. LT2
part12_bin.116_k141_1689477_89	seta	VFG000574	mgtB	Mg2+ transport protein	MgtBC	VF0106	Nutritional/Metabolic factor	VFC0272	Salmonella enterica subsp. enterica serovar Typhimurium str. LT2
part12_bin.116_k141_1689477_97	seta	VFG016046	pvdH	diaminobutyrate-2-oxoglutarate aminotransferase PvdH	Pyoverdine	VF0094	Nutritional/Metabolic factor	VFC0272	Pseudomonas aeruginosa PAO1
part12_bin.116_k141_1689477_114	seta	VFG045467	cdpA	cyclic di-GMP phosphodiesterase	CdpA	VF0432	Regulation	VFC0301	Burkholderia pseudomallei K96243
part12_bin.116_k141_1689477_121	seta	VFG013070	shuV	ATP-binding component of hemin transport system	Shu	VF0256	Nutritional/Metabolic factor	VFC0272	Shigella dysenteriae Sd197
part12_bin.116_k141_1689477_129	seta	VFG001404	ahpC	alkyl hydroperoxide reductase subunit AhpC	AhpC	VF0306	Stress survival	VFC0282	Mycobacterium tuberculosis H37Rv
part12_bin.116_k141_1689477_139	seta	VFG002045	bvgS	virulence factors two-component system sensor histidine kinase BvgS	BvgAS	VF0336	Regulation	VFC0301	Bordetella pertussis Tohama I
part12_bin.116_k141_1689477_163	seta	VFG037720	adeG	cation/multidrug efflux pump	AdeFGH efflux pump	VF0504	Biofilm	VFC0271	Acinetobacter baumannii ACICU
part12_bin.116_k141_1689477_164	seta	VFG037705	adeF	membrane-fusion protein	AdeFGH efflux pump	VF0504	Biofilm	VFC0271	Acinetobacter baumannii ACICU
part12_bin.116_k141_1689477_190	seta	VFG001405	sigA/rpoV	RNA polymerase sigma factor SigA	SigA	VF0257	Regulation	VFC0301	Mycobacterium tuberculosis H37Rv
part12_bin.116_k141_1689477_193	seta	VFG039549	CBU_1594	Coxiella Dot/Icm type IVB secretion system translocated effector	T4SS secreted effectors	VF0696	Effector delivery system	VFC0086	Coxiella burnetii RSA 493
part12_bin.116_k141_1689477_215	seta	VFG000812	escN	ATPase EscN	TTSS	VF0191	Effector delivery system	VFC0086	Escherichia coli O157:H7 str. EDL933
part12_bin.116_k141_1689477_218	seta	VFG038764	flrA	FleQ protein	Polar flagella	VF0473	Motility	VFC0204	Aeromonas hydrophila ML09-119
part12_bin.116_k141_1689477_219	seta	VFG037046	mntA	ABC transporter ATP-binding protein MntA	MntABC	VF0455	Stress survival	VFC0282	Neisseria meningitidis MC58
part12_bin.116_k141_1689477_224	seta	VFG000493	ssrA	hybrid sensor histidine kinase/response regulator	TTSS (SPI-2 encode)	VF0321	Effector delivery system	VFC0086	Salmonella enterica subsp. enterica serovar Typhimurium str. LT2
part12_bin.116_k141_1689477_225	seta	VFG001214	pilR	two-component response regulator PilR	Type IV pili	VF0082	Adherence	VFC0001	Pseudomonas aeruginosa PAO1
part12_bin.116_k141_1689477_242	seta	VFG037274	barA	siderophore efflux system of the ABC superfamily	Acinetobactin	VF0467	Nutritional/Metabolic factor	VFC0272	Acinetobacter baumannii ACICU
part12_bin.116_k141_1689477_251	seta	VFG037118	recN	DNA repair protein RecN	RecN	VF0457	Stress survival	VFC0282	Neisseria meningitidis MC58
part12_bin.116_k141_1689477_256	seta	VFG050670	pilJ	methyl-accepting chemotaxis protein	TFP	VF1334	Adherence	VFC0001	Acinetobacter baumannii ACICU
part12_bin.116_k141_1689477_269	seta	VFG007904	ddrA	daunorubicin ABC transporter ATP-binding protein DrrA	PDIM	VF0309	Immune modulation	VFC0258	Mycobacterium tuberculosis H37Rv
part12_bin.116_k141_1689477_294	seta	VFG050699	pilR	sigma-54 dependent transcriptional regulator	TFP	VF1334	Adherence	VFC0001	Acinetobacter baumannii ACICU
part12_bin.116_k141_1689477_295	seta	VFG001213	pilS	two-component sensor PilS	Type IV pili	VF0082	Adherence	VFC0001	Pseudomonas aeruginosa PAO1
part12_bin.116_k141_1689477_305	seta	VFG050625	pilG	twitching motility response regulator PilG	TFP	VF1334	Adherence	VFC0001	Acinetobacter baumannii ACICU
part12_bin.116_k141_1689477_321	seta	VFG002548	wcbR	capsular polysaccharide biosynthesis fatty acid synthase	Capsule I	VF0436	Immune modulation	VFC0258	Burkholderia pseudomallei K96243
part12_bin.116_k141_1689477_322	seta	VFG011430	acpXL	acyl carrier protein	LPS	VF0367	Immune modulation	VFC0258	Brucella melitensis bv. 1 str. 16M
part12_bin.116_k141_1689477_323	seta	VFG038840	flmH	short chain dehydrogenase/reductase family oxidoreductase	Polar flagella	VF0473	Motility	VFC0204	Aeromonas hydrophila ML09-119
part12_bin.116_k141_1689477_332	seta	VFG047564	purM	phosphoribosylaminoimidazole synthetase	Purine biosynthesis	VF0559	Nutritional/Metabolic factor	VFC0272	Francisella tularensis subsp. tularensis SCHU S4
part12_bin.116_k141_1689477_338	seta	VFG024730	pks1	polyketide synthase	PDIM	VF0309	Immune modulation	VFC0258	Mycobacterium tuberculosis H37Rv
part12_bin.116_k141_1689477_347	seta	VFG001213	pilS	two-component sensor PilS	Type IV pili	VF0082	Adherence	VFC0001	Pseudomonas aeruginosa PAO1
part12_bin.116_k141_1689477_348	seta	VFG001214	pilR	two-component response regulator PilR	Type IV pili	VF0082	Adherence	VFC0001	Pseudomonas aeruginosa PAO1
part12_bin.116_k141_1689477_358	seta	VFG049114	allS	DNA-binding transcriptional activator AllS	Allantion utilization	VF0572	Nutritional/Metabolic factor	VFC0272	Klebsiella pneumoniae subsp. pneumoniae NTUH-K2044
part12_bin.116_k141_1689477_359	seta	VFG001214	pilR	two-component response regulator PilR	Type IV pili	VF0082	Adherence	VFC0001	Pseudomonas aeruginosa PAO1
part12_bin.116_k141_1689477_360	seta	VFG011631	bvrS	stimulus-sensing domain-containing protein	BvrR-BvrS	VF0368	Regulation	VFC0301	Brucella melitensis bv. 1 str. 16M
part12_bin.116_k141_1689477_363	seta	VFG005766	cylG	3-ketoacyl-ACP-reductase CylG	Beta-haemolysin/cytolysin	VF0279	Exotoxin	VFC0235	Streptococcus agalactiae NEM316
part12_bin.116_k141_1689477_393	seta	VFG038764	flrA	FleQ protein	Polar flagella	VF0473	Motility	VFC0204	Aeromonas hydrophila ML09-119
part12_bin.116_k141_1689477_406	seta	VFG001922	ptmA	flagellin modification protein A	Flagella	VF0114	Motility	VFC0204	Campylobacter jejuni subsp. jejuni NCTC 11168
part12_bin.116_k141_1641473_12	seta	VFG046465	tufA	elongation factor Tu	EF-Tu	VF0460	Adherence	VFC0001	Francisella tularensis subsp. tularensis SCHU S4
part12_bin.116_k141_1641473_27	seta	VFG000907	hlyB	Hemolysin B	Alpha-Hemolysin	VF0225	Exotoxin	VFC0235	Escherichia coli CFT073
part12_bin.116_k141_1641473_76	seta	VFG035923	aatC	ATP-binding protein AatC	Dispersin	VF0215	Others	VFC0346	Escherichia coli O44:H18 042
part12_bin.116_k141_1641473_78	seta	VFG050670	pilJ	methyl-accepting chemotaxis protein	TFP	VF1334	Adherence	VFC0001	Acinetobacter baumannii ACICU
part12_bin.116_k141_1641473_79	seta	VFG002530	cheW	chemotaxis protein CheW	Flagella	VF0430	Motility	VFC0204	Burkholderia pseudomallei K96243
part12_bin.116_k141_261014_4	seta	VFG001405	sigA/rpoV	RNA polymerase sigma factor SigA	SigA	VF0257	Regulation	VFC0301	Mycobacterium tuberculosis H37Rv
part12_bin.116_k141_321785_7	seta	VFG011946	flgR	sigma-54 associated transcriptional activator	Flagella	VF0114	Motility	VFC0204	Campylobacter jejuni subsp. jejuni NCTC 11168
part12_bin.116_k141_321785_9	seta	VFG001918	fliR	flagellar biosynthetic protein FliR	Flagella	VF0114	Motility	VFC0204	Campylobacter jejuni subsp. jejuni NCTC 11168
part12_bin.116_k141_321785_11	seta	VFG002523	flhB	flagellar biosynthesis protein FlhB	Flagella	VF0430	Motility	VFC0204	Burkholderia pseudomallei K96243
part12_bin.116_k141_321785_13	seta	VFG002509	flgC	flagellar basal body rod protein FlgC	Flagella	VF0430	Motility	VFC0204	Burkholderia pseudomallei K96243
part12_bin.116_k141_321785_15	seta	VFG002502	fliF	flagellar M-ring protein FliF	Flagella	VF0430	Motility	VFC0204	Burkholderia pseudomallei K96243
part12_bin.116_k141_321785_22	seta	VFG014720	motD	flagellar motor protein	Flagella	VF0273	Motility	VFC0204	Pseudomonas aeruginosa PAO1
part12_bin.116_k141_321785_23	seta	VFG007604	motB	flagellar motor protein	Flagella	VF0519	Motility	VFC0204	Vibrio cholerae O1 biovar El Tor str. N16961
part12_bin.116_k141_321785_24	seta	VFG038836	pomA2	chemotaxis protein PomA	Polar flagella	VF0473	Motility	VFC0204	Aeromonas hydrophila ML09-119
part12_bin.116_k141_769215_1	seta	VFG038840	flmH	short chain dehydrogenase/reductase family oxidoreductase	Polar flagella	VF0473	Motility	VFC0204	Aeromonas hydrophila ML09-119
part12_bin.116_k141_769215_8	seta	VFG038711	cheB-2	chemotaxis-specific methylesterase	Polar flagella	VF0473	Motility	VFC0204	Aeromonas hydrophila ML09-119
part12_bin.116_k141_769215_10	seta	VFG043017	PA3348	chemotaxis protein methyltransferase	Flagella	VF0273	Motility	VFC0204	Pseudomonas aeruginosa PAO1
part12_bin.116_k141_769215_11	seta	VFG038723	AHML_RS07540	CobQ/CobB/MinD/ParA family protein	Polar flagella	VF0473	Motility	VFC0204	Aeromonas hydrophila ML09-119
part12_bin.116_k141_769215_12	seta	VFG043016	PA1464	purine-binding chemotaxis protein	Flagella	VF0273	Motility	VFC0204	Pseudomonas aeruginosa PAO1
part12_bin.116_k141_769215_13	seta	VFG043386	cheY	chemotaxis response regulator CheY	Flagella	VF0051	Motility	VFC0204	Helicobacter pylori 26695
part12_bin.116_k141_769215_14	seta	VFG043373	cheA	histidine kinase CheA	Flagella	VF0051	Motility	VFC0204	Helicobacter pylori 26695
part12_bin.116_k141_769215_35	seta	VFG000122	algD	GDP-mannose 6-dehydrogenase AlgD	Alginate	VF0091	Biofilm	VFC0271	Pseudomonas aeruginosa PAO1
part12_bin.116_k141_1652438_22	seta	VFG000274	ureG	urease accessory protein (ureG)	Urease	VF0050	Stress survival	VFC0282	Helicobacter pylori 26695
part12_bin.116_k141_1652438_28	seta	VFG002339	fliQ	flagellar biosynthetic protein FliQ	Flagella	VF0394	Motility	VFC0204	Yersinia enterocolitica subsp. enterocolitica 8081
part12_bin.116_k141_1652438_29	seta	VFG001915	fliP	flagellar biosynthesis protein FliP	Flagella	VF0114	Motility	VFC0204	Campylobacter jejuni subsp. jejuni NCTC 11168
part12_bin.116_k141_1652438_31	seta	VFG038659	fliN	flagellar motor switch protein FliN	Polar flagella	VF0473	Motility	VFC0204	Aeromonas hydrophila ML09-119
part12_bin.116_k141_1652438_43	seta	VFG001888	letS	hybrid sensor histidine kinase/response regulator	LetA/S	VF0262	Regulation	VFC0301	Legionella pneumophila subsp. pneumophila str. Philadelphia 1
part12_bin.116_k141_1652438_54	seta	VFG050699	pilR	sigma-54 dependent transcriptional regulator	TFP	VF1334	Adherence	VFC0001	Acinetobacter baumannii ACICU
part12_bin.116_k141_1155957_8	seta	VFG050255	CT_473	hypothetical protein	TTSS secreted effectors	VF0711	Effector delivery system	VFC0086	Chlamydia trachomatis D/UW-3/CX
part12_bin.116_k141_1155957_21	seta	VFG001226	pilH	twitching motility protein PilH	Type IV pili	VF0082	Adherence	VFC0001	Pseudomonas aeruginosa PAO1
part12_bin.116_k141_1155957_32	seta	VFG005775	cylA	ABC (ATP-binding cassette) transporter CylA	Beta-haemolysin/cytolysin	VF0279	Exotoxin	VFC0235	Streptococcus agalactiae NEM316
part12_bin.116_k141_1155957_42	seta	VFG000332	rfaD	ADP-L-glycero-D-mannoheptose-6-epimerase	LOS	VF0044	Immune modulation	VFC0258	Haemophilus influenzae Rd KW20
part12_bin.116_k141_1155957_46	seta	VFG014950	mucD	serine protease MucD precursor	Alginate	VF0091	Biofilm	VFC0271	Pseudomonas aeruginosa PAO1
part12_bin.116_k141_1155957_47	seta	VFG052339	pmrB	sensory kinase PmrB	PmrAB	VF1355	Regulation	VFC0301	Salmonella enterica subsp. enterica serovar Typhimurium str. LT2
part12_bin.116_k141_1155957_48	seta	VFG041119	BPS_RS26875	response regulator VirG	T6SS-1	VF0429	Effector delivery system	VFC0086	Burkholderia pseudomallei K96243
part12_bin.116_k141_1155957_52	seta	VFG007544	cheW	purine-binding chemotaxis protein CheW	Flagella	VF0519	Motility	VFC0204	Vibrio cholerae O1 biovar El Tor str. N16961
part12_bin.116_k141_1155957_60	seta	VFG001417	panC	pantothenate synthetase	PanC/PanD	VF0319	Nutritional/Metabolic factor	VFC0272	Mycobacterium tuberculosis H37Rv
part12_bin.116_k141_1155957_64	seta	VFG043395	cheV	chemotaxis protein	Flagella	VF0114	Motility	VFC0204	Campylobacter jejuni subsp. jejuni NCTC 11168
part12_bin.116_k141_1155957_69	seta	VFG002374	YE_RS15475	NAD(P)-dependent oxidoreductase	O-antigen	VF0392	Immune modulation	VFC0258	Yersinia enterocolitica subsp. enterocolitica 8081
part12_bin.116_k141_1155957_70	seta	VFG043374	cheV2	chemotaxis coupling protein CheV2	Flagella	VF0051	Motility	VFC0204	Helicobacter pylori 26695
part12_bin.116_k141_1155957_75	seta	VFG000841	hlyB	Hemolysin B	Hemolysin	VF0207	Exotoxin	VFC0235	Escherichia coli O157:H7 str. EDL933
part12_bin.116_k141_1155957_76	seta	VFG050113	cesC	ABC transporter ATP-binding protein, CesC	Cereulide	VF0583	Exotoxin	VFC0235	Bacillus cereus AH187
part12_bin.116_k141_1155957_77	seta	VFG001249	fleR	two-component response regulator	Flagella	VF0273	Motility	VFC0204	Pseudomonas aeruginosa PAO1
part12_bin.116_k141_1155957_92	seta	VFG001888	letS	hybrid sensor histidine kinase/response regulator	LetA/S	VF0262	Regulation	VFC0301	Legionella pneumophila subsp. pneumophila str. Philadelphia 1
part12_bin.116_k141_1155957_104	seta	VFG000907	hlyB	Hemolysin B	Alpha-Hemolysin	VF0225	Exotoxin	VFC0235	Escherichia coli CFT073
part12_bin.116_k141_1155957_106	seta	VFG050217	CD0873	ABC transporter substrate-binding protein	CD0873	VF0593	Adherence	VFC0001	Clostridium difficile 630
part12_bin.116_k141_1155957_120	seta	VFG002026	gmhA	phosphoheptose isomerase	LOS	VF0326	Immune modulation	VFC0258	Campylobacter jejuni subsp. jejuni NCTC 11168
part12_bin.116_k141_1155957_123	seta	VFG012019	pseA	pseudaminic acid biosynthesis PseA protein	Flagella	VF0114	Motility	VFC0204	Campylobacter jejuni subsp. jejuni NCTC 11168
part12_bin.116_k141_1155957_124	seta	VFG000493	ssrA	hybrid sensor histidine kinase/response regulator	TTSS (SPI-2 encode)	VF0321	Effector delivery system	VFC0086	Salmonella enterica subsp. enterica serovar Typhimurium str. LT2
part12_bin.116_k141_1155957_128	seta	VFG047690	pyrB	aspartate carbamoyltransferase	Pyrimidine biosynthesis	VF0558	Nutritional/Metabolic factor	VFC0272	Francisella tularensis subsp. tularensis SCHU S4
part12_bin.116_k141_1155957_137	seta	VFG000574	mgtB	Mg2+ transport protein	MgtBC	VF0106	Nutritional/Metabolic factor	VFC0272	Salmonella enterica subsp. enterica serovar Typhimurium str. LT2
part12_bin.116_k141_1155957_153	seta	VFG001888	letS	hybrid sensor histidine kinase/response regulator	LetA/S	VF0262	Regulation	VFC0301	Legionella pneumophila subsp. pneumophila str. Philadelphia 1
part12_bin.116_k141_1267019_9	seta	VFG011631	bvrS	stimulus-sensing domain-containing protein	BvrR-BvrS	VF0368	Regulation	VFC0301	Brucella melitensis bv. 1 str. 16M
part12_bin.116_k141_1267019_11	seta	VFG014950	mucD	serine protease MucD precursor	Alginate	VF0091	Biofilm	VFC0271	Pseudomonas aeruginosa PAO1
part12_bin.116_k141_1267019_49	seta	VFG039536	CBU_1566	Coxiella Dot/Icm type IVB secretion system translocated effector	T4SS secreted effectors	VF0696	Effector delivery system	VFC0086	Coxiella burnetii RSA 493
part12_bin.116_k141_1267019_62	seta	VFG038249	pbpG	D-alanyl-D-alanine endopeptidase PBP7/8	PbpG	VF0468	Immune modulation	VFC0258	Acinetobacter baumannii ACICU
part12_bin.116_k141_1267019_71	seta	VFG048409	entA	2,3-dihydroxybenzoate-2,3-dehydrogenase	Ent	VF0562	Nutritional/Metabolic factor	VFC0272	Klebsiella pneumoniae subsp. pneumoniae NTUH-K2044
part12_bin.116_k141_1267019_77	seta	VFG045346	IlpA	immunogenic lipoprotein A	IlpA	VF0513	Adherence	VFC0001	Vibrio vulnificus YJ016
part12_bin.117_k141_1434577_4	seta	VFG001206	fbpC	iron(III) ABC transporter, ATP-binding protein	FbpABC	VF0272	Nutritional/Metabolic factor	VFC0272	Neisseria meningitidis MC58
part12_bin.117_k141_1434577_9	seta	VFG050275	vpsC	exopolysaccharide biosynthesis acetyltransferase VpsC	VPS	VF0615	Biofilm	VFC0271	Vibrio cholerae O1 biovar El Tor str. N16961
part12_bin.117_k141_496735_13	seta	VFG002219	cgs	cyclic beta 1-2 glucan synthetase	CbetaG	VF0366	Immune modulation	VFC0258	Brucella melitensis bv. 1 str. 16M
part12_bin.117_k141_496735_15	seta	VFG002219	cgs	cyclic beta 1-2 glucan synthetase	CbetaG	VF0366	Immune modulation	VFC0258	Brucella melitensis bv. 1 str. 16M
part12_bin.117_k141_1048517_1	seta	VFG002157	lpeA	lipoprotein promoting cell invasion	LpeA	VF0346	Invasion	VFC0083	Listeria monocytogenes EGD-e
part12_bin.117_k141_1048517_2	seta	VFG001267	pchH	ABC transporter ATP-binding protein	Pyochelin	VF0095	Nutritional/Metabolic factor	VFC0272	Pseudomonas aeruginosa PAO1
part12_bin.117_k141_1048517_3	seta	VFG037064	mntB	Manganese transport system membrane protein MntB	MntABC	VF0455	Stress survival	VFC0282	Neisseria meningitidis MC58
part12_bin.117_k141_1048517_4	seta	VFG037064	mntB	Manganese transport system membrane protein MntB	MntABC	VF0455	Stress survival	VFC0282	Neisseria meningitidis MC58
part12_bin.117_k141_1048517_5	seta	VFG050275	vpsC	exopolysaccharide biosynthesis acetyltransferase VpsC	VPS	VF0615	Biofilm	VFC0271	Vibrio cholerae O1 biovar El Tor str. N16961
part12_bin.117_k141_1820888_2	seta	VFG001386	phoP	Possible two component system response transcriptional positive regulator PhoP	PhoP	VF0286	Regulation	VFC0301	Mycobacterium tuberculosis H37Rv
part12_bin.117_k141_1820888_7	seta	VFG036992	mtrD	multiple transferable resistance system protein MtrD	MtrCDE	VF0451	Antimicrobial activity/Competitive advantage	VFC0325	Neisseria meningitidis MC58
part12_bin.117_k141_1820888_14	seta	VFG006717	lap	Listeria adhesion protein Lap	Lap	VF0444	Adherence	VFC0001	Listeria monocytogenes EGD-e
part12_bin.117_k141_939011_1	seta	VFG001266	pchI	ABC transporter ATP-binding protein	Pyochelin	VF0095	Nutritional/Metabolic factor	VFC0272	Pseudomonas aeruginosa PAO1
part12_bin.117_k141_608725_1	seta	VFG001924	flaA	flagellin	Flagella	VF0114	Motility	VFC0204	Campylobacter jejuni subsp. jejuni NCTC 11168
part12_bin.117_k141_1711237_11	seta	VFG038249	pbpG	D-alanyl-D-alanine endopeptidase PBP7/8	PbpG	VF0468	Immune modulation	VFC0258	Acinetobacter baumannii ACICU
part12_bin.117_k141_1878822_5	seta	VFG010906	csrA	carbon storage regulator CsrA	CsrA	VF0261	Regulation	VFC0301	Legionella pneumophila subsp. pneumophila str. Philadelphia 1
part12_bin.117_k141_1878822_9	seta	VFG001244	flgK	flagellar hook-associated protein 1 FlgK	Flagella	VF0273	Motility	VFC0204	Pseudomonas aeruginosa PAO1
part12_bin.117_k141_1879283_6	seta	VFG002144	cdsN	Type III secretion system ATPase	TTSS	VF0344	Effector delivery system	VFC0086	Chlamydia trachomatis D/UW-3/CX
part12_bin.117_k141_1879283_9	seta	VFG038639	fliI	flagellum-specific ATP synthase	Polar flagella	VF0473	Motility	VFC0204	Aeromonas hydrophila ML09-119
part12_bin.117_k141_1879283_16	seta	VFG001390	mprA	two-component response regulator MrpA	MprAB	VF0298	Regulation	VFC0301	Mycobacterium tuberculosis H37Rv
part12_bin.117_k141_1879283_17	seta	VFG001867	sodB	superoxide dismutase	SodB	VF0169	Stress survival	VFC0282	Legionella pneumophila subsp. pneumophila str. Philadelphia 1
part12_bin.117_k141_1879283_18	seta	VFG001867	sodB	superoxide dismutase	SodB	VF0169	Stress survival	VFC0282	Legionella pneumophila subsp. pneumophila str. Philadelphia 1
part12_bin.117_k141_1879283_24	seta	VFG000119	algR	alginate biosynthesis regulatory protein AlgR	Alginate	VF0091	Biofilm	VFC0271	Pseudomonas aeruginosa PAO1
part12_bin.117_k141_1879283_27	seta	VFG050113	cesC	ABC transporter ATP-binding protein, CesC	Cereulide	VF0583	Exotoxin	VFC0235	Bacillus cereus AH187
part12_bin.117_k141_1879283_29	seta	VFG013286	galE	UDP-glucose 4-epimerase	LOS	VF0044	Immune modulation	VFC0258	Haemophilus influenzae Rd KW20
part12_bin.117_k141_1879283_62	seta	VFG038249	pbpG	D-alanyl-D-alanine endopeptidase PBP7/8	PbpG	VF0468	Immune modulation	VFC0258	Acinetobacter baumannii ACICU
part12_bin.117_k141_1879283_76	seta	VFG042736	rpoN	RNA polymerase factor sigma-54	Type IV pili	VF0082	Adherence	VFC0001	Pseudomonas aeruginosa PAO1
part12_bin.117_k141_2099160_3	seta	VFG050640	pilH	response regulator	TFP	VF1334	Adherence	VFC0001	Acinetobacter baumannii ACICU
part12_bin.117_k141_2099160_5	seta	VFG000493	ssrA	hybrid sensor histidine kinase/response regulator	TTSS (SPI-2 encode)	VF0321	Effector delivery system	VFC0086	Salmonella enterica subsp. enterica serovar Typhimurium str. LT2
part12_bin.117_k141_335178_4	seta	VFG049159	clbM	precolibactin export MATE transporter ClbM	Colibactin	VF0573	Exotoxin	VFC0235	Klebsiella pneumoniae subsp. pneumoniae 1084
part12_bin.117_k141_335178_6	seta	VFG050113	cesC	ABC transporter ATP-binding protein, CesC	Cereulide	VF0583	Exotoxin	VFC0235	Bacillus cereus AH187
part12_bin.117_k141_335178_13	seta	VFG032845	gtcA	wall teichoic acid glycosylation protein GtcA	GtcA	VF0607	Post-translational modification	VFC0315	Listeria monocytogenes EGD-e
part12_bin.117_k141_335178_14	seta	VFG049159	clbM	precolibactin export MATE transporter ClbM	Colibactin	VF0573	Exotoxin	VFC0235	Klebsiella pneumoniae subsp. pneumoniae 1084
part12_bin.117_k141_667049_3	seta	VFG016776	fliI	flagellar specific ATP synthase	Flagella	VF0373	Motility	VFC0204	Bartonella bacilliformis KC583
part12_bin.117_k141_667049_4	seta	VFG000515	ssaN	type III secretion system ATPase SsaN	TTSS (SPI-2 encode)	VF0321	Effector delivery system	VFC0086	Salmonella enterica subsp. enterica serovar Typhimurium str. LT2
part12_bin.117_k141_2155697_13	seta	VFG002228	wzt	O-antigen export system ATP-binding protein	LPS	VF0367	Immune modulation	VFC0258	Brucella melitensis bv. 1 str. 16M
part12_bin.117_k141_2155697_14	seta	VFG050113	cesC	ABC transporter ATP-binding protein, CesC	Cereulide	VF0583	Exotoxin	VFC0235	Bacillus cereus AH187
part12_bin.117_k141_778598_7	seta	VFG001413	sigF	RNA polymerase sigma factor SigF	SigF	VF0294	Regulation	VFC0301	Mycobacterium tuberculosis H37Rv
part12_bin.117_k141_1166802_4	seta	VFG045467	cdpA	cyclic di-GMP phosphodiesterase	CdpA	VF0432	Regulation	VFC0301	Burkholderia pseudomallei K96243
part12_bin.117_k141_946150_4	seta	VFG001859	feoB	ferrous iron transporter B	FeoAB	VF0160	Nutritional/Metabolic factor	VFC0272	Legionella pneumophila subsp. pneumophila str. Philadelphia 1
part12_bin.117_k141_780606_13	seta	VFG014103	wbpE	UDP-2-acetamido-2-deoxy-3-oxo-D-glucuronate aminotransferase	LPS	VF0085	Immune modulation	VFC0258	Pseudomonas aeruginosa PAO1
part12_bin.117_k141_780606_18	seta	VFG043207	cheB	chemotaxis-specific methylesterase CheB	Flagella	VF0394	Motility	VFC0204	Yersinia enterocolitica subsp. enterocolitica 8081
part12_bin.117_k141_780606_20	seta	VFG002528	cheR	chemotaxis protein methyltransferase	Flagella	VF0430	Motility	VFC0204	Burkholderia pseudomallei K96243
part12_bin.117_k141_780606_21	seta	VFG002528	cheR	chemotaxis protein methyltransferase	Flagella	VF0430	Motility	VFC0204	Burkholderia pseudomallei K96243
part12_bin.117_k141_780606_22	seta	VFG002530	cheW	chemotaxis protein CheW	Flagella	VF0430	Motility	VFC0204	Burkholderia pseudomallei K96243
part12_bin.117_k141_780606_23	seta	VFG002531	cheA	chemotaxis two-component sensor kinase CheA	Flagella	VF0430	Motility	VFC0204	Burkholderia pseudomallei K96243
part12_bin.117_k141_780606_29	seta	VFG002190	cpsA/uppS	undecaprenyl diphosphate synthase	Capsule	VF0361	Immune modulation	VFC0258	Enterococcus faecalis V583
part12_bin.117_k141_780606_30	seta	VFG002189	cpsB/cdsA	phosphatidate cytidylyltransferase	Capsule	VF0361	Immune modulation	VFC0258	Enterococcus faecalis V583
part12_bin.117_k141_780606_32	seta	VFG015000	mucP	metalloprotease protease	Alginate	VF0091	Biofilm	VFC0271	Pseudomonas aeruginosa PAO1
part12_bin.117_k141_780606_37	seta	VFG047690	pyrB	aspartate carbamoyltransferase	Pyrimidine biosynthesis	VF0558	Nutritional/Metabolic factor	VFC0272	Francisella tularensis subsp. tularensis SCHU S4
part12_bin.117_k141_2047179_12	seta	VFG000077	clpP	ATP-dependent Clp protease proteolytic subunit	ClpP	VF0074	Stress survival	VFC0282	Listeria monocytogenes EGD-e
part12_bin.117_k141_1607255_8	seta	VFG011429	acpXL	acyl carrier protein	LPS	VF0367	Immune modulation	VFC0258	Brucella melitensis bv. 1 str. 16M
part12_bin.117_k141_1607255_19	seta	VFG038723	AHML_RS07540	CobQ/CobB/MinD/ParA family protein	Polar flagella	VF0473	Motility	VFC0204	Aeromonas hydrophila ML09-119
part12_bin.117_k141_1607255_31	seta	VFG050113	cesC	ABC transporter ATP-binding protein, CesC	Cereulide	VF0583	Exotoxin	VFC0235	Bacillus cereus AH187
part12_bin.117_k141_1167649_8	seta	VFG001269	cyaB	cyclolysin secretion ATP-binding protein	Cya	VF0028	Exotoxin	VFC0235	Bordetella pertussis Tohama I
part12_bin.117_k141_503946_1	seta	VFG001854	fliC	flagellin	Flagella	VF0157	Motility	VFC0204	Legionella pneumophila subsp. pneumophila str. Philadelphia 1
part12_bin.117_k141_503946_13	seta	VFG005775	cylA	ABC (ATP-binding cassette) transporter CylA	Beta-haemolysin/cytolysin	VF0279	Exotoxin	VFC0235	Streptococcus agalactiae NEM316
part12_bin.117_k141_503946_16	seta	VFG038756	flrC	transcriptional activator	Polar flagella	VF0473	Motility	VFC0204	Aeromonas hydrophila ML09-119
part12_bin.117_k141_503946_17	seta	VFG000120	algZ	sigma factor AlgU	Alginate	VF0091	Biofilm	VFC0271	Pseudomonas aeruginosa PAO1
part12_bin.117_k141_1884051_9	seta	VFG000232	pilT	twitching motility protein PilT	Type IV pili	VF0075	Adherence	VFC0001	Neisseria meningitidis MC58
part12_bin.117_k141_1884051_10	seta	VFG042870	pilT	type IV pilus twitching motility protein PilT	Type IV pili	VF0155	Adherence	VFC0001	Legionella pneumophila subsp. pneumophila str. Philadelphia 1
part12_bin.117_k141_1884051_16	seta	VFG001881	pilC	type IV pilus assembly protein PilC	Type IV pili	VF0155	Adherence	VFC0001	Legionella pneumophila subsp. pneumophila str. Philadelphia 1
part12_bin.117_k141_284971_8	seta	VFG002184	cpsG	MurB family protein	Capsule	VF0361	Immune modulation	VFC0258	Enterococcus faecalis V583
part12_bin.117_k141_396062_2	seta	VFG043365	tlpC	membrane-bound chemoreceptor	Flagella	VF0051	Motility	VFC0204	Helicobacter pylori 26695
part12_bin.117_k141_229757_6	seta	VFG007526	flaB	flagellin	Flagella	VF0519	Motility	VFC0204	Vibrio cholerae O1 biovar El Tor str. N16961
part12_bin.117_k141_1445774_3	seta	VFG036992	mtrD	multiple transferable resistance system protein MtrD	MtrCDE	VF0451	Antimicrobial activity/Competitive advantage	VFC0325	Neisseria meningitidis MC58
part12_bin.117_k141_2161717_7	seta	VFG001888	letS	hybrid sensor histidine kinase/response regulator	LetA/S	VF0262	Regulation	VFC0301	Legionella pneumophila subsp. pneumophila str. Philadelphia 1
part12_bin.117_k141_121702_3	seta	VFG001922	ptmA	flagellin modification protein A	Flagella	VF0114	Motility	VFC0204	Campylobacter jejuni subsp. jejuni NCTC 11168
part12_bin.117_k141_121702_10	seta	VFG038840	flmH	short chain dehydrogenase/reductase family oxidoreductase	Polar flagella	VF0473	Motility	VFC0204	Aeromonas hydrophila ML09-119
part12_bin.117_k141_121702_14	seta	VFG002158	lplA1	lipoate protein ligase	LplA1	VF0347	Nutritional/Metabolic factor	VFC0272	Listeria monocytogenes EGD-e
part12_bin.117_k141_121702_22	seta	VFG000038	bplA	probable oxidoreductase	LPS	VF0033	Immune modulation	VFC0258	Bordetella pertussis Tohama I
part12_bin.117_k141_1501111_2	seta	VFG005775	cylA	ABC (ATP-binding cassette) transporter CylA	Beta-haemolysin/cytolysin	VF0279	Exotoxin	VFC0235	Streptococcus agalactiae NEM316
part12_bin.117_k141_1501111_3	seta	VFG000841	hlyB	Hemolysin B	Hemolysin	VF0207	Exotoxin	VFC0235	Escherichia coli O157:H7 str. EDL933
part12_bin.117_k141_1501111_17	seta	VFG005775	cylA	ABC (ATP-binding cassette) transporter CylA	Beta-haemolysin/cytolysin	VF0279	Exotoxin	VFC0235	Streptococcus agalactiae NEM316
part12_bin.117_k141_1501111_18	seta	VFG007904	ddrA	daunorubicin ABC transporter ATP-binding protein DrrA	PDIM	VF0309	Immune modulation	VFC0258	Mycobacterium tuberculosis H37Rv
part12_bin.117_k141_122940_3	seta	VFG000079	clpC	endopeptidase Clp ATP-binding chain C	ClpC	VF0072	Stress survival	VFC0282	Listeria monocytogenes EGD-e
part12_bin.117_k141_509044_1	seta	VFG038723	AHML_RS07540	CobQ/CobB/MinD/ParA family protein	Polar flagella	VF0473	Motility	VFC0204	Aeromonas hydrophila ML09-119
part12_bin.117_k141_457769_6	seta	VFG037118	recN	DNA repair protein RecN	RecN	VF0457	Stress survival	VFC0282	Neisseria meningitidis MC58
part12_bin.117_k141_457769_9	seta	VFG000574	mgtB	Mg2+ transport protein	MgtBC	VF0106	Nutritional/Metabolic factor	VFC0272	Salmonella enterica subsp. enterica serovar Typhimurium str. LT2
part12_bin.117_k141_457769_16	seta	VFG005766	cylG	3-ketoacyl-ACP-reductase CylG	Beta-haemolysin/cytolysin	VF0279	Exotoxin	VFC0235	Streptococcus agalactiae NEM316
part12_bin.117_k141_1284977_1	seta	VFG038711	cheB-2	chemotaxis-specific methylesterase	Polar flagella	VF0473	Motility	VFC0204	Aeromonas hydrophila ML09-119
part12_bin.117_k141_1284977_2	seta	VFG000120	algZ	sigma factor AlgU	Alginate	VF0091	Biofilm	VFC0271	Pseudomonas aeruginosa PAO1
part12_bin.117_k141_1503826_5	seta	VFG007904	ddrA	daunorubicin ABC transporter ATP-binding protein DrrA	PDIM	VF0309	Immune modulation	VFC0258	Mycobacterium tuberculosis H37Rv
part12_bin.117_k141_1503826_8	seta	VFG038764	flrA	FleQ protein	Polar flagella	VF0473	Motility	VFC0204	Aeromonas hydrophila ML09-119
part12_bin.117_k141_1119966_4	seta	VFG000320	kdtB	lipopolysaccharide core biosynthesis protein	LPS	VF0056	Immune modulation	VFC0258	Helicobacter pylori 26695
part12_bin.117_k141_1503986_2	seta	VFG050269	yycJ	Zn-dependent hydrolase	TTSS secreted effectors	VF0711	Effector delivery system	VFC0086	Chlamydia trachomatis D/UW-3/CX
part12_bin.117_k141_1120967_4	seta	VFG045467	cdpA	cyclic di-GMP phosphodiesterase	CdpA	VF0432	Regulation	VFC0301	Burkholderia pseudomallei K96243
part12_bin.117_k141_956224_17	seta	VFG038916	rtxB	RTX toxin transporter, ATPase protein	RtxA	VF0482	Exotoxin	VFC0235	Aeromonas hydrophila subsp. hydrophila ATCC 7966
part12_bin.117_k141_1949086_12	seta	VFG001965	Cj1437c	aminotransferase	Capsule	VF0323	Immune modulation	VFC0258	Campylobacter jejuni subsp. jejuni NCTC 11168
part12_bin.117_k141_1341306_3	seta	VFG002045	bvgS	virulence factors two-component system sensor histidine kinase BvgS	BvgAS	VF0336	Regulation	VFC0301	Bordetella pertussis Tohama I
part12_bin.117_k141_1837229_4	seta	VFG046610	rpe	ribulose-phosphate 3-epimerase	Capsule	VF0543	Immune modulation	VFC0258	Francisella tularensis subsp. tularensis SCHU S4
part12_bin.117_k141_569249_3	seta	VFG000574	mgtB	Mg2+ transport protein	MgtBC	VF0106	Nutritional/Metabolic factor	VFC0272	Salmonella enterica subsp. enterica serovar Typhimurium str. LT2
part12_bin.117_k141_569249_7	seta	VFG000130	algI	alginate o-acetyltransferase AlgI	Alginate	VF0091	Biofilm	VFC0271	Pseudomonas aeruginosa PAO1
part12_bin.117_k141_1288139_5	seta	VFG013070	shuV	ATP-binding component of hemin transport system	Shu	VF0256	Nutritional/Metabolic factor	VFC0272	Shigella dysenteriae Sd197
part12_bin.117_k141_1288139_6	seta	VFG050113	cesC	ABC transporter ATP-binding protein, CesC	Cereulide	VF0583	Exotoxin	VFC0235	Bacillus cereus AH187
part12_bin.117_k141_1234129_6	seta	VFG001826	relA	Probable GTP pyrophosphokinase RelA (ATP:GTP 3'-pyrophosphotransferase) (PPGPP synthetase I) ((P)PPGPP synthetase) (GTP diphosphokinase)	RelA	VF0287	Regulation	VFC0301	Mycobacterium tuberculosis H37Rv
part12_bin.117_k141_1619557_3	seta	VFG001854	fliC	flagellin	Flagella	VF0157	Motility	VFC0204	Legionella pneumophila subsp. pneumophila str. Philadelphia 1
part12_bin.117_k141_1234835_17	seta	VFG013248	msbA	lipid transporter ATP-binding/permease	LOS	VF0044	Immune modulation	VFC0258	Haemophilus influenzae Rd KW20
part12_bin.117_k141_629263_3	seta	VFG000574	mgtB	Mg2+ transport protein	MgtBC	VF0106	Nutritional/Metabolic factor	VFC0272	Salmonella enterica subsp. enterica serovar Typhimurium str. LT2
part12_bin.117_k141_629263_15	seta	VFG000493	ssrA	hybrid sensor histidine kinase/response regulator	TTSS (SPI-2 encode)	VF0321	Effector delivery system	VFC0086	Salmonella enterica subsp. enterica serovar Typhimurium str. LT2
part12_bin.117_k141_629263_16	seta	VFG001386	phoP	Possible two component system response transcriptional positive regulator PhoP	PhoP	VF0286	Regulation	VFC0301	Mycobacterium tuberculosis H37Rv
part12_bin.117_k141_629263_18	seta	VFG001854	fliC	flagellin	Flagella	VF0157	Motility	VFC0204	Legionella pneumophila subsp. pneumophila str. Philadelphia 1
part12_bin.117_k141_629263_19	seta	VFG001854	fliC	flagellin	Flagella	VF0157	Motility	VFC0204	Legionella pneumophila subsp. pneumophila str. Philadelphia 1
part12_bin.117_k141_1783230_2	seta	VFG000907	hlyB	Hemolysin B	Alpha-Hemolysin	VF0225	Exotoxin	VFC0235	Escherichia coli CFT073
part12_bin.117_k141_1783230_4	seta	VFG013248	msbA	lipid transporter ATP-binding/permease	LOS	VF0044	Immune modulation	VFC0258	Haemophilus influenzae Rd KW20
part12_bin.117_k141_351622_10	seta	VFG047564	purM	phosphoribosylaminoimidazole synthetase	Purine biosynthesis	VF0559	Nutritional/Metabolic factor	VFC0272	Francisella tularensis subsp. tularensis SCHU S4
part12_bin.117_k141_518836_6	seta	VFG050113	cesC	ABC transporter ATP-binding protein, CesC	Cereulide	VF0583	Exotoxin	VFC0235	Bacillus cereus AH187
part12_bin.117_k141_518836_10	seta	VFG043209	cheD	methyl-accepting chemotaxis protein CheD	Flagella	VF0394	Motility	VFC0204	Yersinia enterocolitica subsp. enterocolitica 8081
part12_bin.117_k141_1398473_3	seta	VFG037386	bauE	ferric siderophore ABC transporter, ATP-binding protein BauE	Acinetobactin	VF0467	Nutritional/Metabolic factor	VFC0272	Acinetobacter baumannii ACICU
part12_bin.117_k141_1398473_4	seta	VFG037400	bauC	ferric siderophore ABC transporter, permease protein BauC	Acinetobactin	VF0467	Nutritional/Metabolic factor	VFC0272	Acinetobacter baumannii ACICU
part12_bin.117_k141_1398473_5	seta	VFG037414	bauD	ferric siderophore ABC transporter, permease protein BauD	Acinetobactin	VF0467	Nutritional/Metabolic factor	VFC0272	Acinetobacter baumannii ACICU
part12_bin.117_k141_1456303_4	seta	VFG038916	rtxB	RTX toxin transporter, ATPase protein	RtxA	VF0482	Exotoxin	VFC0235	Aeromonas hydrophila subsp. hydrophila ATCC 7966
part12_bin.117_k141_465650_3	seta	VFG037100	msrA/B(pilB)	trifunctional thioredoxin/methionine sulfoxide reductase A/B protein	MsrAB	VF0456	Stress survival	VFC0282	Neisseria meningitidis MC58
part12_bin.117_k141_1511491_1	seta	VFG000088	tcpI	negative regulator of the major pilin TcpA	TCP	VF0126	Adherence	VFC0001	Vibrio cholerae O1 biovar El Tor str. N16961
part12_bin.117_k141_1511491_6	seta	VFG049158	clbL	colibactin biosynthesis amidase ClbL	Colibactin	VF0573	Exotoxin	VFC0235	Klebsiella pneumoniae subsp. pneumoniae 1084
part12_bin.117_k141_1181937_7	seta	VFG038816	cheV	CheV	Polar flagella	VF0473	Motility	VFC0204	Aeromonas hydrophila ML09-119
part12_bin.117_k141_77045_3	seta	VFG014984	algW	AlgW protein	Alginate	VF0091	Biofilm	VFC0271	Pseudomonas aeruginosa PAO1
part12_bin.117_k141_77045_4	seta	VFG007526	flaB	flagellin	Flagella	VF0519	Motility	VFC0204	Vibrio cholerae O1 biovar El Tor str. N16961
part12_bin.117_k141_686522_2	seta	VFG002158	lplA1	lipoate protein ligase	LplA1	VF0347	Nutritional/Metabolic factor	VFC0272	Listeria monocytogenes EGD-e
part12_bin.117_k141_1625842_1	seta	VFG001854	fliC	flagellin	Flagella	VF0157	Motility	VFC0204	Legionella pneumophila subsp. pneumophila str. Philadelphia 1
part12_bin.117_k141_2120177_3	seta	VFG047256	lpxA/glmU	UDP-N-acetylglucosamine pyrophosphorylase/glucosamine-1-phosphate N-acetyltransferase	LPS	VF0542	Immune modulation	VFC0258	Francisella tularensis subsp. tularensis SCHU S4
part12_bin.117_k141_1627635_3	seta	VFG040705	tlyC	hemolysin C	TlyC	VF0489	Exoenzyme	VFC0251	Rickettsia typhi str. Wilmington
part12_bin.117_k141_1627635_14	seta	VFG039536	CBU_1566	Coxiella Dot/Icm type IVB secretion system translocated effector	T4SS secreted effectors	VF0696	Effector delivery system	VFC0086	Coxiella burnetii RSA 493
part12_bin.117_k141_800350_9	seta	VFG046680	FTT_RS04120	ABC transporter ATP-binding protein	Capsule	VF0543	Immune modulation	VFC0258	Francisella tularensis subsp. tularensis SCHU S4
part12_bin.117_k141_1627892_5	seta	VFG013327	manB/yhxB	phosphomannomutase	LOS	VF0044	Immune modulation	VFC0258	Haemophilus influenzae Rd KW20
part12_bin.117_k141_1732884_2	seta	VFG002197	bopD	sugar-binding transcriptional regulator, LacI family	BopD	VF0362	Biofilm	VFC0271	Enterococcus faecalis V583
part12_bin.117_k141_1732884_5	seta	VFG002085	vasH	type VI secretion system regulatory protein VasH	VAS T6SS	VF0335	Effector delivery system	VFC0086	Vibrio cholerae O1 biovar El Tor str. N16961
part12_bin.117_k141_1732884_6	seta	VFG043318	LPG_RS02380	RNA polymerase factor sigma-54	Flagella	VF0157	Motility	VFC0204	Legionella pneumophila subsp. pneumophila str. Philadelphia 1
part12_bin.117_k141_1848073_6	seta	VFG006717	lap	Listeria adhesion protein Lap	Lap	VF0444	Adherence	VFC0001	Listeria monocytogenes EGD-e
part12_bin.117_k141_1848073_7	seta	VFG001249	fleR	two-component response regulator	Flagella	VF0273	Motility	VFC0204	Pseudomonas aeruginosa PAO1
part12_bin.117_k141_1460742_7	seta	VFG000477	rpoS	RNA polymerase sigma factor RpoS	RpoS	VF0112	Regulation	VFC0301	Salmonella enterica subsp. enterica serovar Typhimurium str. LT2
part12_bin.117_k141_1460742_8	seta	VFG001413	sigF	RNA polymerase sigma factor SigF	SigF	VF0294	Regulation	VFC0301	Mycobacterium tuberculosis H37Rv
part12_bin.117_k141_1460742_13	seta	VFG043210	cheW	purine-binding chemotaxis protein CheW	Flagella	VF0394	Motility	VFC0204	Yersinia enterocolitica subsp. enterocolitica 8081
part12_bin.117_k141_746895_10	seta	VFG001206	fbpC	iron(III) ABC transporter, ATP-binding protein	FbpABC	VF0272	Nutritional/Metabolic factor	VFC0272	Neisseria meningitidis MC58
part12_bin.117_k141_746895_15	seta	VFG005775	cylA	ABC (ATP-binding cassette) transporter CylA	Beta-haemolysin/cytolysin	VF0279	Exotoxin	VFC0235	Streptococcus agalactiae NEM316
part12_bin.117_k141_746895_16	seta	VFG000841	hlyB	Hemolysin B	Hemolysin	VF0207	Exotoxin	VFC0235	Escherichia coli O157:H7 str. EDL933
part12_bin.117_k141_746895_23	seta	VFG050113	cesC	ABC transporter ATP-binding protein, CesC	Cereulide	VF0583	Exotoxin	VFC0235	Bacillus cereus AH187
part12_bin.117_k141_746895_26	seta	VFG000120	algZ	sigma factor AlgU	Alginate	VF0091	Biofilm	VFC0271	Pseudomonas aeruginosa PAO1
part12_bin.117_k141_746895_27	seta	VFG001386	phoP	Possible two component system response transcriptional positive regulator PhoP	PhoP	VF0286	Regulation	VFC0301	Mycobacterium tuberculosis H37Rv
part12_bin.117_k141_1629343_1	seta	VFG037100	msrA/B(pilB)	trifunctional thioredoxin/methionine sulfoxide reductase A/B protein	MsrAB	VF0456	Stress survival	VFC0282	Neisseria meningitidis MC58
part12_bin.117_k141_1629343_2	seta	VFG000994	ipgF	type III secretion system protein IpgF	TTSS	VF0118	Effector delivery system	VFC0086	Shigella flexneri 2a str. 301
part12_bin.117_k141_1629343_7	seta	VFG038249	pbpG	D-alanyl-D-alanine endopeptidase PBP7/8	PbpG	VF0468	Immune modulation	VFC0258	Acinetobacter baumannii ACICU
part12_bin.117_k141_637599_9	seta	VFG005308	srtC-2/srtC	sortase	RlrA islet	VF0529	Adherence	VFC0001	Streptococcus pneumoniae TIGR4
part12_bin.117_k141_637599_12	seta	VFG005308	srtC-2/srtC	sortase	RlrA islet	VF0529	Adherence	VFC0001	Streptococcus pneumoniae TIGR4
part12_bin.117_k141_637599_14	seta	VFG005293	srtC4	class C sortase	PI-2a	VF0528	Adherence	VFC0001	Streptococcus agalactiae NEM316
part12_bin.117_k141_1630011_4	seta	VFG001412	sigH	ECF RNA polymerase sigma factor SigH	SigH	VF0296	Regulation	VFC0301	Mycobacterium tuberculosis H37Rv
part12_bin.117_k141_1630011_6	seta	VFG001854	fliC	flagellin	Flagella	VF0157	Motility	VFC0204	Legionella pneumophila subsp. pneumophila str. Philadelphia 1
part12_bin.117_k141_1630011_8	seta	VFG043209	cheD	methyl-accepting chemotaxis protein CheD	Flagella	VF0394	Motility	VFC0204	Yersinia enterocolitica subsp. enterocolitica 8081
part12_bin.117_k141_1630512_7	seta	VFG000121	algU	alginate biosynthesis protein AlgZ/FimS	Alginate	VF0091	Biofilm	VFC0271	Pseudomonas aeruginosa PAO1
part12_bin.117_k141_1682774_28	seta	VFG001206	fbpC	iron(III) ABC transporter, ATP-binding protein	FbpABC	VF0272	Nutritional/Metabolic factor	VFC0272	Neisseria meningitidis MC58
part12_bin.117_k141_1682774_30	seta	VFG038840	flmH	short chain dehydrogenase/reductase family oxidoreductase	Polar flagella	VF0473	Motility	VFC0204	Aeromonas hydrophila ML09-119
part12_bin.117_k141_1682774_37	seta	VFG043345	fleR/flrC	sigma 54-dependent response regulator	Flagella	VF0157	Motility	VFC0204	Legionella pneumophila subsp. pneumophila str. Philadelphia 1
part12_bin.117_k141_1907872_2	seta	VFG038764	flrA	FleQ protein	Polar flagella	VF0473	Motility	VFC0204	Aeromonas hydrophila ML09-119
part12_bin.117_k141_1735629_2	seta	VFG001854	fliC	flagellin	Flagella	VF0157	Motility	VFC0204	Legionella pneumophila subsp. pneumophila str. Philadelphia 1
part12_bin.117_k141_913250_8	seta	VFG038840	flmH	short chain dehydrogenase/reductase family oxidoreductase	Polar flagella	VF0473	Motility	VFC0204	Aeromonas hydrophila ML09-119
part12_bin.117_k141_2070470_9	seta	VFG047708	carB	carbamoyl phosphate synthase large subunit	Pyrimidine biosynthesis	VF0558	Nutritional/Metabolic factor	VFC0272	Francisella tularensis subsp. tularensis SCHU S4
part12_bin.117_k141_1080500_3	seta	VFG000121	algU	alginate biosynthesis protein AlgZ/FimS	Alginate	VF0091	Biofilm	VFC0271	Pseudomonas aeruginosa PAO1
part12_bin.117_k141_251353_4	seta	VFG012509	iroC	ATP binding cassette transporter	Salmochelin siderophore	VF0230	Nutritional/Metabolic factor	VFC0272	Escherichia coli CFT073
part12_bin.117_k141_1080802_8	seta	VFG001248	fleQ	transcriptional regulator FleQ	Flagella	VF0273	Motility	VFC0204	Pseudomonas aeruginosa PAO1
part12_bin.117_k141_307885_2	seta	VFG049159	clbM	precolibactin export MATE transporter ClbM	Colibactin	VF0573	Exotoxin	VFC0235	Klebsiella pneumoniae subsp. pneumoniae 1084
part12_bin.117_k141_307885_32	seta	VFG005775	cylA	ABC (ATP-binding cassette) transporter CylA	Beta-haemolysin/cytolysin	VF0279	Exotoxin	VFC0235	Streptococcus agalactiae NEM316
part12_bin.117_k141_307885_33	seta	VFG050113	cesC	ABC transporter ATP-binding protein, CesC	Cereulide	VF0583	Exotoxin	VFC0235	Bacillus cereus AH187
part12_bin.117_k141_307885_45	seta	VFG001889	letA	UvrY/SirA/GacA family response regulator transcription factor	LetA/S	VF0262	Regulation	VFC0301	Legionella pneumophila subsp. pneumophila str. Philadelphia 1
part12_bin.117_k141_474673_7	seta	VFG050255	CT_473	hypothetical protein	TTSS secreted effectors	VF0711	Effector delivery system	VFC0086	Chlamydia trachomatis D/UW-3/CX
part12_bin.117_k141_474673_17	seta	VFG041028	stp1	serine/threonine phosphoprotein phosphatase Stp1	HSI-2	VF0943	Effector delivery system	VFC0086	Pseudomonas aeruginosa PAO1
part12_bin.117_k141_474673_18	seta	VFG002060	ppkA	serine/threonine protein kinase PpkA	HSI-1	VF0334	Effector delivery system	VFC0086	Pseudomonas aeruginosa PAO1
part12_bin.117_k141_1792606_4	seta	VFG002176	cylB	ABC-type transporter	Cytolysin	VF0356	Exotoxin	VFC0235	Enterococcus faecalis str. MMH594
part12_bin.117_k141_308383_5	seta	VFG045297	wbuZ	glycosyl amidation-associated protein WbuZ	LPS	VF0171	Immune modulation	VFC0258	Legionella pneumophila subsp. pneumophila str. Philadelphia 1
part12_bin.117_k141_308383_7	seta	VFG045298	hisH	imidazole glycerol phosphate synthase subunit HisH	LPS	VF0171	Immune modulation	VFC0258	Legionella pneumophila subsp. pneumophila str. Philadelphia 1
part12_bin.117_k141_1081729_18	seta	VFG035923	aatC	ATP-binding protein AatC	Dispersin	VF0215	Others	VFC0346	Escherichia coli O44:H18 042
part12_bin.117_k141_197972_28	seta	VFG013248	msbA	lipid transporter ATP-binding/permease	LOS	VF0044	Immune modulation	VFC0258	Haemophilus influenzae Rd KW20
part12_bin.117_k141_197972_40	seta	VFG001206	fbpC	iron(III) ABC transporter, ATP-binding protein	FbpABC	VF0272	Nutritional/Metabolic factor	VFC0272	Neisseria meningitidis MC58
part12_bin.117_k141_197972_41	seta	VFG001206	fbpC	iron(III) ABC transporter, ATP-binding protein	FbpABC	VF0272	Nutritional/Metabolic factor	VFC0272	Neisseria meningitidis MC58
part12_bin.117_k141_197972_50	seta	VFG000344	hitC	iron(III) ABC transporter, ATP-binding protein	HitABC	VF0268	Nutritional/Metabolic factor	VFC0272	Haemophilus influenzae Rd KW20
part12_bin.117_k141_197972_58	seta	VFG050113	cesC	ABC transporter ATP-binding protein, CesC	Cereulide	VF0583	Exotoxin	VFC0235	Bacillus cereus AH187
part12_bin.117_k141_915862_4	seta	VFG012095	groEL	chaperonin GroEL	GroEL	VF0594	Adherence	VFC0001	Clostridium difficile 630
part12_bin.117_k141_1966197_6	seta	VFG006717	lap	Listeria adhesion protein Lap	Lap	VF0444	Adherence	VFC0001	Listeria monocytogenes EGD-e
part12_bin.117_k141_2073693_16	seta	VFG013248	msbA	lipid transporter ATP-binding/permease	LOS	VF0044	Immune modulation	VFC0258	Haemophilus influenzae Rd KW20
part12_bin.117_k141_363859_14	seta	VFG002223	pmm	phosphomannomutase	LPS	VF0367	Immune modulation	VFC0258	Brucella melitensis bv. 1 str. 16M
part12_bin.117_k141_1139159_1	seta	VFG038249	pbpG	D-alanyl-D-alanine endopeptidase PBP7/8	PbpG	VF0468	Immune modulation	VFC0258	Acinetobacter baumannii ACICU
part12_bin.117_k141_85819_3	seta	VFG039282	CBU_0270	Coxiella Dot/Icm type IVB secretion system translocated effector, trans-2-enoyl-CoA reductase	T4SS secreted effectors	VF0696	Effector delivery system	VFC0086	Coxiella burnetii RSA 493
part12_bin.117_k141_1854399_26	seta	VFG038916	rtxB	RTX toxin transporter, ATPase protein	RtxA	VF0482	Exotoxin	VFC0235	Aeromonas hydrophila subsp. hydrophila ATCC 7966
part12_bin.117_k141_1854399_27	seta	VFG002059	tagT	type VI secretion associated protein TagT, ATP-binding component of ABC transporter	HSI-1	VF0334	Effector delivery system	VFC0086	Pseudomonas aeruginosa PAO1
part12_bin.117_k141_917161_3	seta	VFG040705	tlyC	hemolysin C	TlyC	VF0489	Exoenzyme	VFC0251	Rickettsia typhi str. Wilmington
part12_bin.117_k141_143940_14	seta	VFG016046	pvdH	diaminobutyrate-2-oxoglutarate aminotransferase PvdH	Pyoverdine	VF0094	Nutritional/Metabolic factor	VFC0272	Pseudomonas aeruginosa PAO1
part12_bin.117_k141_975208_1	seta	VFG000670	gtrB	bactoprenol glucosyl transferase	LPS	VF0124	Immune modulation	VFC0258	Shigella flexneri 2a str. 301
part12_bin.117_k141_1250739_1	seta	VFG043319	fleQ	transcriptional regulator FleQ	Flagella	VF0157	Motility	VFC0204	Legionella pneumophila subsp. pneumophila str. Philadelphia 1
part12_bin.117_k141_1250739_12	seta	VFG000258	ctrD	capsule polysaccharide export ATP-binding protein CtrD	Capsule	VF0079	Immune modulation	VFC0258	Neisseria meningitidis MC58
part12_bin.117_k141_1250739_15	seta	VFG007484	fleR/flrC	sigma-54 dependent response regulator	Flagella	VF0519	Motility	VFC0204	Vibrio cholerae O1 biovar El Tor str. N16961
part12_bin.117_k141_1250739_22	seta	VFG000307	napA	neutrophil activating protein NapA	HP-NAP	VF0052	Immune modulation	VFC0258	Helicobacter pylori 26695
part12_bin.117_k141_1305445_6	seta	VFG001854	fliC	flagellin	Flagella	VF0157	Motility	VFC0204	Legionella pneumophila subsp. pneumophila str. Philadelphia 1
part12_bin.117_k141_698803_1	seta	VFG000493	ssrA	hybrid sensor histidine kinase/response regulator	TTSS (SPI-2 encode)	VF0321	Effector delivery system	VFC0086	Salmonella enterica subsp. enterica serovar Typhimurium str. LT2
part12_bin.117_k141_698803_5	seta	VFG015551	phzH	phenazine-modifying enzyme	Pyocyanin	VF0100	Nutritional/Metabolic factor	VFC0272	Pseudomonas aeruginosa PAO1
part12_bin.117_k141_698803_12	seta	VFG050270	glgA	glycogen synthase	TTSS secreted effectors	VF0711	Effector delivery system	VFC0086	Chlamydia trachomatis D/UW-3/CX
part12_bin.117_k141_1523527_1	seta	VFG016046	pvdH	diaminobutyrate-2-oxoglutarate aminotransferase PvdH	Pyoverdine	VF0094	Nutritional/Metabolic factor	VFC0272	Pseudomonas aeruginosa PAO1
part12_bin.117_k141_809943_2	seta	VFG038764	flrA	FleQ protein	Polar flagella	VF0473	Motility	VFC0204	Aeromonas hydrophila ML09-119
part12_bin.117_k141_809943_12	seta	VFG038840	flmH	short chain dehydrogenase/reductase family oxidoreductase	Polar flagella	VF0473	Motility	VFC0204	Aeromonas hydrophila ML09-119
part12_bin.117_k141_809943_13	seta	VFG043345	fleR/flrC	sigma 54-dependent response regulator	Flagella	VF0157	Motility	VFC0204	Legionella pneumophila subsp. pneumophila str. Philadelphia 1
part12_bin.117_k141_809943_24	seta	VFG038756	flrC	transcriptional activator	Polar flagella	VF0473	Motility	VFC0204	Aeromonas hydrophila ML09-119
part12_bin.117_k141_809943_25	seta	VFG001206	fbpC	iron(III) ABC transporter, ATP-binding protein	FbpABC	VF0272	Nutritional/Metabolic factor	VFC0272	Neisseria meningitidis MC58
part12_bin.117_k141_979037_4	seta	VFG016776	fliI	flagellar specific ATP synthase	Flagella	VF0373	Motility	VFC0204	Bartonella bacilliformis KC583
part12_bin.117_k141_979037_5	seta	VFG000515	ssaN	type III secretion system ATPase SsaN	TTSS (SPI-2 encode)	VF0321	Effector delivery system	VFC0086	Salmonella enterica subsp. enterica serovar Typhimurium str. LT2
part12_bin.117_k141_2132915_4	seta	VFG044336	iroC	ABC transporter	Sal	VF0563	Nutritional/Metabolic factor	VFC0272	Klebsiella pneumoniae subsp. pneumoniae NTUH-K2044
part12_bin.117_k141_369859_1	seta	VFG005775	cylA	ABC (ATP-binding cassette) transporter CylA	Beta-haemolysin/cytolysin	VF0279	Exotoxin	VFC0235	Streptococcus agalactiae NEM316
part12_bin.117_k141_369859_2	seta	VFG050113	cesC	ABC transporter ATP-binding protein, CesC	Cereulide	VF0583	Exotoxin	VFC0235	Bacillus cereus AH187
part12_bin.117_k141_369859_19	seta	VFG007586	flhF	flagellar biosynthesis protein	Flagella	VF0519	Motility	VFC0204	Vibrio cholerae O1 biovar El Tor str. N16961
part12_bin.117_k141_1470386_3	seta	VFG000365	ybtP	yersiniabactin ABC transporter ATP-binding/permease protein YbtP	Yersiniabactin	VF0136	Nutritional/Metabolic factor	VFC0272	Yersinia pestis CO92
part12_bin.117_k141_1254997_1	seta	VFG047401	feoB	Fe(2+) transporter permease subunit FeoB	FupA	VF0550	Nutritional/Metabolic factor	VFC0272	Francisella tularensis subsp. tularensis SCHU S4
part12_bin.117_k141_1254997_5	seta	VFG000079	clpC	endopeptidase Clp ATP-binding chain C	ClpC	VF0072	Stress survival	VFC0282	Listeria monocytogenes EGD-e
part12_bin.117_k141_1584477_8	seta	VFG002228	wzt	O-antigen export system ATP-binding protein	LPS	VF0367	Immune modulation	VFC0258	Brucella melitensis bv. 1 str. 16M
part12_bin.117_k141_1920719_1	seta	VFG005787	cylI	putative 3-ketoacyl-ACP synthase CylI	Beta-haemolysin/cytolysin	VF0279	Exotoxin	VFC0235	Streptococcus agalactiae NEM316
part12_bin.117_k141_1920719_3	seta	VFG005772	cylZ	3R-hydroxymyristoyl ACP dehydratase CylZ	Beta-haemolysin/cytolysin	VF0279	Exotoxin	VFC0235	Streptococcus agalactiae NEM316
part12_bin.117_k141_1585011_6	seta	VFG046465	tufA	elongation factor Tu	EF-Tu	VF0460	Adherence	VFC0001	Francisella tularensis subsp. tularensis SCHU S4
part12_bin.117_k141_1472634_3	seta	VFG048488	fepC	iron-enterobactin transporter ATP-binding protein	Ent	VF0562	Nutritional/Metabolic factor	VFC0272	Klebsiella pneumoniae subsp. pneumoniae NTUH-K2044
part12_bin.117_k141_1472634_6	seta	VFG000088	tcpI	negative regulator of the major pilin TcpA	TCP	VF0126	Adherence	VFC0001	Vibrio cholerae O1 biovar El Tor str. N16961
part12_bin.117_k141_2082609_3	seta	VFG002377	rfbF	glucose-1-phosphate cytidylyltransferase	O-antigen	VF0392	Immune modulation	VFC0258	Yersinia enterocolitica subsp. enterocolitica 8081
part12_bin.117_k141_1416395_9	seta	VFG006717	lap	Listeria adhesion protein Lap	Lap	VF0444	Adherence	VFC0001	Listeria monocytogenes EGD-e
part12_bin.117_k141_1416395_17	seta	VFG012509	iroC	ATP binding cassette transporter	Salmochelin siderophore	VF0230	Nutritional/Metabolic factor	VFC0272	Escherichia coli CFT073
part12_bin.117_k141_1416395_18	seta	VFG013248	msbA	lipid transporter ATP-binding/permease	LOS	VF0044	Immune modulation	VFC0258	Haemophilus influenzae Rd KW20
part12_bin.117_k141_1365869_6	seta	VFG001390	mprA	two-component response regulator MrpA	MprAB	VF0298	Regulation	VFC0301	Mycobacterium tuberculosis H37Rv
part12_bin.117_k141_1365869_8	seta	VFG036992	mtrD	multiple transferable resistance system protein MtrD	MtrCDE	VF0451	Antimicrobial activity/Competitive advantage	VFC0325	Neisseria meningitidis MC58
part12_bin.117_k141_1365869_15	seta	VFG001392	sigE	ECF RNA polymerase sigma factor SigE	SigE	VF0295	Regulation	VFC0301	Mycobacterium tuberculosis H37Rv
part12_bin.117_k141_1149309_3	seta	VFG001390	mprA	two-component response regulator MrpA	MprAB	VF0298	Regulation	VFC0301	Mycobacterium tuberculosis H37Rv
part12_bin.117_k141_2197133_34	seta	VFG001386	phoP	Possible two component system response transcriptional positive regulator PhoP	PhoP	VF0286	Regulation	VFC0301	Mycobacterium tuberculosis H37Rv
part12_bin.117_k141_2197133_35	seta	VFG009810	phoR	Possible two component system response sensor kinase membrane associated PhoR	PhoP	VF0286	Regulation	VFC0301	Mycobacterium tuberculosis H37Rv
part12_bin.117_k141_2197133_41	seta	VFG038249	pbpG	D-alanyl-D-alanine endopeptidase PBP7/8	PbpG	VF0468	Immune modulation	VFC0258	Acinetobacter baumannii ACICU
part12_bin.117_k141_1313736_10	seta	VFG000077	clpP	ATP-dependent Clp protease proteolytic subunit	ClpP	VF0074	Stress survival	VFC0282	Listeria monocytogenes EGD-e
part12_bin.117_k141_321973_5	seta	VFG000344	hitC	iron(III) ABC transporter, ATP-binding protein	HitABC	VF0268	Nutritional/Metabolic factor	VFC0272	Haemophilus influenzae Rd KW20
part12_bin.117_k141_321973_10	seta	VFG038764	flrA	FleQ protein	Polar flagella	VF0473	Motility	VFC0204	Aeromonas hydrophila ML09-119
part12_bin.117_k141_321973_27	seta	VFG000344	hitC	iron(III) ABC transporter, ATP-binding protein	HitABC	VF0268	Nutritional/Metabolic factor	VFC0272	Haemophilus influenzae Rd KW20
part12_bin.117_k141_321973_34	seta	VFG043319	fleQ	transcriptional regulator FleQ	Flagella	VF0157	Motility	VFC0204	Legionella pneumophila subsp. pneumophila str. Philadelphia 1
part12_bin.117_k141_321973_44	seta	VFG038840	flmH	short chain dehydrogenase/reductase family oxidoreductase	Polar flagella	VF0473	Motility	VFC0204	Aeromonas hydrophila ML09-119
part12_bin.117_k141_1314509_2	seta	VFG006686	flgC	flagellar basal-body rod protein FlgC	Flagella	VF0051	Motility	VFC0204	Helicobacter pylori 26695
part12_bin.117_k141_1314509_6	seta	VFG001898	fliG	flagellar motor switch protein G	Flagella	VF0114	Motility	VFC0204	Campylobacter jejuni subsp. jejuni NCTC 11168
part12_bin.117_k141_1314509_8	seta	VFG002144	cdsN	Type III secretion system ATPase	TTSS	VF0344	Effector delivery system	VFC0086	Chlamydia trachomatis D/UW-3/CX
part12_bin.117_k141_1314509_11	seta	VFG001237	flgD	flagellar basal-body rod modification protein FlgD	Flagella	VF0273	Motility	VFC0204	Pseudomonas aeruginosa PAO1
part12_bin.117_k141_1314509_13	seta	VFG001930	flgE2	flagellar hook protein	Flagella	VF0114	Motility	VFC0204	Campylobacter jejuni subsp. jejuni NCTC 11168
part12_bin.117_k141_1314509_15	seta	VFG007598	motA	flagellar motor protein	Flagella	VF0519	Motility	VFC0204	Vibrio cholerae O1 biovar El Tor str. N16961
part12_bin.117_k141_1314509_16	seta	VFG002008	motB	flagellar motor rotation protein MotB	Flagella	VF0157	Motility	VFC0204	Legionella pneumophila subsp. pneumophila str. Philadelphia 1
part12_bin.117_k141_46831_1	seta	VFG041304	lirB	Dot/Icm type IV secretion system effector LirB	Dot/Icm T4SS secreted effectors	VF0798	Effector delivery system	VFC0086	Legionella pneumophila subsp. pneumophila str. Philadelphia 1
part12_bin.117_k141_1205392_7	seta	VFG001206	fbpC	iron(III) ABC transporter, ATP-binding protein	FbpABC	VF0272	Nutritional/Metabolic factor	VFC0272	Neisseria meningitidis MC58
part12_bin.117_k141_1205392_8	seta	VFG001267	pchH	ABC transporter ATP-binding protein	Pyochelin	VF0095	Nutritional/Metabolic factor	VFC0272	Pseudomonas aeruginosa PAO1
part12_bin.117_k141_1045736_4	seta	VFG013315	lgtF	beta-1,4-glucosyltransferase	LOS	VF0044	Immune modulation	VFC0258	Haemophilus influenzae Rd KW20
part12_bin.117_k141_2089370_3	seta	VFG000964	hasC	UTP--glucose-1-phosphate uridylyltransferase HasC	Hyaluronic acid capsule	VF0244	Immune modulation	VFC0258	Streptococcus pyogenes M1 GAS
part12_bin.117_k141_2089370_4	seta	VFG038105	galU	UTP--glucose-1-phosphate uridylyltransferase GalU	Capsule	VF0465	Immune modulation	VFC0258	Acinetobacter baumannii ACICU
part12_bin.117_k141_1316591_8	seta	VFG043367	tlpB	membrane-bound chemoreceptor sensing pH and autoinducer-2	Flagella	VF0051	Motility	VFC0204	Helicobacter pylori 26695
part12_bin.117_k141_1316591_24	seta	VFG038840	flmH	short chain dehydrogenase/reductase family oxidoreductase	Polar flagella	VF0473	Motility	VFC0204	Aeromonas hydrophila ML09-119
part12_bin.117_k141_1316591_35	seta	VFG000038	bplA	probable oxidoreductase	LPS	VF0033	Immune modulation	VFC0258	Bordetella pertussis Tohama I
part12_bin.117_k141_1316591_43	seta	VFG005775	cylA	ABC (ATP-binding cassette) transporter CylA	Beta-haemolysin/cytolysin	VF0279	Exotoxin	VFC0235	Streptococcus agalactiae NEM316
part12_bin.117_k141_440442_11	seta	VFG000080	clpE	ATP-dependent protease	ClpE	VF0073	Stress survival	VFC0282	Listeria monocytogenes EGD-e
part12_bin.117_k141_440442_16	seta	VFG001390	mprA	two-component response regulator MrpA	MprAB	VF0298	Regulation	VFC0301	Mycobacterium tuberculosis H37Rv
part12_bin.117_k141_823457_10	seta	VFG016046	pvdH	diaminobutyrate-2-oxoglutarate aminotransferase PvdH	Pyoverdine	VF0094	Nutritional/Metabolic factor	VFC0272	Pseudomonas aeruginosa PAO1
part12_bin.117_k141_823457_11	seta	VFG038840	flmH	short chain dehydrogenase/reductase family oxidoreductase	Polar flagella	VF0473	Motility	VFC0204	Aeromonas hydrophila ML09-119
part12_bin.117_k141_1099832_3	seta	VFG005766	cylG	3-ketoacyl-ACP-reductase CylG	Beta-haemolysin/cytolysin	VF0279	Exotoxin	VFC0235	Streptococcus agalactiae NEM316
part12_bin.117_k141_379708_1	seta	VFG001206	fbpC	iron(III) ABC transporter, ATP-binding protein	FbpABC	VF0272	Nutritional/Metabolic factor	VFC0272	Neisseria meningitidis MC58
part12_bin.117_k141_992032_3	seta	VFG002228	wzt	O-antigen export system ATP-binding protein	LPS	VF0367	Immune modulation	VFC0258	Brucella melitensis bv. 1 str. 16M
part12_bin.117_k141_381042_14	seta	VFG040864	essC	type VII secretion system protein EssC	T7SS	VF0581	Effector delivery system	VFC0086	Bacillus anthracis str. Sterne
part12_bin.117_k141_1374493_19	seta	VFG001817	mbtA	Bifunctional enzyme MbtA: salicyl-AMP ligase (SAL-AMP ligase) + salicyl-S-ArCP synthetase	Mycobactin	VF0299	Nutritional/Metabolic factor	VFC0272	Mycobacterium tuberculosis H37Rv
part12_bin.117_k141_1756423_4	seta	VFG011430	acpXL	acyl carrier protein	LPS	VF0367	Immune modulation	VFC0258	Brucella melitensis bv. 1 str. 16M
part12_bin.117_k141_1874921_14	seta	VFG001386	phoP	Possible two component system response transcriptional positive regulator PhoP	PhoP	VF0286	Regulation	VFC0301	Mycobacterium tuberculosis H37Rv
part12_bin.117_k141_1874921_20	seta	VFG000130	algI	alginate o-acetyltransferase AlgI	Alginate	VF0091	Biofilm	VFC0271	Pseudomonas aeruginosa PAO1
part12_bin.117_k141_1874921_21	seta	VFG016058	pvdL	peptide synthase PvdL	Pyoverdine	VF0094	Nutritional/Metabolic factor	VFC0272	Pseudomonas aeruginosa PAO1
part12_bin.117_k141_1874921_25	seta	VFG005766	cylG	3-ketoacyl-ACP-reductase CylG	Beta-haemolysin/cytolysin	VF0279	Exotoxin	VFC0235	Streptococcus agalactiae NEM316
part3_Kobe.bin.119_k141_104010_9	seta	VFG002181	cpsJ	ABC transporter, ATP-binding protein	Capsule	VF0361	Immune modulation	VFC0258	Enterococcus faecalis V583
part3_Kobe.bin.119_k141_104010_15	seta	VFG050113	cesC	ABC transporter ATP-binding protein, CesC	Cereulide	VF0583	Exotoxin	VFC0235	Bacillus cereus AH187
part3_Kobe.bin.119_k141_104010_24	seta	VFG000575	mgtC	Mg2+ transport protein	MgtBC	VF0106	Nutritional/Metabolic factor	VFC0272	Salmonella enterica subsp. enterica serovar Typhimurium str. LT2
part3_Kobe.bin.119_k141_104010_38	seta	VFG000079	clpC	endopeptidase Clp ATP-binding chain C	ClpC	VF0072	Stress survival	VFC0282	Listeria monocytogenes EGD-e
part3_Kobe.bin.119_k141_104010_53	seta	VFG050113	cesC	ABC transporter ATP-binding protein, CesC	Cereulide	VF0583	Exotoxin	VFC0235	Bacillus cereus AH187
part3_Kobe.bin.119_k141_104010_58	seta	VFG002181	cpsJ	ABC transporter, ATP-binding protein	Capsule	VF0361	Immune modulation	VFC0258	Enterococcus faecalis V583
part3_Kobe.bin.119_k141_104010_65	seta	VFG035923	aatC	ATP-binding protein AatC	Dispersin	VF0215	Others	VFC0346	Escherichia coli O44:H18 042
part3_Kobe.bin.119_k141_104010_66	seta	VFG012627	chuU	heme permease protein ChuU	Chu	VF0234	Nutritional/Metabolic factor	VFC0272	Escherichia coli O157:H7 str. EDL933
part3_Kobe.bin.119_k141_104010_67	seta	VFG005775	cylA	ABC (ATP-binding cassette) transporter CylA	Beta-haemolysin/cytolysin	VF0279	Exotoxin	VFC0235	Streptococcus agalactiae NEM316
part3_Kobe.bin.119_k141_104010_77	seta	VFG043209	cheD	methyl-accepting chemotaxis protein CheD	Flagella	VF0394	Motility	VFC0204	Yersinia enterocolitica subsp. enterocolitica 8081
part3_Kobe.bin.119_k141_104010_80	seta	VFG007904	ddrA	daunorubicin ABC transporter ATP-binding protein DrrA	PDIM	VF0309	Immune modulation	VFC0258	Mycobacterium tuberculosis H37Rv
part3_Kobe.bin.119_k141_104010_86	seta	VFG000088	tcpI	negative regulator of the major pilin TcpA	TCP	VF0126	Adherence	VFC0001	Vibrio cholerae O1 biovar El Tor str. N16961
part3_Kobe.bin.119_k141_104010_97	seta	VFG038723	AHML_RS07540	CobQ/CobB/MinD/ParA family protein	Polar flagella	VF0473	Motility	VFC0204	Aeromonas hydrophila ML09-119
part3_Kobe.bin.119_k141_115702_10	seta	VFG038840	flmH	short chain dehydrogenase/reductase family oxidoreductase	Polar flagella	VF0473	Motility	VFC0204	Aeromonas hydrophila ML09-119
part3_Kobe.bin.119_k141_115702_17	seta	VFG005775	cylA	ABC (ATP-binding cassette) transporter CylA	Beta-haemolysin/cytolysin	VF0279	Exotoxin	VFC0235	Streptococcus agalactiae NEM316
part3_Kobe.bin.119_k141_144590_2	seta	VFG000492	ssrB	DNA-binding response regulator	TTSS (SPI-2 encode)	VF0321	Effector delivery system	VFC0086	Salmonella enterica subsp. enterica serovar Typhimurium str. LT2
part3_Kobe.bin.119_k141_144590_5	seta	VFG046610	rpe	ribulose-phosphate 3-epimerase	Capsule	VF0543	Immune modulation	VFC0258	Francisella tularensis subsp. tularensis SCHU S4
part3_Kobe.bin.119_k141_144590_6	seta	VFG007370	cheV	chemotaxis protein CheV	Flagella	VF0519	Motility	VFC0204	Vibrio cholerae O1 biovar El Tor str. N16961
part3_Kobe.bin.119_k141_144590_7	seta	VFG043211	cheA	chemotaxis protein CheA	Flagella	VF0394	Motility	VFC0204	Yersinia enterocolitica subsp. enterocolitica 8081
part3_Kobe.bin.119_k141_144590_8	seta	VFG013248	msbA	lipid transporter ATP-binding/permease	LOS	VF0044	Immune modulation	VFC0258	Haemophilus influenzae Rd KW20
part3_Kobe.bin.119_k141_144590_14	seta	VFG000344	hitC	iron(III) ABC transporter, ATP-binding protein	HitABC	VF0268	Nutritional/Metabolic factor	VFC0272	Haemophilus influenzae Rd KW20
part3_Kobe.bin.119_k141_144590_36	seta	VFG002181	cpsJ	ABC transporter, ATP-binding protein	Capsule	VF0361	Immune modulation	VFC0258	Enterococcus faecalis V583
part3_Kobe.bin.119_k141_144590_41	seta	VFG013070	shuV	ATP-binding component of hemin transport system	Shu	VF0256	Nutritional/Metabolic factor	VFC0272	Shigella dysenteriae Sd197
part3_Kobe.bin.119_k141_29138_2	seta	VFG012509	iroC	ATP binding cassette transporter	Salmochelin siderophore	VF0230	Nutritional/Metabolic factor	VFC0272	Escherichia coli CFT073
part3_Kobe.bin.119_k141_167617_10	seta	VFG006717	lap	Listeria adhesion protein Lap	Lap	VF0444	Adherence	VFC0001	Listeria monocytogenes EGD-e
part3_Kobe.bin.119_k141_167617_12	seta	VFG048229	fimB	tyrosine recombinase	Type I fimbriae	VF0566	Adherence	VFC0001	Klebsiella pneumoniae subsp. pneumoniae NTUH-K2044
part3_Kobe.bin.119_k141_167617_15	seta	VFG001214	pilR	two-component response regulator PilR	Type IV pili	VF0082	Adherence	VFC0001	Pseudomonas aeruginosa PAO1
part3_Kobe.bin.119_k141_167617_25	seta	VFG016046	pvdH	diaminobutyrate-2-oxoglutarate aminotransferase PvdH	Pyoverdine	VF0094	Nutritional/Metabolic factor	VFC0272	Pseudomonas aeruginosa PAO1
part3_Kobe.bin.119_k141_167617_42	seta	VFG002060	ppkA	serine/threonine protein kinase PpkA	HSI-1	VF0334	Effector delivery system	VFC0086	Pseudomonas aeruginosa PAO1
part3_Kobe.bin.119_k141_167617_45	seta	VFG041304	lirB	Dot/Icm type IV secretion system effector LirB	Dot/Icm T4SS secreted effectors	VF0798	Effector delivery system	VFC0086	Legionella pneumophila subsp. pneumophila str. Philadelphia 1
part3_Kobe.bin.119_k141_167617_59	seta	VFG047582	purCD	fusion protein PurC/PurD	Purine biosynthesis	VF0559	Nutritional/Metabolic factor	VFC0272	Francisella tularensis subsp. tularensis SCHU S4
part3_Kobe.bin.119_k141_81211_8	seta	VFG001206	fbpC	iron(III) ABC transporter, ATP-binding protein	FbpABC	VF0272	Nutritional/Metabolic factor	VFC0272	Neisseria meningitidis MC58
part3_Kobe.bin.119_k141_98495_1	seta	VFG046465	tufA	elongation factor Tu	EF-Tu	VF0460	Adherence	VFC0001	Francisella tularensis subsp. tularensis SCHU S4
part3_Kobe.bin.119_k141_98495_5	seta	VFG038091	ACICU_RS00475	sugar transferase	Capsule	VF0465	Immune modulation	VFC0258	Acinetobacter baumannii ACICU
part3_Kobe.bin.119_k141_98495_7	seta	VFG037927	pseC	UDP-4-amino-4, 6-dideoxy-N-acetyl-beta-L-altrosamine transaminase	Capsule	VF0465	Immune modulation	VFC0258	Acinetobacter baumannii ACICU
part3_Kobe.bin.119_k141_29273_7	seta	VFG001405	sigA/rpoV	RNA polymerase sigma factor SigA	SigA	VF0257	Regulation	VFC0301	Mycobacterium tuberculosis H37Rv
part3_Kobe.bin.119_k141_127398_6	seta	VFG044325	ybtQ	yersiniabactin ABC transporter ATP-binding/permease protein YbtQ	Ybt	VF0564	Nutritional/Metabolic factor	VFC0272	Klebsiella pneumoniae subsp. pneumoniae NTUH-K2044
part3_Kobe.bin.119_k141_127398_9	seta	VFG002176	cylB	ABC-type transporter	Cytolysin	VF0356	Exotoxin	VFC0235	Enterococcus faecalis str. MMH594
part3_Kobe.bin.119_k141_127398_16	seta	VFG015000	mucP	metalloprotease protease	Alginate	VF0091	Biofilm	VFC0271	Pseudomonas aeruginosa PAO1
part3_Kobe.bin.119_k141_127398_18	seta	VFG006300	frpA	iron-regulated protein FrpA	RTX protein	VF0897	Adherence	VFC0001	Neisseria meningitidis MC58
part3_Kobe.bin.119_k141_116152_13	seta	VFG000515	ssaN	type III secretion system ATPase SsaN	TTSS (SPI-2 encode)	VF0321	Effector delivery system	VFC0086	Salmonella enterica subsp. enterica serovar Typhimurium str. LT2
part3_Kobe.bin.119_k141_116152_14	seta	VFG001896	fliI	flagellum-specific ATP synthase FliI	Flagella	VF0114	Motility	VFC0204	Campylobacter jejuni subsp. jejuni NCTC 11168
part3_Kobe.bin.119_k141_116152_18	seta	VFG045297	wbuZ	glycosyl amidation-associated protein WbuZ	LPS	VF0171	Immune modulation	VFC0258	Legionella pneumophila subsp. pneumophila str. Philadelphia 1
part3_Kobe.bin.119_k141_116152_20	seta	VFG043208	cheR	chemotaxis methyltransferase CheR	Flagella	VF0394	Motility	VFC0204	Yersinia enterocolitica subsp. enterocolitica 8081
part3_Kobe.bin.119_k141_116152_27	seta	VFG035923	aatC	ATP-binding protein AatC	Dispersin	VF0215	Others	VFC0346	Escherichia coli O44:H18 042
part3_Kobe.bin.119_k141_167762_11	seta	VFG002176	cylB	ABC-type transporter	Cytolysin	VF0356	Exotoxin	VFC0235	Enterococcus faecalis str. MMH594
part3_Kobe.bin.119_k141_167762_13	seta	VFG005766	cylG	3-ketoacyl-ACP-reductase CylG	Beta-haemolysin/cytolysin	VF0279	Exotoxin	VFC0235	Streptococcus agalactiae NEM316
part3_Kobe.bin.119_k141_29281_10	seta	VFG047726	carA	carbamoyl phosphate synthase small subunit	Pyrimidine biosynthesis	VF0558	Nutritional/Metabolic factor	VFC0272	Francisella tularensis subsp. tularensis SCHU S4
part3_Kobe.bin.119_k141_29281_11	seta	VFG047708	carB	carbamoyl phosphate synthase large subunit	Pyrimidine biosynthesis	VF0558	Nutritional/Metabolic factor	VFC0272	Francisella tularensis subsp. tularensis SCHU S4
part3_Kobe.bin.119_k141_29281_44	seta	VFG001416	panD	aspartate 1-decarboxylase	PanC/PanD	VF0319	Nutritional/Metabolic factor	VFC0272	Mycobacterium tuberculosis H37Rv
part3_Kobe.bin.119_k141_763_4	seta	VFG011631	bvrS	stimulus-sensing domain-containing protein	BvrR-BvrS	VF0368	Regulation	VFC0301	Brucella melitensis bv. 1 str. 16M
part3_Kobe.bin.119_k141_763_5	seta	VFG001249	fleR	two-component response regulator	Flagella	VF0273	Motility	VFC0204	Pseudomonas aeruginosa PAO1
part3_Kobe.bin.119_k141_121665_1	seta	VFG046465	tufA	elongation factor Tu	EF-Tu	VF0460	Adherence	VFC0001	Francisella tularensis subsp. tularensis SCHU S4
part3_Kobe.bin.119_k141_121665_17	seta	VFG037720	adeG	cation/multidrug efflux pump	AdeFGH efflux pump	VF0504	Biofilm	VFC0271	Acinetobacter baumannii ACICU
part3_Kobe.bin.119_k141_116286_3	seta	VFG007904	ddrA	daunorubicin ABC transporter ATP-binding protein DrrA	PDIM	VF0309	Immune modulation	VFC0258	Mycobacterium tuberculosis H37Rv
part3_Kobe.bin.119_k141_75864_9	seta	VFG002060	ppkA	serine/threonine protein kinase PpkA	HSI-1	VF0334	Effector delivery system	VFC0086	Pseudomonas aeruginosa PAO1
part3_Kobe.bin.119_k141_156519_7	seta	VFG002181	cpsJ	ABC transporter, ATP-binding protein	Capsule	VF0361	Immune modulation	VFC0258	Enterococcus faecalis V583
part3_Kobe.bin.119_k141_156519_23	seta	VFG038144	galE	UDP-glucose 4-epimerase GalE	Capsule	VF0465	Immune modulation	VFC0258	Acinetobacter baumannii ACICU
part3_Kobe.bin.119_k141_167879_2	seta	VFG007904	ddrA	daunorubicin ABC transporter ATP-binding protein DrrA	PDIM	VF0309	Immune modulation	VFC0258	Mycobacterium tuberculosis H37Rv
part3_Kobe.bin.119_k141_167879_5	seta	VFG002197	bopD	sugar-binding transcriptional regulator, LacI family	BopD	VF0362	Biofilm	VFC0271	Enterococcus faecalis V583
part3_Kobe.bin.119_k141_167879_8	seta	VFG000344	hitC	iron(III) ABC transporter, ATP-binding protein	HitABC	VF0268	Nutritional/Metabolic factor	VFC0272	Haemophilus influenzae Rd KW20
part3_Kobe.bin.119_k141_133422_2	seta	VFG000077	clpP	ATP-dependent Clp protease proteolytic subunit	ClpP	VF0074	Stress survival	VFC0282	Listeria monocytogenes EGD-e
part3_Kobe.bin.119_k141_133422_8	seta	VFG001269	cyaB	cyclolysin secretion ATP-binding protein	Cya	VF0028	Exotoxin	VFC0235	Bordetella pertussis Tohama I
part3_Kobe.bin.119_k141_133422_14	seta	VFG001229	pilK	methyltransferase PilK	Type IV pili	VF0082	Adherence	VFC0001	Pseudomonas aeruginosa PAO1
part3_Kobe.bin.119_k141_133422_22	seta	VFG045607	LPG_RS14840	Dot/Icm type IV secretion system effector	Dot/Icm T4SS secreted effectors	VF0798	Effector delivery system	VFC0086	Legionella pneumophila subsp. pneumophila str. Philadelphia 1
part3_Kobe.bin.119_k141_133422_28	seta	VFG042072	BP_RS11150	SpoIIE family protein phosphatase	TTSS	VF0035	Effector delivery system	VFC0086	Bordetella pertussis Tohama I
part3_Kobe.bin.119_k141_167918_1	seta	VFG052316	kdsA	3-deoxy-8-phosphooctulonate synthase	LPS	VF0370	Immune modulation	VFC0258	Bartonella henselae str. Houston-1
part3_Kobe.bin.119_k141_162143_2	seta	VFG045346	IlpA	immunogenic lipoprotein A	IlpA	VF0513	Adherence	VFC0001	Vibrio vulnificus YJ016
part3_Kobe.bin.119_k141_162143_4	seta	VFG001206	fbpC	iron(III) ABC transporter, ATP-binding protein	FbpABC	VF0272	Nutritional/Metabolic factor	VFC0272	Neisseria meningitidis MC58
part3_Kobe.bin.119_k141_162143_5	seta	VFG002176	cylB	ABC-type transporter	Cytolysin	VF0356	Exotoxin	VFC0235	Enterococcus faecalis str. MMH594
part3_Kobe.bin.119_k141_167995_5	seta	VFG047149	wbtF	NAD dependent epimerase	LPS	VF0542	Immune modulation	VFC0258	Francisella tularensis subsp. tularensis SCHU S4
part3_Kobe.bin.119_k141_23784_6	seta	VFG050670	pilJ	methyl-accepting chemotaxis protein	TFP	VF1334	Adherence	VFC0001	Acinetobacter baumannii ACICU
part3_Kobe.bin.119_k141_23784_8	seta	VFG002181	cpsJ	ABC transporter, ATP-binding protein	Capsule	VF0361	Immune modulation	VFC0258	Enterococcus faecalis V583
part3_Kobe.bin.119_k141_23784_9	seta	VFG035923	aatC	ATP-binding protein AatC	Dispersin	VF0215	Others	VFC0346	Escherichia coli O44:H18 042
part3_Kobe.bin.119_k141_29541_11	seta	VFG043017	PA3348	chemotaxis protein methyltransferase	Flagella	VF0273	Motility	VFC0204	Pseudomonas aeruginosa PAO1
part3_Kobe.bin.119_k141_29541_12	seta	VFG002526	cheB	chemotaxis-specific methylesterase	Flagella	VF0430	Motility	VFC0204	Burkholderia pseudomallei K96243
part3_Kobe.bin.119_k141_76207_7	seta	VFG013248	msbA	lipid transporter ATP-binding/permease	LOS	VF0044	Immune modulation	VFC0258	Haemophilus influenzae Rd KW20
part3_Kobe.bin.119_k141_76207_8	seta	VFG035923	aatC	ATP-binding protein AatC	Dispersin	VF0215	Others	VFC0346	Escherichia coli O44:H18 042
part3_Kobe.bin.119_k141_76207_11	seta	VFG002197	bopD	sugar-binding transcriptional regulator, LacI family	BopD	VF0362	Biofilm	VFC0271	Enterococcus faecalis V583
part3_Kobe.bin.119_k141_23862_8	seta	VFG046610	rpe	ribulose-phosphate 3-epimerase	Capsule	VF0543	Immune modulation	VFC0258	Francisella tularensis subsp. tularensis SCHU S4
part3_Kobe.bin.119_k141_23862_21	seta	VFG002530	cheW	chemotaxis protein CheW	Flagella	VF0430	Motility	VFC0204	Burkholderia pseudomallei K96243
part3_Kobe.bin.119_k141_23862_22	seta	VFG001855	htpB	Hsp60, 60K heat shock protein HtpB	Hsp60	VF0159	Adherence	VFC0001	Legionella pneumophila subsp. pneumophila str. Philadelphia 1
part3_Kobe.bin.119_k141_64260_14	seta	VFG001300	cap8D	type 8 capsular polysaccharide synthesis protein Cap8D	Capsule	VF0003	Immune modulation	VFC0258	Staphylococcus aureus subsp. aureus MW2
part3_Kobe.bin.119_k141_64260_26	seta	VFG000122	algD	GDP-mannose 6-dehydrogenase AlgD	Alginate	VF0091	Biofilm	VFC0271	Pseudomonas aeruginosa PAO1
part3_Kobe.bin.119_k141_64260_27	seta	VFG000033	bplF	lipopolysaccharide biosynthesis protein	LPS	VF0033	Immune modulation	VFC0258	Bordetella pertussis Tohama I
part3_Kobe.bin.119_k141_64260_28	seta	VFG000670	gtrB	bactoprenol glucosyl transferase	LPS	VF0124	Immune modulation	VFC0258	Shigella flexneri 2a str. 301
part3_Kobe.bin.119_k141_64260_31	seta	VFG046921	flmK	glycosyltransferase family 39 protein	LPS	VF0542	Immune modulation	VFC0258	Francisella tularensis subsp. tularensis SCHU S4
part3_Kobe.bin.119_k141_64260_36	seta	VFG050113	cesC	ABC transporter ATP-binding protein, CesC	Cereulide	VF0583	Exotoxin	VFC0235	Bacillus cereus AH187
part3_Kobe.bin.119_k141_64260_43	seta	VFG038840	flmH	short chain dehydrogenase/reductase family oxidoreductase	Polar flagella	VF0473	Motility	VFC0204	Aeromonas hydrophila ML09-119
part3_Kobe.bin.119_k141_150933_7	seta	VFG001854	fliC	flagellin	Flagella	VF0157	Motility	VFC0204	Legionella pneumophila subsp. pneumophila str. Philadelphia 1
part3_Kobe.bin.119_k141_150933_8	seta	VFG002535	fliC	flagellin	Flagella	VF0430	Motility	VFC0204	Burkholderia pseudomallei K96243
part3_Kobe.bin.119_k141_76373_2	seta	VFG000574	mgtB	Mg2+ transport protein	MgtBC	VF0106	Nutritional/Metabolic factor	VFC0272	Salmonella enterica subsp. enterica serovar Typhimurium str. LT2
part3_Kobe.bin.119_k141_76373_6	seta	VFG047690	pyrB	aspartate carbamoyltransferase	Pyrimidine biosynthesis	VF0558	Nutritional/Metabolic factor	VFC0272	Francisella tularensis subsp. tularensis SCHU S4
part3_Kobe.bin.119_k141_24093_7	seta	VFG007904	ddrA	daunorubicin ABC transporter ATP-binding protein DrrA	PDIM	VF0309	Immune modulation	VFC0258	Mycobacterium tuberculosis H37Rv
part3_Kobe.bin.119_k141_145529_1	seta	VFG049148	clbB	colibactin hybrid non-ribosomal peptide synthetase/type I polyketide synthase ClbB	Colibactin	VF0573	Exotoxin	VFC0235	Klebsiella pneumoniae subsp. pneumoniae 1084
part3_Kobe.bin.119_k141_145529_8	seta	VFG005787	cylI	putative 3-ketoacyl-ACP synthase CylI	Beta-haemolysin/cytolysin	VF0279	Exotoxin	VFC0235	Streptococcus agalactiae NEM316
part3_Kobe.bin.119_k141_145529_9	seta	VFG011430	acpXL	acyl carrier protein	LPS	VF0367	Immune modulation	VFC0258	Brucella melitensis bv. 1 str. 16M
part3_Kobe.bin.119_k141_145529_11	seta	VFG038840	flmH	short chain dehydrogenase/reductase family oxidoreductase	Polar flagella	VF0473	Motility	VFC0204	Aeromonas hydrophila ML09-119
part3_Kobe.bin.119_k141_18344_2	seta	VFG041031	PA2359	transcriptional regulator	HSI-3	VF0944	Effector delivery system	VFC0086	Pseudomonas aeruginosa PAO1
part3_Kobe.bin.119_k141_64473_8	seta	VFG000344	hitC	iron(III) ABC transporter, ATP-binding protein	HitABC	VF0268	Nutritional/Metabolic factor	VFC0272	Haemophilus influenzae Rd KW20
part3_Kobe.bin.119_k141_64473_9	seta	VFG000344	hitC	iron(III) ABC transporter, ATP-binding protein	HitABC	VF0268	Nutritional/Metabolic factor	VFC0272	Haemophilus influenzae Rd KW20
part3_Kobe.bin.119_k141_64473_22	seta	VFG050113	cesC	ABC transporter ATP-binding protein, CesC	Cereulide	VF0583	Exotoxin	VFC0235	Bacillus cereus AH187
part3_Kobe.bin.119_k141_64473_36	seta	VFG043365	tlpC	membrane-bound chemoreceptor	Flagella	VF0051	Motility	VFC0204	Helicobacter pylori 26695
part3_Kobe.bin.119_k141_52948_10	seta	VFG002060	ppkA	serine/threonine protein kinase PpkA	HSI-1	VF0334	Effector delivery system	VFC0086	Pseudomonas aeruginosa PAO1
part3_Kobe.bin.119_k141_76661_2	seta	VFG049084	rfbB	O-antigen export ABC transporter ATP-binding protein RfbB	LPS	VF0561	Immune modulation	VFC0258	Klebsiella pneumoniae subsp. pneumoniae NTUH-K2044
part3_Kobe.bin.119_k141_104949_9	seta	VFG000493	ssrA	hybrid sensor histidine kinase/response regulator	TTSS (SPI-2 encode)	VF0321	Effector delivery system	VFC0086	Salmonella enterica subsp. enterica serovar Typhimurium str. LT2
part3_Kobe.bin.119_k141_162784_9	seta	VFG014103	wbpE	UDP-2-acetamido-2-deoxy-3-oxo-D-glucuronate aminotransferase	LPS	VF0085	Immune modulation	VFC0258	Pseudomonas aeruginosa PAO1
part3_Kobe.bin.119_k141_162784_10	seta	VFG000038	bplA	probable oxidoreductase	LPS	VF0033	Immune modulation	VFC0258	Bordetella pertussis Tohama I
part3_Kobe.bin.119_k141_145727_6	seta	VFG001888	letS	hybrid sensor histidine kinase/response regulator	LetA/S	VF0262	Regulation	VFC0301	Legionella pneumophila subsp. pneumophila str. Philadelphia 1
part3_Kobe.bin.119_k141_168395_1	seta	VFG046465	tufA	elongation factor Tu	EF-Tu	VF0460	Adherence	VFC0001	Francisella tularensis subsp. tularensis SCHU S4
part3_Kobe.bin.119_k141_145889_1	seta	VFG050670	pilJ	methyl-accepting chemotaxis protein	TFP	VF1334	Adherence	VFC0001	Acinetobacter baumannii ACICU
part3_Kobe.bin.119_k141_145889_8	seta	VFG001888	letS	hybrid sensor histidine kinase/response regulator	LetA/S	VF0262	Regulation	VFC0301	Legionella pneumophila subsp. pneumophila str. Philadelphia 1
part3_Kobe.bin.119_k141_128818_13	seta	VFG044172	chuV	ATP-binding hydrophilic protein ChuV	Chu	VF0227	Nutritional/Metabolic factor	VFC0272	Escherichia coli CFT073
part3_Kobe.bin.119_k141_105047_12	seta	VFG000079	clpC	endopeptidase Clp ATP-binding chain C	ClpC	VF0072	Stress survival	VFC0282	Listeria monocytogenes EGD-e
part3_Kobe.bin.119_k141_105047_15	seta	VFG002409	essC	type VII secretion system protein EssC, FtsK/SpoIIIE family ATPase	Type VII secretion system	VF0403	Effector delivery system	VFC0086	Staphylococcus aureus subsp. aureus MW2
part3_Kobe.bin.119_k141_18636_3	seta	VFG043209	cheD	methyl-accepting chemotaxis protein CheD	Flagella	VF0394	Motility	VFC0204	Yersinia enterocolitica subsp. enterocolitica 8081
part3_Kobe.bin.119_k141_18636_4	seta	VFG005942	GBS_RS06570	glycosyltransferase	Capsule	VF0274	Immune modulation	VFC0258	Streptococcus agalactiae NEM316
part3_Kobe.bin.119_k141_151607_4	seta	VFG013265	orfM	deoxyribonucleotide triphosphate pyrophosphatase	LOS	VF0044	Immune modulation	VFC0258	Haemophilus influenzae Rd KW20
part3_Kobe.bin.119_k141_151607_12	seta	VFG050270	glgA	glycogen synthase	TTSS secreted effectors	VF0711	Effector delivery system	VFC0086	Chlamydia trachomatis D/UW-3/CX
part3_Kobe.bin.119_k141_151607_19	seta	VFG002228	wzt	O-antigen export system ATP-binding protein	LPS	VF0367	Immune modulation	VFC0258	Brucella melitensis bv. 1 str. 16M
part3_Kobe.bin.119_k141_151607_20	seta	VFG007904	ddrA	daunorubicin ABC transporter ATP-binding protein DrrA	PDIM	VF0309	Immune modulation	VFC0258	Mycobacterium tuberculosis H37Rv
part3_Kobe.bin.119_k141_151607_30	seta	VFG001206	fbpC	iron(III) ABC transporter, ATP-binding protein	FbpABC	VF0272	Nutritional/Metabolic factor	VFC0272	Neisseria meningitidis MC58
part3_Kobe.bin.119_k141_128961_4	seta	VFG037386	bauE	ferric siderophore ABC transporter, ATP-binding protein BauE	Acinetobactin	VF0467	Nutritional/Metabolic factor	VFC0272	Acinetobacter baumannii ACICU
part3_Kobe.bin.119_k141_93946_4	seta	VFG050113	cesC	ABC transporter ATP-binding protein, CesC	Cereulide	VF0583	Exotoxin	VFC0235	Bacillus cereus AH187
part3_Kobe.bin.119_k141_93946_10	seta	VFG001269	cyaB	cyclolysin secretion ATP-binding protein	Cya	VF0028	Exotoxin	VFC0235	Bordetella pertussis Tohama I
part3_Kobe.bin.119_k141_70410_17	seta	VFG047256	lpxA/glmU	UDP-N-acetylglucosamine pyrophosphorylase/glucosamine-1-phosphate N-acetyltransferase	LPS	VF0542	Immune modulation	VFC0258	Francisella tularensis subsp. tularensis SCHU S4
part3_Kobe.bin.119_k141_70410_21	seta	VFG014950	mucD	serine protease MucD precursor	Alginate	VF0091	Biofilm	VFC0271	Pseudomonas aeruginosa PAO1
part3_Kobe.bin.119_k141_77073_3	seta	VFG007023	rtxB	RTX toxin transporter RtxB	MARTX	VF0265	Exotoxin	VFC0235	Vibrio cholerae O1 biovar El Tor str. N16961
part3_Kobe.bin.119_k141_77073_4	seta	VFG046680	FTT_RS04120	ABC transporter ATP-binding protein	Capsule	VF0543	Immune modulation	VFC0258	Francisella tularensis subsp. tularensis SCHU S4
part3_Kobe.bin.119_k141_77073_16	seta	VFG049084	rfbB	O-antigen export ABC transporter ATP-binding protein RfbB	LPS	VF0561	Immune modulation	VFC0258	Klebsiella pneumoniae subsp. pneumoniae NTUH-K2044
part3_Kobe.bin.119_k141_64816_13	seta	VFG005775	cylA	ABC (ATP-binding cassette) transporter CylA	Beta-haemolysin/cytolysin	VF0279	Exotoxin	VFC0235	Streptococcus agalactiae NEM316
part3_Kobe.bin.119_k141_2097_3	seta	VFG002319	fliA	flagellar biosynthesis sigma factor	Flagella	VF0394	Motility	VFC0204	Yersinia enterocolitica subsp. enterocolitica 8081
part3_Kobe.bin.119_k141_134401_1	seta	VFG043209	cheD	methyl-accepting chemotaxis protein CheD	Flagella	VF0394	Motility	VFC0204	Yersinia enterocolitica subsp. enterocolitica 8081
part3_Kobe.bin.119_k141_134401_12	seta	VFG037807	lpxB	lipid-A-disaccharide synthase	LPS	VF0466	Immune modulation	VFC0258	Acinetobacter baumannii ACICU
part3_Kobe.bin.119_k141_59460_3	seta	VFG039696	coxFIC1	Coxiella Dot/Icm type IVB secretion system translocated effector	T4SS secreted effectors	VF0696	Effector delivery system	VFC0086	Coxiella burnetii RSA 493
part3_Kobe.bin.119_k141_59460_28	seta	VFG043209	cheD	methyl-accepting chemotaxis protein CheD	Flagella	VF0394	Motility	VFC0204	Yersinia enterocolitica subsp. enterocolitica 8081
part3_Kobe.bin.119_k141_59460_30	seta	VFG043210	cheW	purine-binding chemotaxis protein CheW	Flagella	VF0394	Motility	VFC0204	Yersinia enterocolitica subsp. enterocolitica 8081
part3_Kobe.bin.119_k141_59460_31	seta	VFG043373	cheA	histidine kinase CheA	Flagella	VF0051	Motility	VFC0204	Helicobacter pylori 26695
part3_Kobe.bin.119_k141_168727_3	seta	VFG002509	flgC	flagellar basal body rod protein FlgC	Flagella	VF0430	Motility	VFC0204	Burkholderia pseudomallei K96243
part3_Kobe.bin.119_k141_168727_6	seta	VFG038631	fliG	flagellar motor switch protein G	Polar flagella	VF0473	Motility	VFC0204	Aeromonas hydrophila ML09-119
part3_Kobe.bin.119_k141_168727_8	seta	VFG000192	pscN	type III secretion system ATPase PscN	TTSS	VF0083	Effector delivery system	VFC0086	Pseudomonas aeruginosa PAO1
part3_Kobe.bin.119_k141_168727_10	seta	VFG043366	tlpA	membrane-bound chemoreceptor sensing arginine and bicarbonate	Flagella	VF0051	Motility	VFC0204	Helicobacter pylori 26695
part3_Kobe.bin.119_k141_168727_18	seta	VFG001214	pilR	two-component response regulator PilR	Type IV pili	VF0082	Adherence	VFC0001	Pseudomonas aeruginosa PAO1
part3_Kobe.bin.119_k141_168727_23	seta	VFG000331	rfaE	ADP-heptose synthase	LOS	VF0044	Immune modulation	VFC0258	Haemophilus influenzae Rd KW20
part3_Kobe.bin.119_k141_168727_24	seta	VFG002060	ppkA	serine/threonine protein kinase PpkA	HSI-1	VF0334	Effector delivery system	VFC0086	Pseudomonas aeruginosa PAO1
part3_Kobe.bin.119_k141_30266_15	seta	VFG000574	mgtB	Mg2+ transport protein	MgtBC	VF0106	Nutritional/Metabolic factor	VFC0272	Salmonella enterica subsp. enterica serovar Typhimurium str. LT2
part3_Kobe.bin.119_k141_2167_4	seta	VFG001206	fbpC	iron(III) ABC transporter, ATP-binding protein	FbpABC	VF0272	Nutritional/Metabolic factor	VFC0272	Neisseria meningitidis MC58
part3_Kobe.bin.119_k141_59589_6	seta	VFG044172	chuV	ATP-binding hydrophilic protein ChuV	Chu	VF0227	Nutritional/Metabolic factor	VFC0272	Escherichia coli CFT073
part3_Kobe.bin.119_k141_30377_10	seta	VFG000907	hlyB	Hemolysin B	Alpha-Hemolysin	VF0225	Exotoxin	VFC0235	Escherichia coli CFT073
part3_Kobe.bin.119_k141_30377_12	seta	VFG002197	bopD	sugar-binding transcriptional regulator, LacI family	BopD	VF0362	Biofilm	VFC0271	Enterococcus faecalis V583
part3_Kobe.bin.119_k141_30377_16	seta	VFG001206	fbpC	iron(III) ABC transporter, ATP-binding protein	FbpABC	VF0272	Nutritional/Metabolic factor	VFC0272	Neisseria meningitidis MC58
part3_Kobe.bin.119_k141_35967_16	seta	VFG015509	phzC1	phenazine biosynthesis protein PhzC	Pyocyanin	VF0100	Nutritional/Metabolic factor	VFC0272	Pseudomonas aeruginosa PAO1
part3_Kobe.bin.119_k141_35967_22	seta	VFG050640	pilH	response regulator	TFP	VF1334	Adherence	VFC0001	Acinetobacter baumannii ACICU
part3_Kobe.bin.119_k141_35967_23	seta	VFG043394	cheA	chemotaxis histidine kinase	Flagella	VF0114	Motility	VFC0204	Campylobacter jejuni subsp. jejuni NCTC 11168
part3_Kobe.bin.119_k141_35967_24	seta	VFG043373	cheA	histidine kinase CheA	Flagella	VF0051	Motility	VFC0204	Helicobacter pylori 26695
part3_Kobe.bin.119_k141_82776_11	seta	VFG001214	pilR	two-component response regulator PilR	Type IV pili	VF0082	Adherence	VFC0001	Pseudomonas aeruginosa PAO1
part3_Kobe.bin.119_k141_82776_13	seta	VFG050685	pilS	PAS domain-containing sensor histidine kinase	TFP	VF1334	Adherence	VFC0001	Acinetobacter baumannii ACICU
part3_Kobe.bin.119_k141_82776_15	seta	VFG001206	fbpC	iron(III) ABC transporter, ATP-binding protein	FbpABC	VF0272	Nutritional/Metabolic factor	VFC0272	Neisseria meningitidis MC58
part3_Kobe.bin.119_k141_163318_14	seta	VFG000515	ssaN	type III secretion system ATPase SsaN	TTSS (SPI-2 encode)	VF0321	Effector delivery system	VFC0086	Salmonella enterica subsp. enterica serovar Typhimurium str. LT2
part3_Kobe.bin.119_k141_163318_17	seta	VFG007158	vscN	type III secretion system ATPase VscN	T3SS1	VF0408	Effector delivery system	VFC0086	Vibrio parahaemolyticus RIMD 2210633
part3_Kobe.bin.119_k141_163318_25	seta	VFG009561	mbtI	Isochorismate synthase MbtI	Mycobactin	VF0299	Nutritional/Metabolic factor	VFC0272	Mycobacterium tuberculosis H37Rv
part3_Kobe.bin.119_k141_163318_26	seta	VFG015515	phzE1	phenazine biosynthesis protein PhzE	Pyocyanin	VF0100	Nutritional/Metabolic factor	VFC0272	Pseudomonas aeruginosa PAO1
part3_Kobe.bin.119_k141_163318_38	seta	VFG001936	Cj1135	glucosyltransferase	LOS	VF0326	Immune modulation	VFC0258	Campylobacter jejuni subsp. jejuni NCTC 11168
part3_Kobe.bin.119_k141_163318_39	seta	VFG038155	ACICU_RS00500	phosphomannomutase/phosphoglucomutase	Capsule	VF0465	Immune modulation	VFC0258	Acinetobacter baumannii ACICU
part3_Kobe.bin.119_k141_163318_48	seta	VFG000493	ssrA	hybrid sensor histidine kinase/response regulator	TTSS (SPI-2 encode)	VF0321	Effector delivery system	VFC0086	Salmonella enterica subsp. enterica serovar Typhimurium str. LT2
part3_Kobe.bin.119_k141_163318_51	seta	VFG013248	msbA	lipid transporter ATP-binding/permease	LOS	VF0044	Immune modulation	VFC0258	Haemophilus influenzae Rd KW20
part3_Kobe.bin.119_k141_163318_52	seta	VFG001936	Cj1135	glucosyltransferase	LOS	VF0326	Immune modulation	VFC0258	Campylobacter jejuni subsp. jejuni NCTC 11168
part3_Kobe.bin.119_k141_163318_57	seta	VFG002045	bvgS	virulence factors two-component system sensor histidine kinase BvgS	BvgAS	VF0336	Regulation	VFC0301	Bordetella pertussis Tohama I
part3_Kobe.bin.119_k141_163318_61	seta	VFG012006	pseC	C4 aminotransferase	Flagella	VF0114	Motility	VFC0204	Campylobacter jejuni subsp. jejuni NCTC 11168
part3_Kobe.bin.119_k141_163318_62	seta	VFG001153	hmw1C	glycosyltransferase	HMW1/HMW2	VF0038	Adherence	VFC0001	Haemophilus influenzae str. 12
part3_Kobe.bin.119_k141_163318_71	seta	VFG001858	feoA	ferrous iron transporter A	FeoAB	VF0160	Nutritional/Metabolic factor	VFC0272	Legionella pneumophila subsp. pneumophila str. Philadelphia 1
part3_Kobe.bin.119_k141_163318_73	seta	VFG047401	feoB	Fe(2+) transporter permease subunit FeoB	FupA	VF0550	Nutritional/Metabolic factor	VFC0272	Francisella tularensis subsp. tularensis SCHU S4
part3_Kobe.bin.119_k141_163318_78	seta	VFG006191	pilQ	type IV pilus secretin protein PilQ	Type IV pili	VF0075	Adherence	VFC0001	Neisseria meningitidis MC58
part3_Kobe.bin.119_k141_163318_92	seta	VFG000332	rfaD	ADP-L-glycero-D-mannoheptose-6-epimerase	LOS	VF0044	Immune modulation	VFC0258	Haemophilus influenzae Rd KW20
part3_Kobe.bin.119_k141_163318_95	seta	VFG047176	wbtD	galacturonosyl transferase	LPS	VF0542	Immune modulation	VFC0258	Francisella tularensis subsp. tularensis SCHU S4
part3_Kobe.bin.119_k141_105499_1	seta	VFG007526	flaB	flagellin	Flagella	VF0519	Motility	VFC0204	Vibrio cholerae O1 biovar El Tor str. N16961
part3_Kobe.bin.119_k141_105499_17	seta	VFG050113	cesC	ABC transporter ATP-binding protein, CesC	Cereulide	VF0583	Exotoxin	VFC0235	Bacillus cereus AH187
part3_Kobe.bin.119_k141_105499_31	seta	VFG007538	flaE	secreted flagellin involved in biofilm formation	Flagella	VF0519	Motility	VFC0204	Vibrio cholerae O1 biovar El Tor str. N16961
part3_Kobe.bin.119_k141_82867_3	seta	VFG001417	panC	pantothenate synthetase	PanC/PanD	VF0319	Nutritional/Metabolic factor	VFC0272	Mycobacterium tuberculosis H37Rv
part3_Kobe.bin.119_k141_82867_4	seta	VFG007394	flhB	flagellar biosynthesis protein	Flagella	VF0519	Motility	VFC0204	Vibrio cholerae O1 biovar El Tor str. N16961
part3_Kobe.bin.119_k141_94473_11	seta	VFG005775	cylA	ABC (ATP-binding cassette) transporter CylA	Beta-haemolysin/cytolysin	VF0279	Exotoxin	VFC0235	Streptococcus agalactiae NEM316
part3_Kobe.bin.119_k141_94473_13	seta	VFG049994	dhbA	2,3-dihydroxybenzoate-2,3-dehydrogenase, DhbA	Bacillibactin	VF0586	Nutritional/Metabolic factor	VFC0272	Bacillus cereus ATCC 10987
part3_Kobe.bin.119_k141_94473_16	seta	VFG002182	cpsI	UDP-galactopyranose mutase	Capsule	VF0361	Immune modulation	VFC0258	Enterococcus faecalis V583
part3_Kobe.bin.119_k141_94473_17	seta	VFG001967	glf	UDP-galactopyranose mutase	Capsule	VF0323	Immune modulation	VFC0258	Campylobacter jejuni subsp. jejuni NCTC 11168
part3_Kobe.bin.119_k141_94473_21	seta	VFG001966	Cj1438c	sugar transferase	Capsule	VF0323	Immune modulation	VFC0258	Campylobacter jejuni subsp. jejuni NCTC 11168
part3_Kobe.bin.119_k141_146553_3	seta	VFG043386	cheY	chemotaxis response regulator CheY	Flagella	VF0051	Motility	VFC0204	Helicobacter pylori 26695
part3_Kobe.bin.119_k141_146553_4	seta	VFG002526	cheB	chemotaxis-specific methylesterase	Flagella	VF0430	Motility	VFC0204	Burkholderia pseudomallei K96243
part3_Kobe.bin.119_k141_146553_6	seta	VFG000320	kdtB	lipopolysaccharide core biosynthesis protein	LPS	VF0056	Immune modulation	VFC0258	Helicobacter pylori 26695
part3_Kobe.bin.119_k141_118019_2	seta	VFG000276	flaA	flagellin A FlaA	Flagella	VF0051	Motility	VFC0204	Helicobacter pylori 26695
part3_Kobe.bin.119_k141_43076_6	seta	VFG002060	ppkA	serine/threonine protein kinase PpkA	HSI-1	VF0334	Effector delivery system	VFC0086	Pseudomonas aeruginosa PAO1
part3_Kobe.bin.119_k141_43076_10	seta	VFG005766	cylG	3-ketoacyl-ACP-reductase CylG	Beta-haemolysin/cytolysin	VF0279	Exotoxin	VFC0235	Streptococcus agalactiae NEM316
part3_Kobe.bin.119_k141_70746_3	seta	VFG052296	lpxD	UDP-3-O-(3-hydroxymyristoyl)glucosamine N-acyltransferase	LPS	VF0370	Immune modulation	VFC0258	Bartonella henselae str. Houston-1
part3_Kobe.bin.119_k141_70746_4	seta	VFG011389	lpxC	UDP-3-O-[3-hydroxymyristoyl] N-acetylglucosamine deacetylase	LPS	VF0367	Immune modulation	VFC0258	Brucella melitensis bv. 1 str. 16M
part3_Kobe.bin.119_k141_70746_5	seta	VFG037792	lpxA	acyl-ACP--UDP-N-acetylglucosamine O-acyltransferase	LPS	VF0466	Immune modulation	VFC0258	Acinetobacter baumannii ACICU
[truncated: 94,553 more rows]
